# Supplementary material for: A machine learning approach for identifying anatomical biomarkers of early mild cognitive impairment
Source: PeerJ. 2024 Dec 13;12:e18490. doi: 10.7717/peerj.18490 (PMC11648692; doi:10.7717/peerj.18490)
Supplement: Supplemental Information 1 [file peerj-12-18490-s001.zip]

Archive with 25 entries (24 files):
- code_Aug2024/
- code_Aug2024/ADNIMERGE_3T.xlsx
- code_Aug2024/class_learn_app_auto.m
- code_Aug2024/EMCI_uncorrected_TotalLRbrain_volume.xlsx
- code_Aug2024/honcv.m
- code_Aug2024/hoscv.m
- code_Aug2024/plot_fig5.m
- code_Aug2024/prepare_SPSS_1stPaper_imbalanced.m
- code_Aug2024/Readme.txt
- code_Aug2024/runall.sh
- code_Aug2024/runSVM.sh
- code_Aug2024/run_fig5.m
- code_Aug2024/test_adnimerge.m
- code_Aug2024/test_anovan.m
- code_Aug2024/test_automated_feature_selection.m
- code_Aug2024/test_normalization_freesurfer.m
- code_Aug2024/train_GaussNaiveBayes.m
- code_Aug2024/train_KernelNaiveBayes.m
- code_Aug2024/train_KNN_BayesianOptim.m
- code_Aug2024/train_KSVM_BayesianOptim.m
- code_Aug2024/train_LogisticReg_BayesianOptim.m
- code_Aug2024/train_NaiveBayes_BayesianOptim - Copy.m
- code_Aug2024/train_NaiveBayes_BayesianOptim.m
- code_Aug2024/train_RussBoost_BayesianOptim.m
- code_Aug2024/train_SVMReg_BayesianOptim.m
