# Supplementary material for: A machine learning approach for identifying anatomical biomarkers of early mild cognitive impairment
Source: PeerJ. 2024 Dec 13;12:e18490. doi: 10.7717/peerj.18490 (PMC11648692; doi:10.7717/peerj.18490)
Supplement: Supplemental Information 1 [file peerj-12-18490-s001.zip › code_Aug2024/ADNIMERGE_3T.xlsx]

## Sheet: ADNIMERGE
RID	COLPROT	ORIGPROT	PTID	SITE	VISCODE	EXAMDATE	DX_bl	DX	FLDSTRENG_bl	FLDSTRENG	IMAGEUID	Ventricles	Hippocampus	WholeBrain	Entorhinal	Fusiform	MidTemp	ICV	MMSE	AGE	PTGENDER	PTEDUCAT	PTETHCAT	PTRACCAT	PTMARRY	APOE4	FDG	PIB	AV45	FBB	ABETA	TAU	PTAU	CDRSB	ADAS11	ADAS13	ADASQ4	RAVLT_immediate	RAVLT_learning	RAVLT_forgetting	RAVLT_perc_forgetting	LDELTOTAL	DIGITSCOR	TRABSCOR	FAQ	MOCA	EcogPtMem	EcogPtLang	EcogPtVisspat
2002	ADNIGO	ADNIGO	128_S_2002	128	bl	2010-06-16	EMCI	MCI	3 Tesla MRI	3 Tesla MRI	223497	11776	7960	1135560	3332	22091	21867	1488060	28	64.8	Male	16	Not Hisp/Latino	White	Married	0	1.26271		0.9692		1504	170.1	14.73	2.5	2	4	2	59	7	4	28.5714	11		62	1	28	2	1.66667	1.71429
2002	ADNIGO	ADNIGO	128_S_2002	128	m03	2010-09-07	EMCI		3 Tesla MRI	3 Tesla MRI	223499	13039	7576	1116140	3400	22607	21246	1470020		64.8	Male	16	Not Hisp/Latino	White	Married	0
2002	ADNIGO	ADNIGO	128_S_2002	128	m06	2010-12-10	EMCI	MCI	3 Tesla MRI	3 Tesla MRI	223501	13442	7777	1115570	3385	21902	21648	1466820	30	64.8	Male	16	Not Hisp/Latino	White	Married	0								2	5	5	0	54	4	2	15.3846			43	1	29	1.625	1.44444	1.42857
2002	ADNI2	ADNIGO	128_S_2002	128	m24	2012-06-13	EMCI	MCI	3 Tesla MRI	3 Tesla MRI	314522	14327	7638	1101900	3301	22246	21048	1475860	30	64.8	Male	16	Not Hisp/Latino	White	Married	0	1.21815		0.9589		>1700	140.7	15.78	1.5	5	5	0	63	7	1	6.66667	19		46	1	30	1.625	1.44444	1.71429
2002	ADNI2	ADNIGO	128_S_2002	128	m36	2013-06-25	EMCI	MCI	3 Tesla MRI	3 Tesla MRI	379967	13805	7527	1107640	3340	22086	21533	1474410	30	64.8	Male	16	Not Hisp/Latino	White	Married	0								1.5	3	4	1	63	7	1	6.66667	16		53	0	30	1.5	1.55556	1.42857
2002	ADNI2	ADNIGO	128_S_2002	128	m48	2014-06-10	EMCI	MCI	3 Tesla MRI	3 Tesla MRI	431643	14545	7554	1090420	3115	21039	21094	1473260	30	64.8	Male	16	Not Hisp/Latino	White	Married	0			0.9632					0.5	2	4	2	52	9	2	14.2857	12		50	1	29	1.75	1.77778	1.42857
2002	ADNI2	ADNIGO	128_S_2002	128	m72	2016-06-09	EMCI	MCI	3 Tesla MRI	3 Tesla MRI	766211	15079	7422	1087140	3165	21581	20992	1475290	30	64.8	Male	16	Not Hisp/Latino	White	Married	0			0.9965					0	4	5	1	60	3	3	23.0769	15		56	0	29	1.75	1.66667	1.42857
2002	ADNI3	ADNIGO	128_S_2002	128	m96	2018-07-10	EMCI	CN	3 Tesla MRI		1221690	17643.4	7415.6	1077550	3711	20902	22459	1395890	29	64.8	Male	16	Not Hisp/Latino	White	Married	0	1.215		1.0048					0	5.67	6.67	1	53	4	2	16.6667	14		71	0	26	1.625	1.44444	1.5
2002	ADNI3	ADNIGO	128_S_2002	128	m108	2019-06-26	EMCI	CN	3 Tesla MRI		1194945	17257.4	7434	1067330	3520	19966	21843	1385230	30	64.8	Male	16	Not Hisp/Latino	White	Married	0								0	3.33	4.33	1	59	6	5	38.4615	14		75	3	28	1.875	1.88889	1.83333
2002	ADNI3	ADNIGO	128_S_2002	128	m132	2021-09-01	EMCI	CN	3 Tesla MRI		1495480	17011.4	7330	1048120	3220	19790	21508	1367810	29	64.8	Male	16	Not Hisp/Latino	White	Married	0								0	4.33	6.33	2	55	6	2	14.2857	16		60	0	27	1.75	1.55556	1.5
2003	ADNIGO	ADNIGO	128_S_2003	128	bl	2010-07-23	EMCI	MCI	3 Tesla MRI	3 Tesla MRI	223503	20285	7611	1070370	3706	18422	21580	1485160	27	63.6	Female	18	Not Hisp/Latino	White	Married	0	1.29726		1.1614					2	8	11	2	39	8	2	16.6667	9		110	0	24	2.25	1.66667	1.57143
2007	ADNIGO	ADNIGO	016_S_2007	16	bl	2010-07-06	EMCI	MCI	3 Tesla MRI	3 Tesla MRI	222762	88181	5614	920710	3352	18157	20567	1380120	29	83.4	Female	20	Hisp/Latino	White	Widowed	0	1.32548		1.4461					2.5	7	9	2	41	3	3	37.5	10		103	2	23	1	1	1
2007	ADNIGO	ADNIGO	016_S_2007	16	m03	2010-08-30	EMCI		3 Tesla MRI		222764	88364	5719	909167	3690	17763	21060	1391590		83.4	Female	20	Hisp/Latino	White	Widowed	0
2007	ADNIGO	ADNIGO	016_S_2007	16	m06	2010-12-08	EMCI	MCI	3 Tesla MRI		222766	89326	5510	886599				1390210	28	83.4	Female	20	Hisp/Latino	White	Widowed	0								2.5	10	12	2	46	6	10	83.3333			83	4	24	1.25	1	1
2007	ADNI2	ADNIGO	016_S_2007	16	m12	2011-03-24	EMCI	MCI	3 Tesla MRI	3 Tesla MRI	225570	89096	5503	884433				1386070	29	83.4	Female	20	Hisp/Latino	White	Widowed	0								2.5	5	7	2	40	4	2	18.1818	13		97	6	29	1	1	1
2007	ADNI2	ADNIGO	016_S_2007	16	m24	2012-03-26	EMCI	MCI	3 Tesla MRI		297629			867327				1397530	30	83.4	Female	20	Hisp/Latino	White	Widowed	0								0.5	3	7	2	36	5	6	66.6667	17		126	1	29	1.125	1	1.14286
2010	ADNIGO	ADNIGO	002_S_2010	2	bl	2010-07-08	EMCI	MCI	3 Tesla MRI	3 Tesla MRI	221959	15836	8004	986403	3422	16734	20358	1392850	30	62.9	Female	20	Not Hisp/Latino	More than one	Divorced	1	1.34449		1.1551		>1700	250.9	21.94	0.5	3	6	3	46	12	4	26.6667	9		42	0	27	2	2.33333	2
2010	ADNIGO	ADNIGO	002_S_2010	2	m03	2010-10-08	EMCI		3 Tesla MRI	3 Tesla MRI	222692	15931	7825	924661	3011	15544	19206	1324950		62.9	Female	20	Not Hisp/Latino	More than one	Divorced	1
2010	ADNIGO	ADNIGO	002_S_2010	2	m06	2011-01-14	EMCI	CN	3 Tesla MRI	3 Tesla MRI	222695	15208	7929	966952	3427	16144	19851	1365640	29	62.9	Female	20	Not Hisp/Latino	More than one	Divorced	1								0	5	6	1	36	4	-2	-25			44	0	24	1.875	2	2
2010	ADNI2	ADNIGO	002_S_2010	2	m12	2011-07-07	EMCI	CN	3 Tesla MRI	3 Tesla MRI	296280	15105	7837	960760	3411	16153	19704	1364840	29	62.9	Female	20	Not Hisp/Latino	More than one	Divorced	1								0	3	5	2	46	7	0	0	16		50	0	23	2	2	2
2010	ADNI2	ADNIGO	002_S_2010	2	m24	2012-07-12	EMCI	CN	3 Tesla MRI	3 Tesla MRI	321318	15010	7948	958930	3431	15717	18727	1357740	29	62.9	Female	20	Not Hisp/Latino	More than one	Divorced	1	1.38878		1.0454		>1700	286.1	24.9	0	5	7	2	48	7	0	0	14		57	0	29	2	2.33333	2
2010	ADNI2	ADNIGO	002_S_2010	2	m36	2013-07-18	EMCI	CN	3 Tesla MRI	3 Tesla MRI	388306	16116	7710	948056	3250	15412	19111	1356720	30	62.9	Female	20	Not Hisp/Latino	More than one	Divorced	1								0	4	6	2	54	7	1	7.14286	17		45	0	23	2.125	2	2
2010	ADNI2	ADNIGO	002_S_2010	2	m60	2015-07-14	EMCI	CN	3 Tesla MRI	3 Tesla MRI	510016	16259	7631	941640	3316	16160	19204	1348030	30	62.9	Female	20	Not Hisp/Latino	More than one	Divorced	1			1.1519					0	7	9	2	47	9	2	15.3846	16		37	0	26	2	2.33333	2
2011	ADNIGO	ADNIGO	128_S_2011	128	bl	2010-07-21	EMCI	MCI	3 Tesla MRI	3 Tesla MRI	223507	37537	6686	987823	3877	21272	20366	1445520	27	69.9	Female	14	Not Hisp/Latino	White	Married	0	1.33096		1.0291					1.5	4	7	2	59	7	1	7.14286	6		74	0	25	1.125	1	1
2018	ADNIGO	ADNIGO	031_S_2018	31	bl	2010-07-19	EMCI	MCI	3 Tesla MRI	3 Tesla MRI	222947	42820	7774	1004820	4286	16214	19531	1511340	29	76.4	Female	18	Not Hisp/Latino	White	Married	0	1.25095		1.0485		>1700	223.1	17.92	1.5	7	10	2	46	9	1	7.69231	9		83	0	26	1.375	1.5	1
2018	ADNIGO	ADNIGO	031_S_2018	31	m03	2010-09-23	EMCI		3 Tesla MRI	3 Tesla MRI	222950	45214	7784	996633	4217	16386	19660	1515750		76.4	Female	18	Not Hisp/Latino	White	Married	0
2018	ADNIGO	ADNIGO	031_S_2018	31	m06	2011-01-31	EMCI	MCI	3 Tesla MRI	3 Tesla MRI	222952	45444	7640	989945	4062	15946	19350	1510360	29	76.4	Female	18	Not Hisp/Latino	White	Married	0								1	2	3	0	44	8	3	25			118	4	27	1.5	2	1.28571
2018	ADNI2	ADNIGO	031_S_2018	31	m12	2011-06-27	EMCI	MCI	3 Tesla MRI	3 Tesla MRI	296296	46513	7756	980635	4214	16158	18872	1505060	29	76.4	Female	18	Not Hisp/Latino	White	Married	0								1	6	7	0	48	9	2	15.3846	12		169	0	28	1.85714	2.33333	1.14286
2018	ADNI2	ADNIGO	031_S_2018	31	m24	2012-06-13	EMCI	MCI	3 Tesla MRI	3 Tesla MRI	314520	46639	7585	984137	4459	16013	19464	1510040	30	76.4	Female	18	Not Hisp/Latino	White	Married	0	1.2776		1.0461		>1700	223.2	17.99	1.5	11	13	2	46	8	-1	-8.33333	11		106	7	26	1.375	1.88889	1.14286
2018	ADNI2	ADNIGO	031_S_2018	31	m36	2013-07-03	EMCI	CN	3 Tesla MRI	3 Tesla MRI	388424	49221	7637	969927	4125	15093	19126	1502980	30	76.4	Female	18	Not Hisp/Latino	White	Married	0								1	5	7	2	55	9	1	7.14286	12		140	0	27	1.625	2.77778	1.28571
2018	ADNI3	ADNIGO	031_S_2018	31	m102	2018-12-04	EMCI	CN	3 Tesla MRI		1120119	62434.9	7080.1	935403	4180	15393	18312	1442970	30	76.4	Female	18	Not Hisp/Latino	White	Married	0			1.0511					0.5	8.33	11.33	2	38	9	2	16.6667	13		122	0	24	1.625	2.11111	1.33333
2022	ADNIGO	ADNIGO	031_S_2022	31	bl	2010-08-05	EMCI	MCI	3 Tesla MRI	3 Tesla MRI	222954	18727	8969	1173070	4165	19590	24079	1677500	29	66	Male	18	Unknown	More than one	Married	1	1.23706		1.2986		929.2	245.4	22.11	1.5	5	6	1	50	7	3	23.0769	9		47	1	25	1.875	1.33333	1
2022	ADNIGO	ADNIGO	031_S_2022	31	m03	2010-10-12	EMCI		3 Tesla MRI	3 Tesla MRI	222956	18945	9081	1171200	4202	19530	24075	1678590		66	Male	18	Unknown	More than one	Married	1
2022	ADNIGO	ADNIGO	031_S_2022	31	m06	2011-02-15	EMCI	MCI	3 Tesla MRI		222971	19609	8832	1166630	4175	19122	24091	1681430	29	66	Male	18	Unknown	More than one	Married	1								0.5	3	4	1	47	8	6	50			81	2	26	1.25	1.11111	1
2022	ADNI2	ADNIGO	031_S_2022	31	m12	2011-07-14	EMCI	MCI	3 Tesla MRI		248685	18663	8905	1175840	4557	19480	23982	1680260	30	66	Male	18	Unknown	More than one	Married	1								0	4	4	0	61	9	6	40	13		61	3	25	1.75	1.55556	1.14286
2022	ADNI2	ADNIGO	031_S_2022	31	m24	2012-07-19	EMCI	MCI	3 Tesla MRI	3 Tesla MRI	322256	20997	8820	1157510	4433	19269	23763	1685670	29	66	Male	18	Unknown	More than one	Married	1	1.2395		1.334		878.6	241.9	23.56	0.5	3	4	1	59	10	3	20	11		60	2	28	2.25	1.44444	1
2022	ADNI2	ADNIGO	031_S_2022	31	m36	2013-07-25	EMCI	CN	3 Tesla MRI	3 Tesla MRI	388426	21004	8794	1147820	4676	19154	23017	1660310	29	66	Male	18	Unknown	More than one	Married	1								0	4	5	1	50	7	1	7.69231	14		67	1	29	2.125	1.55556	1
2026	ADNIGO	ADNIGO	072_S_2026	72	bl	2010-08-12	EMCI	MCI	3 Tesla MRI	3 Tesla MRI	223220	64876	6254	924874				1381730	28	82.5	Female	14	Not Hisp/Latino	White	Widowed	0	1.3699		1.0023		1079	113	9.42	1	6	8	1	41	5	2	22.2222	9		242	3	27	2.25	1.22222	1.14286
2026	ADNIGO	ADNIGO	072_S_2026	72	m03	2010-10-28	EMCI		3 Tesla MRI	3 Tesla MRI	223226	66688	6146	939549				1397810		82.5	Female	14	Not Hisp/Latino	White	Widowed	0
2026	ADNIGO	ADNIGO	072_S_2026	72	m06	2011-01-31	EMCI	MCI	3 Tesla MRI	3 Tesla MRI	223232	65075	6147	954568	3288	16199	14526	1405620	27	82.5	Female	14	Not Hisp/Latino	White	Widowed	0								1	9	15	5	42	5	2	20			129	3	21	2.5	1.44444	1.14286
2026	ADNI2	ADNIGO	072_S_2026	72	m12	2011-08-04	EMCI	MCI	3 Tesla MRI	3 Tesla MRI	250635	66183	5719	942915				1419470	29	82.5	Female	14	Not Hisp/Latino	White	Widowed	0								1	6	10	3	40	7	1	9.09091	13		76	3	29	1.625	1.33333	1
2027	ADNIGO	ADNIGO	072_S_2027	72	bl	2010-08-26	EMCI	MCI	3 Tesla MRI	3 Tesla MRI	223240	15523	7462	969957	3816	18982	19833	1346270	30	61.9	Female	14	Not Hisp/Latino	White	Married	0	1.41814		1.0296		>1700	167.2	14.41	1	3	6	2	54	7	2	15.3846	5		78	1	24	1.375	1.22222	1
2027	ADNIGO	ADNIGO	072_S_2027	72	m03	2010-10-19	EMCI		3 Tesla MRI	3 Tesla MRI	223242	15385	7412	972685	3735	19081	19755	1349490		61.9	Female	14	Not Hisp/Latino	White	Married	0
2027	ADNIGO	ADNIGO	072_S_2027	72	m06	2011-02-18	EMCI	MCI	3 Tesla MRI	3 Tesla MRI	223244	16046	7238	967461	3840	19095	19374	1347940	30	61.9	Female	14	Not Hisp/Latino	White	Married	0								1	6	8	2	53	7	1	7.69231			65	0	24	1.375	1	1
2027	ADNI2	ADNIGO	072_S_2027	72	m12	2011-08-19	EMCI	MCI	3 Tesla MRI	3 Tesla MRI	258645	16135	7364	958167	3455	19184	19813	1344060	29	61.9	Female	14	Not Hisp/Latino	White	Married	0								1	5	6	1	48	10	5	35.7143	8		82	0	27	1.375	1.11111	1
2027	ADNI2	ADNIGO	072_S_2027	72	m24	2012-08-09	EMCI	MCI	3 Tesla MRI	3 Tesla MRI	334169	16128	7092	961041	3318	19109	19771	1338060	30	61.9	Female	14	Not Hisp/Latino	White	Married	0	1.41507		1.0403					1	4	7	2	51	9	4	28.5714	12		58	0	25	1	1	1
2031	ADNIGO	ADNIGO	016_S_2031	16	bl	2010-09-01	EMCI	MCI			222768	58449	7182	1059880	3636	18671	25508	1499980	27	72.5	Male	16	Not Hisp/Latino	White	Married	0	1.2874		0.9831		1287	162.8	12.73	2	5	10	5	36	5	2	22.2222	10		62	2	24	1.875	1.22222	1.14286
2031	ADNIGO	ADNIGO	016_S_2031	16	m03	2010-11-10	EMCI				222769	56973	7550	1069870				1513360		72.5	Male	16	Not Hisp/Latino	White	Married	0
2031	ADNIGO	ADNIGO	016_S_2031	16	m06	2011-02-08	EMCI	MCI			222771	59597	7186	1047570				1506090	29	72.5	Male	16	Not Hisp/Latino	White	Married	0								3	4	8	4	37	6	5	50			78	2	24	1.375	1	1
2031	ADNI2	ADNIGO	016_S_2031	16	m12	2011-07-19	EMCI	MCI		3 Tesla MRI	248644	61698	7086	1048490	4156	18543	25243	1509610	27	72.5	Male	16	Not Hisp/Latino	White	Married	0								2	3	4	1	39	6	3	27.2727	8		82	1	24	1.5	1	1
2031	ADNI2	ADNIGO	016_S_2031	16	m24	2012-07-23	EMCI	MCI		3 Tesla MRI	321314	63304	7145	1054870	4169	18958	24475	1517900	29	72.5	Male	16	Not Hisp/Latino	White	Married	0	1.31291		1.0255					1.5	6	10	4	42	4	3	30	11		65	4	24	1.5	1.22222	1
2031	ADNI2	ADNIGO	016_S_2031	16	m36	2013-07-22	EMCI	MCI		3 Tesla MRI	384825	65100	7284	1059320	4000	17878	24590	1516400	28	72.5	Male	16	Not Hisp/Latino	White	Married	0								2	5	8	3	37	2	6	85.7143	10		84	2	24	1.375	1.11111	1
2036	ADNIGO	ADNIGO	128_S_2036	128	bl	2010-09-30	EMCI	MCI	3 Tesla MRI	3 Tesla MRI	223509	15883	7811	1019100	3888	17279	21127	1415800	28	66.7	Female	14	Not Hisp/Latino	White	Divorced	0	1.27768		1.007		>1700	158.5	14.65	1	3	5	1	65	7	0	0	8		96	1	30	2.66667	2.22222	3
2036	ADNIGO	ADNIGO	128_S_2036	128	m03	2010-12-02	EMCI		3 Tesla MRI		223511	16762	7738	1011450	3570	16923	21027	1419340		66.7	Female	14	Not Hisp/Latino	White	Divorced	0
2036	ADNIGO	ADNIGO	128_S_2036	128	m06	2011-03-15	EMCI	MCI	3 Tesla MRI		225597	16458	7591	1014780	3855	17523	21666	1411550	30	66.7	Female	14	Not Hisp/Latino	White	Divorced	0								0.5	2	2	0	55	10	0	0			73	2	29	1.75	1.11111	1.42857
2036	ADNI2	ADNIGO	128_S_2036	128	m12	2011-10-27	EMCI	MCI	3 Tesla MRI	3 Tesla MRI	272744	17393	7691	1002320	4050	17071	20309	1414450	30	66.7	Female	14	Not Hisp/Latino	White	Divorced	0								0.5	2	2	0	61	8	0	0	18		73	1	28	1.875	1.55556	2
2036	ADNI2	ADNIGO	128_S_2036	128	m24	2012-09-19	EMCI	MCI	3 Tesla MRI	3 Tesla MRI	342418	17066	7465	1019470	3769	17337	21351	1427960	29	66.7	Female	14	Not Hisp/Latino	White	Divorced	0	1.36187							0.5	3	5	1	61	9	0	0	21		60	0	30	1.5	1	1.28571
2036	ADNI2	ADNIGO	128_S_2036	128	m36	2013-10-01	EMCI	MCI	3 Tesla MRI	3 Tesla MRI	398384	18786	7218	1001080	4144	17253	21074	1421110	29	66.7	Female	14	Not Hisp/Latino	White	Divorced	0								0.5	1	1	0	57	9	0	0	15		103	0	29	1.5	1	1.57143
2036	ADNI2	ADNIGO	128_S_2036	128	m48	2014-10-23	EMCI	MCI	3 Tesla MRI	3 Tesla MRI	466141	19990	7228	1001050	4019	17054	21098	1416400	28	66.7	Female	14	Not Hisp/Latino	White	Divorced	0			1.0151					0	4	5	1	62	7	0	0	19		74	0	30	1.5	1	1.28571
2036	ADNI3	ADNIGO	128_S_2036	128	m108	2019-11-15	EMCI	MCI	3 Tesla MRI		1277356	28530.1	6843.8	954030	4325	16940	20237	1346660	28	66.7	Female	14	Not Hisp/Latino	White	Divorced	0	1.31016		1.0014					0	2.33	2.33	0	64	5	0	0	17		87	0	28	2.25	2.11111	2
2037	ADNIGO	ADNIGO	072_S_2037	72	bl	2010-08-24	EMCI	MCI	3 Tesla MRI	3 Tesla MRI	222683	46959	6694	1104800	3248	18776	21408	1628990	26	75.8	Male	16	Not Hisp/Latino	White	Married	1	1.2954		1.4586					0.5	13	20	6	40	5	4	40	10		129	3	20	1.875	1.55556	1.42857
2037	ADNIGO	ADNIGO	072_S_2037	72	m03	2010-11-12	EMCI		3 Tesla MRI	3 Tesla MRI	223247	45901	6620	1100750	3365	18405	20825	1622870		75.8	Male	16	Not Hisp/Latino	White	Married	1
2037	ADNIGO	ADNIGO	072_S_2037	72	m06	2011-02-17	EMCI	MCI	3 Tesla MRI	3 Tesla MRI	223249	46863	6508	1085350	3215	18271	21183	1614780	30	75.8	Male	16	Not Hisp/Latino	White	Married	1								1	11	16	4	33	4	7	87.5			132	2	18	1.375	1.44444	1.42857
2037	ADNI2	ADNIGO	072_S_2037	72	m12	2011-08-19	EMCI	MCI	3 Tesla MRI	3 Tesla MRI	258643	50641	6443	1076610	3051	17689	20350	1629040	29	75.8	Male	16	Not Hisp/Latino	White	Married	1								0.5	12	17	4	36	3	3	37.5	11		91	3	22	1.625	1.66667	1.42857
2037	ADNI2	ADNIGO	072_S_2037	72	m24	2012-08-16	EMCI	MCI	3 Tesla MRI	3 Tesla MRI	335942	52447	6136	1062950	3310	16995	19922	1631510	28	75.8	Male	16	Not Hisp/Latino	White	Married	1	1.28699		1.3647					0.5	10	15	3	40	6	9	100	11		122	3	22	1.75	1.66667	1.28571
2037	ADNI2	ADNIGO	072_S_2037	72	m48	2014-09-02	EMCI	MCI	3 Tesla MRI	3 Tesla MRI	451342		5948	1047490	2576	16224	19425	1628390	25	75.8	Male	16	Not Hisp/Latino	White	Married	1			1.3935					2.5	8	14	5	37	1	7	100	8		139	5	21	1.75	1.33333	1.85714
2042	ADNIGO	ADNIGO	099_S_2042	99	bl	2010-08-25	EMCI	MCI	3 Tesla MRI	3 Tesla MRI	300278	61550	5173	1061390	2563	18146	20711	1658260	30	69.5	Male	20	Not Hisp/Latino	White	Married	0	1.21664		1.0571		827.6	124.1	10.58	1.5	11	18	6	32	3	6	85.7143	10		52	9	23	1.625	1	1
2042	ADNIGO	ADNIGO	099_S_2042	99	m03	2010-11-17	EMCI		3 Tesla MRI	3 Tesla MRI	223451	61365	5495	1069510	2541	19337	21309	1658790		69.5	Male	20	Not Hisp/Latino	White	Married	0
2042	ADNIGO	ADNIGO	099_S_2042	99	m06	2011-02-23	EMCI	MCI	3 Tesla MRI	3 Tesla MRI	223453	64179	5504	1054170	2757	18157	20900	1658830	25	69.5	Male	20	Not Hisp/Latino	White	Married	0								3	17	26	9	32	1	5	83.3333			96	10		1.5	1.11111	1.28571
2042	ADNI2	ADNIGO	099_S_2042	99	m12	2011-09-07	EMCI	MCI	3 Tesla MRI	3 Tesla MRI	258705	65357	4979	1036550	2628	17284	19640	1655800	27	69.5	Male	20	Not Hisp/Latino	White	Married	0								2.5	10	20	10	37	2	5	62.5	5		65	11	21	1.5	1	1
2042	ADNI2	ADNIGO	099_S_2042	99	m24	2012-08-21	EMCI	MCI	3 Tesla MRI	3 Tesla MRI	342548	71456	4668	1026150	2328	18100	19738	1656260	24	69.5	Male	20	Not Hisp/Latino	White	Married	0	1.18582		1.0267		884.5	131.8	11.04	3	8	18	10	34	3	7	87.5	1		70	14	21	1.375	1	1
2043	ADNIGO	ADNIGO	002_S_2043	2	bl	2010-09-07	EMCI	MCI	3 Tesla MRI	3 Tesla MRI	222697	18532	7595	1033110	3597	17982	20859	1436660	30	72.2	Female	20	Not Hisp/Latino	White	Married	1	1.34446		1.2284					2	5	8	3	55	6	-1	-8.33333	9		101	0	27	1.75	1.33333	1.57143
2043	ADNIGO	ADNIGO	002_S_2043	2	m03	2010-12-08	EMCI		3 Tesla MRI	3 Tesla MRI	222701	17493	7413	1009750	3649	17578	19221	1421480		72.2	Female	20	Not Hisp/Latino	White	Married	1
2043	ADNI2	ADNIGO	002_S_2043	2	m12	2011-09-13	EMCI	MCI	3 Tesla MRI	3 Tesla MRI	263703	18784	7288	1006980	3338	16674	19481	1422970	28	72.2	Female	20	Not Hisp/Latino	White	Married	1								0.5	5	6	1	56	8	2	14.2857	12		60	0	25	2.25	1.66667	1.42857
2045	ADNIGO	ADNIGO	128_S_2045	128	bl	2010-10-15	EMCI	MCI	3 Tesla MRI	3 Tesla MRI	223513	82658	7686	1184960	4997	23041	23766	1829580	27	72.3	Male	16	Not Hisp/Latino	White	Married	1	1.21852		1.4796		725.1	210.8	20.5	1.5	5	9	4	58	9	2	13.3333	10		86	1	27	3.375	3	2.28571
2045	ADNIGO	ADNIGO	128_S_2045	128	m03	2010-11-30	EMCI		3 Tesla MRI		297595	84202	7630	1179690	4760	23035	23565	1829800		72.3	Male	16	Not Hisp/Latino	White	Married	1
2045	ADNI2	ADNIGO	128_S_2045	128	m12	2011-10-21	EMCI	MCI	3 Tesla MRI		272748	87216	7736	1155970	4762	22604	23214	1821450	30	72.3	Male	16	Not Hisp/Latino	White	Married	1								1.5	3	4	1	53	8	0	0	15		67	1	30	2.875	2.55556	2.14286
2045	ADNI2	ADNIGO	128_S_2045	128	m24	2012-10-09	EMCI	MCI	3 Tesla MRI	3 Tesla MRI	349521	94487	7459	1147620	4937	22809	23601	1836320	30	72.3	Male	16	Not Hisp/Latino	White	Married	1	1.22542		1.5926		710.9	234.8	23.38	1.5	2	2	0	54	8	3	21.4286	14		95	3	28	2.25	2.55556	2.14286
2045	ADNI2	ADNIGO	128_S_2045	128	m36	2013-10-29	EMCI	MCI	3 Tesla MRI	3 Tesla MRI	398137		7655	1145630	5054	22476	22331	1844750	28	72.3	Male	16	Not Hisp/Latino	White	Married	1								1	8	12	4	47	10	3	23.0769	6		123	1	25	1.625	1.88889	1.14286
2045	ADNI2	ADNIGO	128_S_2045	128	m48	2014-10-14	EMCI	MCI	3 Tesla MRI	3 Tesla MRI	466143	97286	7315	1143970	4354	21807	22930	1831540	29	72.3	Male	16	Not Hisp/Latino	White	Married	1			1.4847					1	4	7	3	37	9	4	36.3636	10		85	0	25	2.875	2.66667	2.42857
2047	ADNIGO	ADNIGO	098_S_2047	98	bl	2010-09-07	EMCI	MCI	3 Tesla MRI	3 Tesla MRI	223376	24367	7441	1177520	5595	21632	21351	1696990	27	77.4	Male	18	Not Hisp/Latino	White	Married	1	1.39841		1.7119		709.2	404.5	40.95	2.5	8	14	5	26	2	6	100	9		99	22	23	3.5	2.77778	2.14286
2047	ADNIGO	ADNIGO	098_S_2047	98	m03	2010-12-06	EMCI		3 Tesla MRI	3 Tesla MRI	223377	23763	7316	1189180	5172	21814	20935	1681380		77.4	Male	18	Not Hisp/Latino	White	Married	1
2047	ADNIGO	ADNIGO	098_S_2047	98	m06	2011-03-04	EMCI	MCI	3 Tesla MRI		225419	24687	7222	1176500	5423	21361	21902	1680580	27	77.4	Male	18	Not Hisp/Latino	White	Married	1								4.5	8	13	4	33	1	7	100			109	12	23	3.375	2.25	2.2
2047	ADNI2	ADNIGO	098_S_2047	98	m12	2011-08-30	EMCI	MCI	3 Tesla MRI	3 Tesla MRI	260257	24285	6901	1193410	5249	22341	22045	1666920	26	77.4	Male	18	Not Hisp/Latino	White	Married	1								6	9	17	7	33	1	7	100	4		127	10	25	4	2.77778	2
2047	ADNI2	ADNIGO	098_S_2047	98	m24	2012-08-28	EMCI	Dementia	3 Tesla MRI	3 Tesla MRI	340553	25304	6956	1178990	4757	21416	21778	1688250	28	77.4	Male	18	Not Hisp/Latino	White	Married	1	1.39158		1.7084		723.9	424.3	43.48	5.5	11	20	7	25	4	6	85.7143	2		82	15	22	3.375	2.33333	1.85714
2052	ADNIGO	ADNIGO	098_S_2052	98	bl	2010-09-20	EMCI	MCI	3 Tesla MRI	3 Tesla MRI	223379	33231	8349	1251240				1798890	29	73.1	Male	20	Not Hisp/Latino	White	Married	0	1.31137		1.0233		1181	213.9	17.63	1	6	10	4	46	6	-1	-9.09091	10		82	4	26	2.375	1.77778	1.14286
2052	ADNIGO	ADNIGO	098_S_2052	98	m03	2010-12-10	EMCI		3 Tesla MRI	3 Tesla MRI	223381	31575	8177	1289740				1814450		73.1	Male	20	Not Hisp/Latino	White	Married	0
2052	ADNIGO	ADNIGO	098_S_2052	98	m06	2011-03-15	EMCI	MCI	3 Tesla MRI	3 Tesla MRI	225422		8066	1265490	4986	22060	21391	1773420	29	73.1	Male	20	Not Hisp/Latino	White	Married	0								2.5	4	6	2	30	4	0	0			60	3	25	2.71429	2	1.85714
2052	ADNI2	ADNIGO	098_S_2052	98	m12	2011-08-29	EMCI	MCI	3 Tesla MRI	3 Tesla MRI	260255		7984	1265260	4075	20749	22181	1792090	30	73.1	Male	20	Not Hisp/Latino	White	Married	0								1.5	2	3	1	35	10	2	15.3846	12		59	2	27	1.75	1.77778	1.57143
2052	ADNI2	ADNIGO	098_S_2052	98	m36	2013-09-24	EMCI	MCI	3 Tesla MRI	3 Tesla MRI	416084	37588	7769	1256860	4344	22322	21770	1805880	30	73.1	Male	20	Not Hisp/Latino	White	Married	0								3	7	10	3	33	0	3	50	8		76		22	1.875	1.375	1.85714
2052	ADNI2	ADNIGO	098_S_2052	98	m48	2014-09-17	EMCI	MCI	3 Tesla MRI	3 Tesla MRI	451356		7442	1274380	4482	23192	22121	1815410	27	73.1	Male	20	Not Hisp/Latino	White	Married	0			1.0202						5	12	7	34	5	9	100	7		73		25	2.25	1.88889	1.6
2055	ADNIGO	ADNIGO	123_S_2055	123	bl	2010-09-08	EMCI	MCI			225427	35527	7594	1089280	3742	17339	21148	1601160	28	75.2	Male	18	Not Hisp/Latino	White	Married	1	1.26767		1.5791		637.1	430.4	45.44	1.5	8	11	2	33	4	2	22.2222	9		118	8	29	1.5	1.33333	1.28571
2055	ADNIGO	ADNIGO	123_S_2055	123	m03	2010-11-19	EMCI				223489	37080	7746	1077360	3995	17954	20843	1606600		75.2	Male	18	Not Hisp/Latino	White	Married	1
2055	ADNIGO	ADNIGO	123_S_2055	123	m06	2011-03-07	EMCI	MCI		3 Tesla MRI	296351	38331	7545	1082930	3751	17513	21518	1603040	27	75.2	Male	18	Not Hisp/Latino	White	Married	1								2	5	11	4	30	5	4	44.4444			300	6	23	1.25	1.33333	1.14286
2055	ADNI2	ADNIGO	123_S_2055	123	m12	2011-09-08	EMCI	MCI		3 Tesla MRI	263701	41489	7346	1055500	3835	16824	20576	1599820	28	75.2	Male	18	Not Hisp/Latino	White	Married	1								1.5	7	12	5	35	5	9	100	6		128	5	24	2.25	1.55556	1.14286
2055	ADNI2	ADNIGO	123_S_2055	123	m24	2012-09-05	EMCI	MCI		3 Tesla MRI	340537		7166	1073300	3778	15794	19397	1607000	25	75.2	Male	18	Not Hisp/Latino	White	Married	1	1.17381		1.3447		548.2	424.1	42.15	2	11	17	5	34	4	2	22.2222	9		198	8	21	1.125	1.11111	1
2055	ADNI2	ADNIGO	123_S_2055	123	m36	2013-09-06	EMCI	MCI		3 Tesla MRI	398350	50025	7081	1073020	3091	15015	19296	1611130	27	75.2	Male	18	Not Hisp/Latino	White	Married	1								4	10	14	4	37	2	3	37.5	6		212	15	22	1.375	1.22222	1.28571
2055	ADNI2	ADNIGO	123_S_2055	123	m48	2014-10-14	EMCI	MCI		3 Tesla MRI	466137	57098	6674	1044780	3448	14869	19144	1618420	20	75.2	Male	18	Not Hisp/Latino	White	Married	1								5	25	32	6	14	-2	1	100	2		300	23	16	1.57143	1.33333	1.28571
2057	ADNIGO	ADNIGO	128_S_2057	128	bl	2010-11-16	EMCI	MCI	3 Tesla MRI	3 Tesla MRI	223515	34249	7785	1066590	3522	18983	20654	1503570	30	64.2	Female	18	Not Hisp/Latino	White	Divorced	0	1.2479		1.1581					1	2	3	0	59	9	0	0	10		46	0	30	2	2	1.57143
2057	ADNIGO	ADNIGO	128_S_2057	128	m03	2010-12-16	EMCI		3 Tesla MRI		223517	33655	7627	1064190	3606	17849	19842	1498900		64.2	Female	18	Not Hisp/Latino	White	Divorced	0
2058	ADNIGO	ADNIGO	007_S_2058	7	bl	2010-09-20	EMCI	MCI			222592	84471	5973	1005780	2435	15650	22259	1442400	27	83.9	Female	12	Not Hisp/Latino	White	Married	1	1.23336		0.8671		1552	422.2	37.61	1	13	22	5	30	5	7	87.5	6		225	2	24	1.8	1.375	1
2058	ADNIGO	ADNIGO	007_S_2058	7	m03	2010-11-30	EMCI				222735	86603	5689	998678	2446	15229	22832	1440930		83.9	Female	12	Not Hisp/Latino	White	Married	1
2058	ADNIGO	ADNIGO	007_S_2058	7	m06	2011-03-14	EMCI	MCI		3 Tesla MRI	225361	85402	5938	1001300	2147	15888	22120	1464300	22	83.9	Female	12	Not Hisp/Latino	White	Married	1								2	18	28	7	22	2	6	100			300	3	16	1.57143	1	1
2058	ADNI2	ADNIGO	007_S_2058	7	m12	2011-10-24	EMCI	MCI			272796	90362	5669	983299	2145	14981	22960	1455640	28	83.9	Female	12	Not Hisp/Latino	White	Married	1								1.5	19	30	7	21	4	5	100	8			7	17	1	1	1
2060	ADNIGO	ADNIGO	941_S_2060	941	bl	2010-10-21	EMCI	MCI			223539	33909	8550	1131550	4015	20436	21625	1546960	29	73.9	Female	13	Not Hisp/Latino	White	Married	0	1.28776		1.2688		1131	158.1	12.86	1.5	6	7	1	37	2	4	50	7		69	0	23	1.5	1.625	1
2060	ADNIGO	ADNIGO	941_S_2060	941	m03	2010-12-06	EMCI				223541	33109	8656	1129280	4370	19589	20569	1534750		73.9	Female	13	Not Hisp/Latino	White	Married	0
2060	ADNI2	ADNIGO	941_S_2060	941	m12	2011-10-12	EMCI	MCI		3 Tesla MRI	272750	35371		1115870	4016	20032	20987	1545370	28	73.9	Female	13	Not Hisp/Latino	White	Married	0								0.5	6	15	8	52	8	2	15.3846	13		93	0	24	1.375	1.44444	1
2060	ADNI2	ADNIGO	941_S_2060	941	m24	2012-11-20	EMCI	MCI		3 Tesla MRI	358094	36301	8308	1108410	4055	19353	20327	1537090	27	73.9	Female	13	Not Hisp/Latino	White	Married	0								1	4	8	4	40	4	1	11.1111	16		94	0	24	1.5	1.88889	1
2060	ADNI2	ADNIGO	941_S_2060	941	m36	2013-10-09	EMCI	MCI		3 Tesla MRI	416108	35803	8499	1104540	3642	19808	21019	1538620	29	73.9	Female	13	Not Hisp/Latino	White	Married	0								1	6	8	2	38	6	1	11.1111	14		89			1.5	1.55556	1
2060	ADNI2	ADNIGO	941_S_2060	941	m60	2015-10-30	EMCI	MCI		3 Tesla MRI	729621	32831	8271	1086720	4217	19276	19994	1539960	29	73.9	Female	13	Not Hisp/Latino	White	Married	0									3	9	5	32	4	3	37.5	12		97		24	1.625	1.8	1
2061	ADNIGO	ADNIGO	035_S_2061	35	bl	2010-09-17	EMCI	MCI	3 Tesla MRI	3 Tesla MRI	223013	19009	6996	1052030	3599	19662	23143	1440060	28	66	Female	16	Not Hisp/Latino	White	Married	0	1.28092		1.0436		>1700	204.3	17.63	0.5	11	15	4	31	5	5	55.5556	10		80	0	25	2.5	1.11111	1.14286
2061	ADNIGO	ADNIGO	035_S_2061	35	m03	2011-02-04	EMCI		3 Tesla MRI	3 Tesla MRI	225396	18506	7366	1046700	3655	19669	22253	1442320		66	Female	16	Not Hisp/Latino	White	Married	0
2061	ADNIGO	ADNIGO	035_S_2061	35	m06	2011-04-04	EMCI	MCI	3 Tesla MRI	3 Tesla MRI	229323	19478	7045	1051760	4153	20159	22996	1437250	29	66	Female	16	Not Hisp/Latino	White	Married	0								0.5	8	12	3	28	2	3	42.8571			74	0	26	2	1.22222	1.28571
2061	ADNI2	ADNIGO	035_S_2061	35	m12	2011-10-25	EMCI	MCI	3 Tesla MRI	3 Tesla MRI	272752	20105	7167	1039300	3885	19532	22725	1434620	30	66	Female	16	Not Hisp/Latino	White	Married	0								0	11	16	4	31	6	7	77.7778	13		80	0	23	2.5	1	1.14286
2061	ADNI2	ADNIGO	035_S_2061	35	m24	2012-10-22	EMCI	MCI	3 Tesla MRI	3 Tesla MRI	349516	19769	7194	1036820	4141	19266	22725	1438130	28	66	Female	16	Not Hisp/Latino	White	Married	0	1.28373		1.0746		>1700	209.1	17.71	0.5	7	9	2	35	8	2	18.1818	9		80	0	24	1.625	1.22222	1.14286
2061	ADNI2	ADNIGO	035_S_2061	35	m36	2013-09-19	EMCI	MCI	3 Tesla MRI	3 Tesla MRI	416054	19601	7219	1055730	3668	20795	23539	1438950	28	66	Female	16	Not Hisp/Latino	White	Married	0								0	8	8	0	30	9	10	100	4		95	0	28	1.42857	1.22222	1.14286
2061	ADNI2	ADNIGO	035_S_2061	35	m48	2014-10-01	EMCI	MCI	3 Tesla MRI	3 Tesla MRI	461142	21466	7340	1050670	4375	20805	23964	1441810	29	66	Female	16	Not Hisp/Latino	White	Married	0								0	9	13	4	44	3	3	30	10		51	0	22	1.5	1.11111	1.14286
2061	ADNI2	ADNIGO	035_S_2061	35	m72	2016-09-14	EMCI	MCI	3 Tesla MRI	3 Tesla MRI	817483	23250	7044	1051700	3568	19843	23068	1461730	29	66	Female	16	Not Hisp/Latino	White	Married	0								0.5	7	10	3	46	6	5	41.6667	12		65	0	24	1.625	1	1.14286
2063	ADNIGO	ADNIGO	099_S_2063	99	bl	2010-10-22	EMCI	MCI	3 Tesla MRI	3 Tesla MRI	296532	38594		1194260	4185	19984	22562	1634980	30	68.3	Male	16	Not Hisp/Latino	White	Married	1	1.30517		1.314		564.4	287.8	29.1	3	7	12	5	31	6	6	66.6667	9		100	10	20	2	1.66667	1.57143
2063	ADNIGO	ADNIGO	099_S_2063	99	m03	2011-01-03	EMCI		3 Tesla MRI	3 Tesla MRI	223455	38897	8734	1200700	4591	19789	22486	1634610		68.3	Male	16	Not Hisp/Latino	White	Married	1
2063	ADNIGO	ADNIGO	099_S_2063	99	m06	2011-04-18	EMCI	MCI	3 Tesla MRI	3 Tesla MRI	228533	38460	8421	1204240	4127	19959	22953	1635470	29	68.3	Male	16	Not Hisp/Latino	White	Married	1								3.5	6	10	4	33	2	7	100			126	7	27	1.125	1.66667	1.85714
2063	ADNI2	ADNIGO	099_S_2063	99	m12	2011-10-31	EMCI	MCI	3 Tesla MRI	3 Tesla MRI	265258	38353	8709	1193550	4641	20311	22195	1623820	30	68.3	Male	16	Not Hisp/Latino	White	Married	1								1.5	2	5	3	41	5	2	20	12		105	12	25	1.5	1.55556	1.71429
2063	ADNI2	ADNIGO	099_S_2063	99	m24	2012-10-15	EMCI	MCI	3 Tesla MRI	3 Tesla MRI	350369	41471	8751	1183660	4368	19926	22101	1628460	30	68.3	Male	16	Not Hisp/Latino	White	Married	1	1.30775		1.4049					3	4	7	3	37	5	5	50	19		127	8	20	1.875	1.88889	1.71429
2063	ADNI2	ADNIGO	099_S_2063	99	m36	2013-11-06	EMCI	MCI	3 Tesla MRI	3 Tesla MRI	402034	43956	8806	1183830				1582730	30	68.3	Male	16	Not Hisp/Latino	White	Married	1								3	8	11	3	33	1	-1	-14.2857	18		108	8	26	1.875	1.88889	1.71429
2068	ADNIGO	ADNIGO	023_S_2068	23	bl	2010-10-04	EMCI	MCI	3 Tesla MRI	3 Tesla MRI	222884	53934	6263	1014750	3906	18722	18438	1637980	28	83.1	Male	20	Not Hisp/Latino	More than one	Married	1	1.25622		1.5748		722.8	322.9	32.76	1	10	23	8	32	3	6	75	9		121	0	21	2.125	1.11111	1
2068	ADNIGO	ADNIGO	023_S_2068	23	m03	2010-12-01	EMCI		3 Tesla MRI		222885	54012	7148	1037420	3947	18667	17774	1628480		83.1	Male	20	Not Hisp/Latino	More than one	Married	1
2068	ADNIGO	ADNIGO	023_S_2068	23	m06	2011-04-21	EMCI	MCI	3 Tesla MRI	3 Tesla MRI	233458	54552	6737	1033870	4309	18840	17602	1623770	23	83.1	Male	20	Not Hisp/Latino	More than one	Married	1								1	12	22	9	20	0	4	100			131	0	19	1.5	1.22222	1.14286
2068	ADNIGO	ADNIGO	023_S_2068	23	m12	2011-10-11	EMCI	MCI	3 Tesla MRI		265238	53771	6819	1030690	3648	17495	17515	1620560	26	83.1	Male	20	Not Hisp/Latino	More than one	Married	1								1	10	18	7	29	4	5	62.5	10		135	0	20	1.75	1.88889	1.71429
2068	ADNI2	ADNIGO	023_S_2068	23	m24	2012-10-17	EMCI	MCI	3 Tesla MRI	3 Tesla MRI	350481	54543	6670	1015790	4061	18780	17996	1630190	27	83.1	Male	20	Not Hisp/Latino	More than one	Married	1	1.22964		1.485		656	351.4	36.86	1	12	22	8	33	3	0	0	11		117	0	19	1.875	1.66667	2.14286
2068	ADNI2	ADNIGO	023_S_2068	23	m36	2013-10-24	EMCI	MCI	3 Tesla MRI	3 Tesla MRI	398110	58271		995775				1626040	26	83.1	Male	20	Not Hisp/Latino	More than one	Married	1								0	14	24	9	37	6	3	30	12		102	0	20	1.875	1.22222	1.71429
2068	ADNI3	ADNIGO	023_S_2068	23	m84	2017-10-16	EMCI	MCI	3 Tesla MRI		947511	68412.5		986472				1606810	27	83.1	Male	20	Not Hisp/Latino	More than one	Married	1	1.20689		1.681					1	9.33	20.33	9	25	2	5	83.3333	7		300	3	19	2.875	1.44444	2
2070	ADNIGO	ADNIGO	072_S_2070	72	bl	2010-09-20	EMCI	MCI	3 Tesla MRI	3 Tesla MRI	223251	11943	7304	1014340	2974	16205	17803	1358920	28	57	Female	12	Not Hisp/Latino	Black	Widowed	0	1.30944		1.0237		1385	132.4	12.83	1	6	10	4	27	3	7	100	5		120	0	17	2.625	2.22222	1.85714
2070	ADNIGO	ADNIGO	072_S_2070	72	m03	2010-12-13	EMCI		3 Tesla MRI	3 Tesla MRI	223257	12050	7385	1023870	2952	15627	17064	1371470		57	Female	12	Not Hisp/Latino	Black	Widowed	0
2071	ADNIGO	ADNIGO	098_S_2071	98	bl	2010-09-20	EMCI		3 Tesla MRI	3 Tesla MRI	223384	49495	7145	970334				1599440	26	84.9	Male	20	Not Hisp/Latino	White	Widowed									1	17	24	6	17	2	4	100	9		270		20	2.5	3.22222	1.71429
2072	ADNIGO	ADNIGO	072_S_2072	72	bl	2010-09-21	EMCI	MCI	3 Tesla MRI	3 Tesla MRI	223259	29768	5620	1008690	3013	19178	21167	1477540	30	72.8	Male	16	Not Hisp/Latino	Am Indian/Alaskan	Married	0	1.22075		1.0859		1440	171.3	15.13	0.5	9	13	4	48	6	6	50	10		110	2	23	1.875	2.11111	1.14286
2072	ADNIGO	ADNIGO	072_S_2072	72	m03	2010-12-06	EMCI		3 Tesla MRI	3 Tesla MRI	223261	30068	5772	996505	2631	18526	19045	1522710		72.8	Male	16	Not Hisp/Latino	Am Indian/Alaskan	Married	0
2072	ADNIGO	ADNIGO	072_S_2072	72	m06	2011-03-25	EMCI	MCI	3 Tesla MRI	3 Tesla MRI	225563	30221	5515	1009720	3136	18112	19536	1514480	28	72.8	Male	16	Not Hisp/Latino	Am Indian/Alaskan	Married	0								0.5	10	16	5	40	6	4	40			84	4	23	1.75	2.22222	1
2072	ADNI2	ADNIGO	072_S_2072	72	m12	2011-09-21	EMCI	MCI	3 Tesla MRI	3 Tesla MRI	260271	30780	5417	994697	3158	17315	18334	1504770	28	72.8	Male	16	Not Hisp/Latino	Am Indian/Alaskan	Married	0								0.5	11	15	4	38	9	5	45.4545	12		85	4	24	2.125	2.33333	1.42857
2072	ADNI2	ADNIGO	072_S_2072	72	m24	2012-09-18	EMCI	MCI	3 Tesla MRI	3 Tesla MRI	340482	31211	5468	1000070				1503920	30	72.8	Male	16	Not Hisp/Latino	Am Indian/Alaskan	Married	0	1.18553		0.9295					0.5	7	10	2	43	5	2	20	14		79	4	22	2.75	2.55556	2
2073	ADNIGO	ADNIGO	002_S_2073	2	bl	2010-09-21	EMCI	MCI			222705	20004	7640	1096050	4402	19862	20511	1496930	29	63.4	Female	20	Not Hisp/Latino	White	Married	0	1.37415		1.1773		1094	250.2	24.09	1	6	8	2	50	11	5	33.3333	9		63	0	26	2.875	2	1.14286
2073	ADNIGO	ADNIGO	002_S_2073	2	m03	2010-12-06	EMCI			3 Tesla MRI	222711	19421	7422	1072550	4540	19952	20407	1466860		63.4	Female	20	Not Hisp/Latino	White	Married	0
2073	ADNIGO	ADNIGO	002_S_2073	2	m06	2011-03-17	EMCI	MCI		3 Tesla MRI	225358	19771		1075610	4444	20454	20968	1461400	27	63.4	Female	20	Not Hisp/Latino	White	Married	0								1	7	12	4	37	9	8	61.5385			87	0	24	3	1.33333	1.42857
2073	ADNI2	ADNIGO	002_S_2073	2	m12	2011-09-29	EMCI	MCI		3 Tesla MRI	263711	20766	7270	1060710	4717	19477	20114	1462030	29	63.4	Female	20	Not Hisp/Latino	White	Married	0								1	5	6	1	41	10	3	27.2727	16		74	0	26	2.625	1.55556	1.14286
2073	ADNI2	ADNIGO	002_S_2073	2	m24	2012-09-18	EMCI	MCI			338715	21752	7104	1071180	5243	19921	20828	1464960	28	63.4	Female	20	Not Hisp/Latino	White	Married	0	1.36485		1.3435					0.5	7	10	3	54	10	5	35.7143	18		66	0	25	2.5	1.55556	1.28571
2073	ADNI2	ADNIGO	002_S_2073	2	m36	2013-10-01	EMCI	MCI		3 Tesla MRI	398195	22477	7477	1056400	5148	19473	20173	1462560	30	63.4	Female	20	Not Hisp/Latino	White	Married	0								0.5	5	6	1	63	6	2	15.3846	19		75	0	26	2.75	1.66667	1.28571
2073	ADNI2	ADNIGO	002_S_2073	2	m48	2014-10-07	EMCI	CN		3 Tesla MRI	451354	23355	6991	1050340	4320	18443	20236	1459350	30	63.4	Female	20	Not Hisp/Latino	White	Married	0			1.4744					0	4	6	2	62	5	7	50	16		62	0	26	1.5	1.22222	1
2073	ADNI2	ADNIGO	002_S_2073	2	m72	2016-09-27	EMCI	CN		3 Tesla MRI	782893	27535	6596	1030110	4764	18298	19260	1459100	29	63.4	Female	20	Not Hisp/Latino	White	Married	0			1.3647					0	3	4	1	52	6	5	38.4615	21		92	0	26	1.375	1.22222	1.14286
2074	ADNIGO	ADNIGO	035_S_2074	35	bl	2010-11-29	EMCI	MCI	3 Tesla MRI	3 Tesla MRI	223015	24300	7687	1087640	3335	20718	24119	1468610	28	62	Male	16	Not Hisp/Latino	White	Married	1	1.26172		1.0072		1641	186.5	15.39	0.5	12	18	5	42	5	10	100	10		56	0	26	2.75	2.33333	1.71429
2074	ADNIGO	ADNIGO	035_S_2074	35	m03	2011-03-04	EMCI		3 Tesla MRI	3 Tesla MRI	229324	25234	7571	1074370	3533	20458	24145	1471590		62	Male	16	Not Hisp/Latino	White	Married	1
2074	ADNIGO	ADNIGO	035_S_2074	35	m06	2011-05-27	EMCI	MCI	3 Tesla MRI	3 Tesla MRI	296306	24841	7552	1079410	3748	20752	24008	1465620	30	62	Male	16	Not Hisp/Latino	White	Married	1								0.5	9	15	5	42	4	8	80			60	0	25	2.625	2.11111	1.42857
2074	ADNI2	ADNIGO	035_S_2074	35	m12	2011-11-22	EMCI	MCI	3 Tesla MRI	3 Tesla MRI	272854	24750	7703	1066930	2904	20127	23347	1461240	27	62	Male	16	Not Hisp/Latino	White	Married	1								0	7	12	4	41	7	6	50	10		76	0	26	2.625	1.77778	1.57143
2074	ADNI2	ADNIGO	035_S_2074	35	m24	2012-11-27	EMCI	MCI	3 Tesla MRI	3 Tesla MRI	351550	25166	7504	1053680	3111	19692	23429	1456570	29	62	Male	16	Not Hisp/Latino	White	Married	1	1.3161		1.0488		1440	184.1	15.85	0.5	16	20	4	45	8	6	46.1538	7		51	0	28	2.125	2.11111	1.71429
2074	ADNI2	ADNIGO	035_S_2074	35	m36	2013-12-03	EMCI	MCI	3 Tesla MRI	3 Tesla MRI	402001	26721	7091	1056120	3221	20237	22191	1455300	30	62	Male	16	Not Hisp/Latino	White	Married	1								0.5	8	14	5	34	4	5	55.5556	7		85	0	24	2.75	1.77778	1.28571
2074	ADNI2	ADNIGO	035_S_2074	35	m48	2014-12-01	EMCI	MCI	3 Tesla MRI	3 Tesla MRI	461140	27721	7255	1062820	3370	19712	22738	1461420	30	62	Male	16	Not Hisp/Latino	White	Married	1					>1700	227.4	16.52		6	12	5	42	6	7	70	14		60	0	28	3.25	2.22222	1.28571
2077	ADNIGO	ADNIGO	021_S_2077	21	bl	2010-10-13	EMCI	MCI	3 Tesla MRI	3 Tesla MRI	222783	37606	7882	1216170	4980	18561	21443	1713290	28	81	Male	20	Not Hisp/Latino	White	Married	0			1.2882		859.1	184.7	18.71	0.5	8	15	6	41	5	2	20	11		102	0	23	1.75	1.33333	1.14286
2077	ADNIGO	ADNIGO	021_S_2077	21	m03	2010-12-08	EMCI		3 Tesla MRI	3 Tesla MRI	222785	36001	8008	1228160	4888	18604	21721	1730970		81	Male	20	Not Hisp/Latino	White	Married	0
2077	ADNIGO	ADNIGO	021_S_2077	21	m06	2011-03-10	EMCI	MCI	3 Tesla MRI	3 Tesla MRI	225369	36629	8058	1236490	5198	18233	20894	1754030	28	81	Male	20	Not Hisp/Latino	White	Married	0								0.5	7	15	7	48	4	4	36.3636			124	0	26	1.875	1.88889	1.42857
2077	ADNI2	ADNIGO	021_S_2077	21	m12	2011-10-06	EMCI	MCI	3 Tesla MRI	3 Tesla MRI	265225	40741	8183	1239760	4430	19121	21443	1751850	27	81	Male	20	Not Hisp/Latino	White	Married	0								0.5	7	12	4	44	4	3	30	14		105	0	21	1.5	2.11111	1.14286
2077	ADNI2	ADNIGO	021_S_2077	21	m24	2012-10-17	EMCI	MCI	3 Tesla MRI	3 Tesla MRI	350477	38200	8068	1229860	4988	18913	21149	1746420	29	81	Male	20	Not Hisp/Latino	White	Married	0			1.2665					0.5	14	21	5	42	4	4	36.3636	11		90	0	26	1.75	2	1.28571
2077	ADNI2	ADNIGO	021_S_2077	21	m48	2014-10-21	EMCI	MCI	3 Tesla MRI	3 Tesla MRI	466149	40773	7203	1177070				1691290	28	81	Male	20	Not Hisp/Latino	White	Married	0								0.5	6	13	5	41	7	5	50	18		217	0	26	1.75	1.66667	1
2079	ADNIGO	ADNIGO	098_S_2079	98	bl	2010-10-01	EMCI	MCI	3 Tesla MRI	3 Tesla MRI	223385	33190	6936	1201480	4930	20723	25675	1522560	25	65.5	Male	13	Not Hisp/Latino	White	Married	0	1.28406		1.4191		518.6	415.1	48.48	1.5	12	18	6	20	5	2	33.3333	6		75	0	25	2.25	1.77778	1.14286
2079	ADNIGO	ADNIGO	098_S_2079	98	m03	2010-12-15	EMCI		3 Tesla MRI	3 Tesla MRI	223393	33311	7306	1200910	5431	20935	25924	1530430		65.5	Male	13	Not Hisp/Latino	White	Married	0
2079	ADNIGO	ADNIGO	098_S_2079	98	m06	2011-03-08	EMCI	MCI	3 Tesla MRI	3 Tesla MRI	225423	36694	7016	1188280	5237	20640	26195	1560830	27	65.5	Male	13	Not Hisp/Latino	White	Married	0								0.5	14	20	6	17	1	3	100			75	0	25	1.375	1.33333	1
2079	ADNI2	ADNIGO	098_S_2079	98	m12	2011-10-11	EMCI	MCI	3 Tesla MRI	3 Tesla MRI	272760	34750	6840	1196590	4751	20593	24978	1641260	22	65.5	Male	13	Not Hisp/Latino	White	Married	0								1.5	11	16	5	14	1	3	100	5		67	0	21	2.25	1.66667	1.14286
2079	ADNI2	ADNIGO	098_S_2079	98	m24	2012-10-02	EMCI	MCI	3 Tesla MRI	3 Tesla MRI	340567	34355	7108	1194210	4760	20267	25903	1645000	24	65.5	Male	13	Not Hisp/Latino	White	Married	0	1.32754		1.4678		413	354.3	42.15	1	13	17	4	22	1	4	100	1		38	1	23	2.125	1.55556	1.14286
2079	ADNI2	ADNIGO	098_S_2079	98	m36	2013-10-07	EMCI	MCI	3 Tesla MRI	3 Tesla MRI	394769		6935					1655710	26	65.5	Male	13	Not Hisp/Latino	White	Married	0								0.5	14	19	5	28	4	6	75	5		76	0	23	2.25	1.44444	1.28571
2079	ADNI2	ADNIGO	098_S_2079	98	m48	2014-10-02	EMCI	MCI	3 Tesla MRI	3 Tesla MRI	466133	34810	6893	1192870				1650540	26	65.5	Male	13	Not Hisp/Latino	White	Married	0			1.3573		491.4	323	38.48	1	8	13	5	21	0	3	75	5		54	2	22	2.75	1.44444	1.14286
2079	ADNI2	ADNIGO	098_S_2079	98	m72	2016-12-12	EMCI	MCI	3 Tesla MRI		844923	38271	6642	1172370	4510	19881	24818	1649510	26	65.5	Male	13	Not Hisp/Latino	White	Married	0			1.512					1	14	21	7	30	0	4	80	0		84	0	20	3.5	2.11111	1.28571
2083	ADNIGO	ADNIGO	072_S_2083	72	bl	2010-09-27	EMCI	MCI	3 Tesla MRI	3 Tesla MRI	223264	47599	4487	878894	1891	15516	19126	1360840	25	88.3	Female	12	Not Hisp/Latino	White	Widowed	0	1.30672		1.0944		1033	165.5	13.69	1	10	18	7	38	1	3	42.8571	6		96	1	23	1.375	1.77778	1
2083	ADNIGO	ADNIGO	072_S_2083	72	m03	2010-12-13	EMCI		3 Tesla MRI	3 Tesla MRI	223265	48757	4620	886074	2069	14485	18514	1377070		88.3	Female	12	Not Hisp/Latino	White	Widowed	0
2083	ADNIGO	ADNIGO	072_S_2083	72	m06	2011-03-29	EMCI	MCI	3 Tesla MRI	3 Tesla MRI	225565	49360		877523	1853	14204	18975	1365150	27	88.3	Female	12	Not Hisp/Latino	White	Widowed	0								1	7	15	7	34	3	5	71.4286			82	1	23	2	2.11111	1
2083	ADNI2	ADNIGO	072_S_2083	72	m12	2011-09-27	EMCI	MCI	3 Tesla MRI	3 Tesla MRI	263719	50482	4189	873179	2175	14003	18171	1371980	26	88.3	Female	12	Not Hisp/Latino	White	Widowed	0								1	10	19	8	38	4	7	70	0		77	3	20	2.25	2	1.14286
2083	ADNI2	ADNIGO	072_S_2083	72	m24	2012-09-11	EMCI	MCI	3 Tesla MRI	3 Tesla MRI	338713	51285	4166	870472	1742	14021	18425	1370840	27	88.3	Female	12	Not Hisp/Latino	White	Widowed	0	1.28199		1.0415		1209	163	13.75	3.5	14	24	8	34	7	6	60	5		70	2	21	1.5	1.55556	1
2083	ADNI2	ADNIGO	072_S_2083	72	m36	2013-09-16	EMCI	MCI	3 Tesla MRI	3 Tesla MRI	598443		4107					1379900	26	88.3	Female	12	Not Hisp/Latino	White	Widowed	0								2.5	8	15	6	35	5	6	60	2		70	5	22	1.5	1.55556	1.14286
2083	ADNI2	ADNIGO	072_S_2083	72	m48	2014-10-21	EMCI	MCI	3 Tesla MRI	3 Tesla MRI	800067		3862					1389920	29	88.3	Female	12	Not Hisp/Latino	White	Widowed	0								4	7	17	9	32	2	4	57.1429	3		87	7	23	1.75	1.66667	1
2087	ADNIGO	ADNIGO	022_S_2087	22	bl	2010-11-04	EMCI	MCI	3 Tesla MRI	3 Tesla MRI	222825	17795	8204	1095900	3018	16741	21779	1557560	26	69.5	Male	16	Not Hisp/Latino	White	Married	1	1.22426		1.2446		436.7	353.5	37.46	2.5	11	20	7	30	3	3	42.8571	10		155	7		2.625	2.33333	1.85714
2087	ADNIGO	ADNIGO	022_S_2087	22	m03	2011-02-08	EMCI		3 Tesla MRI	3 Tesla MRI	222829	19075	8260	1080460	3347	16215	21582	1550760		69.5	Male	16	Not Hisp/Latino	White	Married	1
2087	ADNIGO	ADNIGO	022_S_2087	22	m06	2011-06-01	EMCI	MCI	3 Tesla MRI	3 Tesla MRI	241352	18767	8386	1090040	3199	16469	21487	1556500	25	69.5	Male	16	Not Hisp/Latino	White	Married	1								2.5	8	15	6	37	1	6	75			146	12	24	2.125	2	2.28571
2087	ADNIGO	ADNIGO	022_S_2087	22	m12	2011-11-16	EMCI	MCI	3 Tesla MRI	3 Tesla MRI	272834	21026	8057	1077050	3163	16268	20602	1557320	24	69.5	Male	16	Not Hisp/Latino	White	Married	1								2.5	8	17	7	28	5	6	75	12		207	13	21	2.5	2.55556	2.28571
2087	ADNI2	ADNIGO	022_S_2087	22	m24	2012-11-02	EMCI	MCI	3 Tesla MRI	3 Tesla MRI	349248	21813	8485	1061380	3078	16258	20744	1542620	25	69.5	Male	16	Not Hisp/Latino	White	Married	1	1.3294		1.5024		512.7	452.3	49.17	2	9	14	5	36	3	2	25	16		109	7	23	2.5	1.88889	1.42857
2087	ADNI2	ADNIGO	022_S_2087	22	m48	2014-10-21	EMCI	Dementia	3 Tesla MRI	3 Tesla MRI	480263	31001	7521	1050760	2815	14919	19137	1545350	21	69.5	Male	16	Not Hisp/Latino	White	Married	1					414.7	375.9	39.71	6	11	18	5	19	2	5	100	12		236	14	19	2.875	3	2.71429
2093	ADNIGO	ADNIGO	072_S_2093	72	bl	2010-10-22	EMCI	MCI	3 Tesla MRI	3 Tesla MRI	223267	18338	8480	1078910	2972	17999	23451	1395780	28	59.5	Female	16	Not Hisp/Latino	White	Married	1	1.25807		1.0268		>1700	354.6	30.84	0.5	4	6	2	60	5	-2	-15.3846	11		60	1	24	1.25	1.22222	1
2093	ADNIGO	ADNIGO	072_S_2093	72	m03	2011-01-07	EMCI		3 Tesla MRI	3 Tesla MRI	223269	17403	8509	1078700	3361	19038	24152	1384640		59.5	Female	16	Not Hisp/Latino	White	Married	1
2093	ADNIGO	ADNIGO	072_S_2093	72	m06	2011-04-15	EMCI	MCI	3 Tesla MRI	3 Tesla MRI	229290	19051	8370	1052650	2848	18271	23421	1372850	29	59.5	Female	16	Not Hisp/Latino	White	Married	1								1	5	7	2	42	6	4	33.3333			49	0	21	1.375	1.11111	1
2093	ADNI2	ADNIGO	072_S_2093	72	m12	2011-10-21	EMCI	MCI	3 Tesla MRI	3 Tesla MRI	272766	18572	8516	1082040	3273	19764	23586	1385280	30	59.5	Female	16	Not Hisp/Latino	White	Married	1								0.5	4	5	1	66	4	0	0	15		41	5	24	1.25	1.11111	1
2093	ADNI2	ADNIGO	072_S_2093	72	m24	2012-10-11	EMCI	MCI	3 Tesla MRI	3 Tesla MRI	350252	19864	8240	1066810	3213	18069	23779	1383450	30	59.5	Female	16	Not Hisp/Latino	White	Married	1	1.26777		1.0519					0.5	3	5	2	60	2	1	7.69231	14		44	3	27	1	1	1
2099	ADNIGO	ADNIGO	082_S_2099	82	bl	2010-10-19	EMCI	MCI	3 Tesla MRI	3 Tesla MRI	223357	30054	6488	905972	3491	14554	16551	1388330	30	83.7	Female	18	Not Hisp/Latino	White	Widowed	0	1.26953		1.0237		1638	428.9	42.53	0.5	8	12	4	50	4	4	33.3333	10		96	0	30	2.125	2	1.14286
2099	ADNIGO	ADNIGO	082_S_2099	82	m03	2010-12-14	EMCI		3 Tesla MRI	3 Tesla MRI	223359	32503	6307	894348	3315	14654	16013	1388740		83.7	Female	18	Not Hisp/Latino	White	Widowed	0
2099	ADNIGO	ADNIGO	082_S_2099	82	m06	2011-04-06	EMCI	MCI	3 Tesla MRI	3 Tesla MRI	229316	33746	6309	886861	3664	14417	16436	1388100	29	83.7	Female	18	Not Hisp/Latino	White	Widowed	0								0.5	7	8	1	57	1	3	27.2727			125	3	25	1.25	1.77778	1
2099	ADNI2	ADNIGO	082_S_2099	82	m12	2011-10-31	EMCI	MCI	3 Tesla MRI	3 Tesla MRI	272730	33949	6259	892346	3342	14418	16157	1393080	30	83.7	Female	18	Not Hisp/Latino	White	Widowed	0								1	5	7	1	55	3	5	41.6667	18		155	1	27	1.5	1.77778	1
2099	ADNI2	ADNIGO	082_S_2099	82	m24	2012-12-03	EMCI	MCI	3 Tesla MRI	3 Tesla MRI	349637	39191	6088	870113	2930	13259	15478	1387270	30	83.7	Female	18	Not Hisp/Latino	White	Widowed	0	1.19746				1500	363.5	34.33	1.5	10	15	4							100	5	28	2	1.77778	1
2100	ADNIGO	ADNIGO	021_S_2100	21	bl	2010-10-12	EMCI	MCI	3 Tesla MRI	3 Tesla MRI	222787	24874	6357	991055	3075	17406	17088	1374400	25	87.8	Female	13	Not Hisp/Latino	White	Widowed	0	1.32902		1.5438		673.7	386.5	40.16	1	13	21	7	32	4	4	50	5		123	0	19	3.125	2.88889	2.57143
2100	ADNIGO	ADNIGO	021_S_2100	21	m03	2011-01-13	EMCI		3 Tesla MRI		222789	24994	6522	990385	3475	17250	17738	1382930		87.8	Female	13	Not Hisp/Latino	White	Widowed	0
2100	ADNIGO	ADNIGO	021_S_2100	21	m06	2011-04-04	EMCI	MCI	3 Tesla MRI	3 Tesla MRI	228529	25937	6828	999418	3102	17817	18190	1407280	29	87.8	Female	13	Not Hisp/Latino	White	Widowed	0								1	11	16	4	38	6	4	40			116	0	22	2.625	2.33333	1.85714
2100	ADNI2	ADNIGO	021_S_2100	21	m12	2011-10-10	EMCI	MCI	3 Tesla MRI	3 Tesla MRI	265230	26460		1000710	3033	18354	17538	1407530	27	87.8	Female	13	Not Hisp/Latino	White	Widowed	0								1	8	13	4	39	6	6	60	9		300	0	19	1.75	2	1.57143
2100	ADNI2	ADNIGO	021_S_2100	21	m24	2012-10-15	EMCI	MCI	3 Tesla MRI	3 Tesla MRI	349302							1402830	27	87.8	Female	13	Not Hisp/Latino	White	Widowed	0	1.27974		1.4869					1	12	15	3	31	3	8	100	3		168	0	21	3.125	2.88889	2.66667
2100	ADNI2	ADNIGO	021_S_2100	21	m36	2013-10-15	EMCI	MCI	3 Tesla MRI	3 Tesla MRI	416013		6121					1386750	23	87.8	Female	13	Not Hisp/Latino	White	Widowed	0								1	9	14	5	38	4	3	37.5	5		144	0	22	2.375	1.88889	2.28571
2100	ADNI2	ADNIGO	021_S_2100	21	m48	2014-10-20	EMCI	MCI	3 Tesla MRI	3 Tesla MRI	466147		5700					1367640	27	87.8	Female	13	Not Hisp/Latino	White	Widowed	0								1.5	8	13	5	40	5	6	60	6		147	1	22	2	2	2
2106	ADNIGO	ADNIGO	007_S_2106	7	bl	2010-10-13	EMCI	MCI	3 Tesla MRI	3 Tesla MRI	222569	25859	7159	1093050	3629	18088	22790	1501000	29	77.5	Male	12	Not Hisp/Latino	White	Married	0	1.32307		1.417		361.3	414.6	48.31	1	8	15	5	20	3	2	40	7		83	1		3.625	3	2.14286
2106	ADNIGO	ADNIGO	007_S_2106	7	m03	2010-12-29	EMCI		3 Tesla MRI	3 Tesla MRI	222645	26247	7136	1081070	3600	17017	22767	1514680		77.5	Male	12	Not Hisp/Latino	White	Married	0
2106	ADNIGO	ADNIGO	007_S_2106	7	m06	2011-05-11	EMCI	MCI	3 Tesla MRI	3 Tesla MRI	235645	26561		1087150	3828	17493	23033	1516220	26	77.5	Male	12	Not Hisp/Latino	White	Married	0								1.5	15	23	7	21	0	4	100			65	1	19	3.25	3.11111	2.71429
2106	ADNI2	ADNIGO	007_S_2106	7	m12	2011-11-01	EMCI	MCI	3 Tesla MRI		272790	27483	6925	1076230	3659	16539	22636	1517840	26	77.5	Male	12	Not Hisp/Latino	White	Married	0								1.5	13	22	8	19	-1	3	100	3		85	3	17	3.125	3.22222	2.28571
2106	ADNI2	ADNIGO	007_S_2106	7	m36	2013-10-21	EMCI	Dementia	3 Tesla MRI	3 Tesla MRI	415994	31274	6259	1038950	3135	16337	21645	1511800	25	77.5	Male	12	Not Hisp/Latino	White	Married	0								3	16	25	8	17	1	3	100	2		97	7	19	3.875	3.55556	2.71429
2109	ADNIGO	ADNIGO	153_S_2109	153	bl	2010-10-18	EMCI	MCI	3 Tesla MRI	3 Tesla MRI	223531	46169	6812	1092100	4035	19590	18649	1609230	25	75.2	Male	14	Hisp/Latino	White	Married	0	1.2375		1.4362		532.1	274.7	28.79	1	14	19	5	27	2	3	50	5		112	9	23	2	1.44444	1
2109	ADNIGO	ADNIGO	153_S_2109	153	m03	2011-02-02	EMCI		3 Tesla MRI	3 Tesla MRI	223532	47562	6731	1082550	3714	19422	18216	1614640		75.2	Male	14	Hisp/Latino	White	Married	0
2109	ADNIGO	ADNIGO	153_S_2109	153	m06	2011-05-19	EMCI	MCI	3 Tesla MRI	3 Tesla MRI	236999	47879	6757	1119950	4176	19600	18583	1614140	28	75.2	Male	14	Hisp/Latino	White	Married	0								1	14	20	6	25	2	1	20			70	3	22	2	1.44444	1
2109	ADNI2	ADNIGO	153_S_2109	153	m12	2011-10-27	EMCI	MCI	3 Tesla MRI	3 Tesla MRI	272754	50943	6433	1065840	3817	17868	17439	1620060	28	75.2	Male	14	Hisp/Latino	White	Married	0								1	11	17	6	26	4	6	85.7143	3		90	14	23	2	1.22222	1
2109	ADNI2	ADNIGO	153_S_2109	153	m24	2012-11-06	EMCI	MCI	3 Tesla MRI	3 Tesla MRI	349290	53279	6558	1056530	3991	18360	17927	1609420	25	75.2	Male	14	Hisp/Latino	White	Married	0								1.5	12	18	5	31	4	6	75	10		72	9	22	2.125	1.66667	1
2109	ADNI2	ADNIGO	153_S_2109	153	m36	2013-10-24	EMCI	MCI	3 Tesla MRI	3 Tesla MRI	398112	58172	6214	1045020	3410	17846	17318	1602760	27	75.2	Male	14	Hisp/Latino	White	Married	0	1.16933		1.4325					1.5	15	22	7	20	2	2	50	3		83	6	21	2.875	2.11111	1.57143
2109	ADNI2	ADNIGO	153_S_2109	153	m60	2015-10-15	EMCI		3 Tesla MRI	3 Tesla MRI	557523	67776	6227	1017140	3158	16422	15654	1620630	24	75.2	Male	14	Hisp/Latino	White	Married	0			1.4821					3	20	28	8	23	2	3	60	4		97	15	19	3.125	2.55556	1.42857
2116	ADNIGO	ADNIGO	072_S_2116	72	bl	2010-10-29	EMCI	MCI	3 Tesla MRI	3 Tesla MRI	223271	64706		1055220	3976	20268	22003	1561340	30	61.6	Male	17	Not Hisp/Latino	White	Divorced	0	1.35478		1.0273		1676	123.7	10.09	0.5	8	11	3	42	6	10	90.9091	10		68	1	24	1.75	1.88889	1.42857
2116	ADNIGO	ADNIGO	072_S_2116	72	m03	2011-01-21	EMCI		3 Tesla MRI	3 Tesla MRI	223277	62342		1070420	3993	20334	21437	1559280		61.6	Male	17	Not Hisp/Latino	White	Divorced	0
2116	ADNIGO	ADNIGO	072_S_2116	72	m06	2011-04-25	EMCI	MCI	3 Tesla MRI	3 Tesla MRI	232858	61365		1071430	3833	21096	22590	1547320	29	61.6	Male	17	Not Hisp/Latino	White	Divorced	0								0.5	7	11	4	41	6	8	66.6667			54	0	21	1.5	1.11111	1.14286
2116	ADNI2	ADNIGO	072_S_2116	72	m12	2011-11-16	EMCI	MCI	3 Tesla MRI	3 Tesla MRI	272832	63339		1064880	3734	21430	21891	1559520	30	61.6	Male	17	Not Hisp/Latino	White	Divorced	0								1.5	10	16	5	48	7	1	8.33333	10		47	2	24	1.375	1.55556	1
2116	ADNI2	ADNIGO	072_S_2116	72	m24	2012-11-26	EMCI	MCI	3 Tesla MRI	3 Tesla MRI	349298	60094		1065340	3615	21471	22447	1546920	30	61.6	Male	17	Not Hisp/Latino	White	Divorced	0	1.37833		0.9898		1534	121.8	10.61	0.5	5	9	3	57	6	1	7.69231	11		103	0	23	1.75	1.11111	1.14286
2116	ADNI2	ADNIGO	072_S_2116	72	m36	2013-11-06	EMCI	MCI	3 Tesla MRI	3 Tesla MRI	398141	60867		1045410	4422	20232	21450	1548430	29	61.6	Male	17	Not Hisp/Latino	White	Divorced	0								1	6	11	4	45	8	5	41.6667	15		55	0	26	2.125	1.33333	1.28571
2116	ADNI2	ADNIGO	072_S_2116	72	m48	2014-11-04	EMCI	MCI	3 Tesla MRI	3 Tesla MRI	598493	61899	7600	1052780	4303	21376	21831	1546980	30	61.6	Male	17	Not Hisp/Latino	White	Divorced	0			0.9914					1	7	11	4	46	8	3	23.0769	16		55	0	25	1.125	1	1.14286
2119	ADNIGO	ADNIGO	032_S_2119	32	bl	2010-10-25	EMCI	MCI	3 Tesla MRI	3 Tesla MRI	223001	36728	6906	1088760	3602	19454	21761	1582550	29	71.7	Male	12	Not Hisp/Latino	White	Married	0	1.34131		1.1064		>1700	315.7	23.45	1	8	9	1	42	7	5	45.4545	7		59	0	20	2.25	3.22222	1
2119	ADNIGO	ADNIGO	032_S_2119	32	m03	2010-12-14	EMCI		3 Tesla MRI	3 Tesla MRI	223002	38086	6916	1091220	3851	20073	21492	1594370		71.7	Male	12	Not Hisp/Latino	White	Married	0
2119	ADNIGO	ADNIGO	032_S_2119	32	m06	2011-04-28	EMCI	MCI	3 Tesla MRI	3 Tesla MRI	233454	37328		1085630	3353	19398	20877	1592250	27	71.7	Male	12	Not Hisp/Latino	White	Married	0								1	7	13	5	34	6	2	25			99	4	23	2.125	2.77778	1
2119	ADNI2	ADNIGO	032_S_2119	32	m12	2011-10-24	EMCI	MCI	3 Tesla MRI	3 Tesla MRI	272746	37700	7009	1095350	3867	19545	21018	1600240	29	71.7	Male	12	Not Hisp/Latino	White	Married	0								1	11	14	3	34	8	11	100	9		74	0	25	1.875	2.22222	1
2119	ADNI2	ADNIGO	032_S_2119	32	m24	2012-10-22	EMCI	MCI	3 Tesla MRI	3 Tesla MRI	350726	39175	7039	1083480	3817	19803	20692	1586890	28	71.7	Male	12	Not Hisp/Latino	White	Married	0	1.35839		1.1309		>1700	307	23.66	1.5	5	7	2	30	3	7	100	6		90	3	22	3	3.22222	1
2119	ADNI2	ADNIGO	032_S_2119	32	m36	2013-10-24	EMCI	MCI	3 Tesla MRI	3 Tesla MRI	416032	41448	6738	1064830	3839	19525	20984	1588700	29	71.7	Male	12	Not Hisp/Latino	White	Married	0								0.5	14	15	1	38	5	7	77.7778	12		91	0	21	1.875	2.22222	1
2119	ADNI2	ADNIGO	032_S_2119	32	m60	2015-10-28	EMCI	MCI	3 Tesla MRI	3 Tesla MRI	570692	43513	6649	1053020	3524	18589	20443	1605400	27	71.7	Male	12	Not Hisp/Latino	White	Married	0			1.0327		>1700	330.6	24.7	2	7	11	4	32	6	7	77.7778	13		89	5	20	2.125	2.66667	1
2119	ADNI3	ADNIGO	032_S_2119	32	m78	2017-06-13	EMCI	MCI	3 Tesla MRI		862016	53530.2	6088.4	1044390	4469	19859	20498	1563690	27	71.7	Male	12	Not Hisp/Latino	White	Married	0	1.30463		1.0051					1	9	13	4	22	3	5	100	10		134	1	20	1.375	1.66667	1
2121	ADNIGO	ADNIGO	082_S_2121	82	bl	2010-11-03	EMCI	MCI	3 Tesla MRI	3 Tesla MRI	223362	22479	7125	1139420	3350	22929	22623	1584900	23	67.8	Female	14	Not Hisp/Latino	White	Divorced	1	1.33052		1.2127		1016	247.4	20.87	1	7	10	3	41	6	3	33.3333	9		120	0	24	2.875	1.66667	1.42857
2121	ADNIGO	ADNIGO	082_S_2121	82	m03	2011-01-05	EMCI		3 Tesla MRI	3 Tesla MRI	223365	23944	6786	1129280	3584	22026	21772	1575660		67.8	Female	14	Not Hisp/Latino	White	Divorced	1
2121	ADNIGO	ADNIGO	082_S_2121	82	m06	2011-05-18	EMCI	MCI	3 Tesla MRI	3 Tesla MRI	236986	23592	6972	1133360	3197	22464	22364	1575870	28	67.8	Female	14	Not Hisp/Latino	White	Divorced	1								1	3	5	2	47	2	2	20			177		22	2.625	1.66667	1.28571
2121	ADNI2	ADNIGO	082_S_2121	82	m12	2011-11-09	EMCI	MCI	3 Tesla MRI	3 Tesla MRI	272778	23986	6900	1125870	3547	22085	22217	1585750	27	67.8	Female	14	Not Hisp/Latino	White	Divorced	1								1	7	11	4	46	5	3	27.2727	9		155		28	2.75	2.77778	1.28571
2121	ADNI2	ADNIGO	082_S_2121	82	m24	2012-11-08	EMCI	MCI	3 Tesla MRI	3 Tesla MRI	349300	25019	6907	1118330	3379	22033	21963	1576700	28	67.8	Female	14	Not Hisp/Latino	White	Divorced	1	1.30175		1.27		956.3	291	26.31	0.5	5	9	3	36	4	3	33.3333	14		240	0	25	3	2.33333	1.85714
2121	ADNI2	ADNIGO	082_S_2121	82	m36	2013-11-14	EMCI	MCI	3 Tesla MRI	3 Tesla MRI	399902	26737	6755	1114690	3049	21926	21651	1573920	27	67.8	Female	14	Not Hisp/Latino	White	Divorced	1								0.5	6	9	3	40	5	4	40	12		92	0	22	3.25	2.55556	1.14286
2121	ADNI2	ADNIGO	082_S_2121	82	m48	2014-12-11	EMCI	MCI	3 Tesla MRI	3 Tesla MRI	474870	29397	6607	1088530	3253	20955	21289	1566830	28	67.8	Female	14	Not Hisp/Latino	White	Divorced	1			1.2627					0.5	5	7	2	44	4	1	9.09091	11		89	0	23	2.375	1.44444	1.28571
2121	ADNI3	ADNIGO	082_S_2121	82	m90	2018-02-07	EMCI	MCI	3 Tesla MRI		963756	33428.8	6296.7	1058760	4000	20878	21006	1487820	29	67.8	Female	14	Not Hisp/Latino	White	Divorced	1	1.30423		1.4409					0.5	5	9	4	29	2	3	42.8571	13		300	0	23	3.125	2.55556	1.5
2121	ADNI3	ADNIGO	082_S_2121	82	m102	2019-05-09	EMCI	MCI	3 Tesla MRI		1167981	35493.9	6332.1	1049750	3570	20323	20943	1496190	28	67.8	Female	14	Not Hisp/Latino	White	Divorced	1								0.5	7.33	11.33	4	31	1	6	100	15		158	0	22	2.875	2.33333	1.5
2123	ADNIGO	ADNIGO	128_S_2123	128	bl	2010-11-09	EMCI	MCI			223519	26067	7423	1140570	4081	18993	22850	1524730	30	63.9	Female	18	Hisp/Latino	White	Married	0	1.34523		1.0078		1212	143.3	11.79	1.5	3	3	0	68	4	0	0	11		70	0	30	1.75	2.125	1
2123	ADNI2	ADNIGO	128_S_2123	128	m12	2011-11-01	EMCI	CN		3 Tesla MRI	272794	24701	7632	1133870	3600	18891	22659	1516580	30	63.9	Female	18	Hisp/Latino	White	Married	0								1	2	2	0	69	4	0	0	18		67	0	30	2.25	1.55556	1
2123	ADNI2	ADNIGO	128_S_2123	128	m24	2012-11-06	EMCI	MCI		3 Tesla MRI	349288	27122	7427	1134570	4205	19562	22681	1520640	30	63.9	Female	18	Hisp/Latino	White	Married	0	1.26187		1.0022		>1700	155.9	12.71	1	3	3	0	64	7	0	0	20		68	1	30	2	2.11111	1.14286
2123	ADNI2	ADNIGO	128_S_2123	128	m36	2013-11-20	EMCI	MCI		3 Tesla MRI	418552	27924	7521	1125450	4104	18649	22135	1507520	30	63.9	Female	18	Hisp/Latino	White	Married	0								0.5	2	2	0	52	14	0	0	8		78	1	29	1.875	1.44444	1
2123	ADNI2	ADNIGO	128_S_2123	128	m48	2014-10-29	EMCI	MCI		3 Tesla MRI	488738	30058	7280	1106570	4300	18213	21663	1506480	30	63.9	Female	18	Hisp/Latino	White	Married	0			1.0376		>1700			1	5	7	2	61	6	0	0	16		66	0	28	1.375	1.44444	1.14286
2123	ADNI3	ADNIGO	128_S_2123	128	m90	2018-07-30	EMCI	MCI			1045162	35373.7	7247.5	1099140	4279	18929	23473	1402370	29	63.9	Female	18	Hisp/Latino	White	Married	0	1.29876		1.0945					1.5	3.67	6.67	2	65	7	0	0	18		75	0	30	2.125	2	1.16667
2123	ADNI3	ADNIGO	128_S_2123	128	m108	2019-09-10	EMCI	MCI			1282612	36510.6	7377.4	1100400	4349	19329	24402	1367020	29	63.9	Female	18	Hisp/Latino	White	Married	0								0	3.67	3.67	0	69	3	-1	-7.14286	20		80	0	29	1.375	1.44444	1
2123	ADNI3	ADNIGO	128_S_2123	128	m132	2021-10-12	EMCI	MCI			1510509	39039.6	7075.3	1092820	3952	18123	23157	1358450	29	63.9	Female	18	Hisp/Latino	White	Married	0								0	5.33	8.33	2	65	7	0	0	18		83	0	29	1.375	1.11111	1
2124	ADNIGO	ADNIGO	021_S_2124	21	bl	2010-11-11	EMCI	MCI	3 Tesla MRI	3 Tesla MRI	222791	36867	6596	1083140				1514360	29	82.3	Female	15	Not Hisp/Latino	White	Married	0	1.39231		1.057		>1700	295.8	26.81	1	7	14	7	37	3	4	44.4444	6		86	1	23	3.75	2.88889	2.14286
2124	ADNIGO	ADNIGO	021_S_2124	21	m03	2011-01-19	EMCI		3 Tesla MRI	3 Tesla MRI	222793	36019	6963	1107490				1529020		82.3	Female	15	Not Hisp/Latino	White	Married	0
2124	ADNIGO	ADNIGO	021_S_2124	21	m06	2011-05-03	EMCI	MCI	3 Tesla MRI	3 Tesla MRI	234662	35618	7131	1124760	3951	22350	21238	1558960	26	82.3	Female	15	Not Hisp/Latino	White	Married	0								1	13	17	3	30	2	6	85.7143			114	1	28	3.5	2.88889	2.85714
2124	ADNI2	ADNIGO	021_S_2124	21	m36	2013-11-12	EMCI	MCI	3 Tesla MRI	3 Tesla MRI	416015	39500	6863	1082560				1530440	26	82.3	Female	15	Not Hisp/Latino	White	Married	0								2.5	12	21	8	35	1	4	57.1429	9		209	7	25	3.25	3.33333	1.42857
2125	ADNIGO	ADNIGO	021_S_2125	21	bl	2010-10-25	EMCI	MCI	3 Tesla MRI	3 Tesla MRI	222795	50872	6934	1119240	3553	21498	21754	1576600	28	78.1	Female	17	Not Hisp/Latino	White	Married	0	1.34273		1.1462		638.6	190.9	15.85	0.5	7	12	5	29	4	5	62.5	9		80	0	24	2.5	1.44444	1.14286
2125	ADNIGO	ADNIGO	021_S_2125	21	m03	2011-01-21	EMCI		3 Tesla MRI	3 Tesla MRI	222797	49917	7026	1123940	3402	22014	20782	1575410		78.1	Female	17	Not Hisp/Latino	White	Married	0
2125	ADNIGO	ADNIGO	021_S_2125	21	m06	2011-04-13	EMCI	MCI	3 Tesla MRI	3 Tesla MRI	229310	50975	7199	1131660				1594830	29	78.1	Female	17	Not Hisp/Latino	White	Married	0								0.5	7	10	3	37	6	7	70			54	0	27	2.25	1.88889	1.42857
2125	ADNI2	ADNIGO	021_S_2125	21	m12	2011-10-24	EMCI	MCI	3 Tesla MRI	3 Tesla MRI	272762	52182	7024	1121880				1613130	28	78.1	Female	17	Not Hisp/Latino	White	Married	0								0.5	5	10	5	44	4	3	30	15		83	0	27	2.125	2	1.85714
2125	ADNI2	ADNIGO	021_S_2125	21	m24	2012-10-24	EMCI	MCI	3 Tesla MRI	3 Tesla MRI	349791	56720	6686	1128690	3602	21795	20760	1595210	29	78.1	Female	17	Not Hisp/Latino	White	Married	0								0.5	7	9	2	41	5	1	10	16		128	0	25	2.75	2.11111	1.14286
2125	ADNI2	ADNIGO	021_S_2125	21	m36	2013-10-24	EMCI	MCI	3 Tesla MRI	3 Tesla MRI	416017	60211	6835	1121440	3280	21491	21397	1598240	30	78.1	Female	17	Not Hisp/Latino	White	Married	0								1	9	12	3	39	4	4	40	12		119	1	27	2.625	2.44444	1.71429
2130	ADNIGO	ADNIGO	128_S_2130	128	bl	2011-01-19	EMCI	MCI	3 Tesla MRI	3 Tesla MRI	223521	58808	6235	1210260				1858290	28	76.4	Male	16	Not Hisp/Latino	White	Married	0	1.27254		1.4486		476.6	282.6	30.39	0.5	5	11	6	53	4	2	16.6667	10		52	1	29	1.5	2.22222	1
2130	ADNI2	ADNIGO	128_S_2130	128	m12	2012-01-18	EMCI	MCI	3 Tesla MRI	3 Tesla MRI	281438		5774	1174050	4240	21226	22016	1854600	28	76.4	Male	16	Not Hisp/Latino	White	Married	0								0.5	9	12	3	44	3	5	50	9		61	2	25	1.75	2	1
2130	ADNI2	ADNIGO	128_S_2130	128	m24	2013-01-09	EMCI	MCI	3 Tesla MRI	3 Tesla MRI	357762	73374	5459	1146250	4009	20790	22323	1852690	30	76.4	Male	16	Not Hisp/Latino	White	Married	0	1.26422		1.3529					1.5	8	12	4	40	10	4	33.3333	9		89	2	26	2.125	2.33333	1.28571
2130	ADNI2	ADNIGO	128_S_2130	128	m36	2014-01-15	EMCI	MCI	3 Tesla MRI	3 Tesla MRI	414466		5438	1153430	4043	20642	20784	1869040	29	76.4	Male	16	Not Hisp/Latino	White	Married	0								1	6	11	5	40	7	5	45.4545	9		76	2	24	3.125	2.66667	1.28571
2130	ADNI2	ADNIGO	128_S_2130	128	m48	2015-01-29	EMCI	Dementia	3 Tesla MRI	3 Tesla MRI	477226		5512	1144160	4129	19822	21663	1858100	26	76.4	Male	16	Not Hisp/Latino	White	Married	0			1.4033					3.5	7	13	5	35	9	5	45.4545	14		101	5	25	2.375	2.44444	2.42857
2130	ADNI3	ADNIGO	128_S_2130	128	m90	2018-08-23	EMCI	MCI	3 Tesla MRI		1049545	86191	5793.6	1087490	4673	18684	20650	1707320	25	76.4	Male	16	Not Hisp/Latino	White	Married	0	1.1957		1.6929					2.5	13	20	6	26	4	5	71.4286	7		155	11	21	2.375	2	1.83333
2130	ADNI3	ADNIGO	128_S_2130	128	m126	2021-10-07	EMCI	Dementia	3 Tesla MRI		1504435	91333.8	4867.5	1046010	3753	17846	18993	1678770	19	76.4	Male	16	Not Hisp/Latino	White	Married	0								5	27	38	10	22	2	4	100	7		216	22	16	1	2.11111	1.5
2133	ADNIGO	ADNIGO	018_S_2133	18	bl	2010-12-07	EMCI	MCI	3 Tesla MRI	3 Tesla MRI	222775	33924	7375	1126310	3542	18432	23420	1587810	30	62.5	Female	18	Not Hisp/Latino	White	Married	2	1.30103		1.4958		413.9	328.3	28.71	1.5	6	9	3	44	7	9	75	10		53	0	25	3	1.22222	1
2133	ADNIGO	ADNIGO	018_S_2133	18	m03	2011-03-21	EMCI		3 Tesla MRI		225588	35824	7477	1090810	3181	17796	22865	1585200		62.5	Female	18	Not Hisp/Latino	White	Married	2
2133	ADNIGO	ADNIGO	018_S_2133	18	m06	2011-06-06	EMCI	MCI	3 Tesla MRI	3 Tesla MRI	258621	36342		1109410	3364	18310	22976	1587100	29	62.5	Female	18	Not Hisp/Latino	White	Married	2								2	9	13	4	44	5	4	36.3636			47	0	24	1.875	1	1
2133	ADNI2	ADNIGO	018_S_2133	18	m12	2012-01-24	EMCI	MCI	3 Tesla MRI	3 Tesla MRI	281382	38032	7259		3215	17915	22892	1586010	26	62.5	Female	18	Not Hisp/Latino	White	Married	2								2	11	17	6	35	3	8	100	7		68	2	21	2.125	1.22222	1
2133	ADNI2	ADNIGO	018_S_2133	18	m24	2012-12-18	EMCI	MCI	3 Tesla MRI	3 Tesla MRI	358477	39184	7128	1087540	3218	17592	22696	1586060	26	62.5	Female	18	Not Hisp/Latino	White	Married	2	1.23161		1.7004		490.3	338.6	29.65	0.5	6	11	5	35	2	8	100	4		69	2	23	2.375	1.33333	1
2133	ADNI2	ADNIGO	018_S_2133	18	m36	2013-12-05	EMCI	MCI	3 Tesla MRI	3 Tesla MRI	403764	43141	6893	1062850	3215	17531	21485	1574970	25	62.5	Female	18	Not Hisp/Latino	White	Married	2								1.5	10	17	7	35	4	8	88.8889	7		40	1	22	2.375	1.22222	1
2133	ADNI2	ADNIGO	018_S_2133	18	m48	2014-12-09	EMCI	MCI	3 Tesla MRI	3 Tesla MRI	466165	48003	6631	1060990	2937	17271	21371	1572030	26	62.5	Female	18	Not Hisp/Latino	White	Married	2			1.6268					2	13	21	8	32	1	7	100	6		40	2	22	1.75	1.33333	1.14286
2133	ADNI3	ADNIGO	018_S_2133	18	m84	2018-01-09	EMCI	Dementia	3 Tesla MRI		952527	70726.7	5556.9	985524	2465	14744	17904	1497280	24	62.5	Female	18	Not Hisp/Latino	White	Married	2	1.00705		1.7507					5	15	25	10	24	2	5	100	0		120	17	18	1.875	1.11111	1
2138	ADNIGO	ADNIGO	018_S_2138	18	bl	2010-12-10	EMCI	MCI	3 Tesla MRI	3 Tesla MRI	222777	30260	6288	904429	4081	14095	14310	1328070	27	81.6	Male	13	Not Hisp/Latino	White	Married	1	1.11144		1.6499					1.5	14	21	6	28	3	3	50	5		170	1	24	1.875	1.44444	1.14286
2138	ADNIGO	ADNIGO	018_S_2138	18	m03	2011-04-07	EMCI		3 Tesla MRI	3 Tesla MRI	229311	30302	6314	909689	3635	14620	14899	1331790		81.6	Male	13	Not Hisp/Latino	White	Married	1
2138	ADNIGO	ADNIGO	018_S_2138	18	m06	2011-09-08	EMCI	MCI	3 Tesla MRI	3 Tesla MRI	255425	31615	6345	901352	3645	15152	14891	1335120	24	81.6	Male	13	Not Hisp/Latino	White	Married	1								3	17	26	7	26	2	5	83.3333			180	5	21	1.625	1.44444	1.42857
2142	ADNIGO	ADNIGO	021_S_2142	21	bl	2010-11-02	EMCI	MCI	3 Tesla MRI	3 Tesla MRI	222809	104289	6251	1054610	3345	18025	23377	1602670	26	82.7	Female	12	Not Hisp/Latino	White	Widowed	0	1.26433		1.645		632.1	301.7	32.49	0.5	10	16	5	41	4	6	60	5		121	0	21	2.125	2.22222	1.28571
2142	ADNIGO	ADNIGO	021_S_2142	21	m06	2011-04-20	EMCI	MCI	3 Tesla MRI	3 Tesla MRI	229332	109206	6206	1083410	3476	17923	23430	1632050	26	82.7	Female	12	Not Hisp/Latino	White	Widowed	0								1	11	15	3	43	5	6	54.5455			143	0	25	2.375	2.625	1.14286
2142	ADNI2	ADNIGO	021_S_2142	21	m12	2011-11-02	EMCI	MCI	3 Tesla MRI	3 Tesla MRI	272804	109762	5920	1070110				1643980	28	82.7	Female	12	Not Hisp/Latino	White	Widowed	0								1	8	15	5	35	4	3	33.3333	3		151	0	19	2.25	1.33333	1
2142	ADNI2	ADNIGO	021_S_2142	21	m24	2012-11-07	EMCI	MCI	3 Tesla MRI	3 Tesla MRI	349294		5711	1061450				1632870	24	82.7	Female	12	Not Hisp/Latino	White	Widowed	0			1.5148					2	6	11	4	32	4	7	87.5	3		208	3	22	3.5	2.75	1
2146	ADNIGO	ADNIGO	099_S_2146	99	bl	2010-11-17	EMCI	MCI	3 Tesla MRI	3 Tesla MRI	223458	26252	8243	1154890	4205	22220	25685	1576850	29	66.3	Male	18	Hisp/Latino	White	Married	0	1.31879		0.9735		>1700	257	20.09	1	4	6	2	40	5	5	50	10		82	0	23	1.75	1.44444	1
2146	ADNIGO	ADNIGO	099_S_2146	99	m03	2011-02-09	EMCI		3 Tesla MRI	3 Tesla MRI	223460	27638	8465	1148500	4586	21595	25176	1576540		66.3	Male	18	Hisp/Latino	White	Married	0
2146	ADNIGO	ADNIGO	099_S_2146	99	m06	2011-05-19	EMCI	MCI	3 Tesla MRI	3 Tesla MRI	236995	26451	8427	1149430	4641	21628	24484	1571260	28	66.3	Male	18	Hisp/Latino	White	Married	0								0.5	3	4	1	43	7	2	18.1818			76	0	28	1.75	1.22222	1.28571
2146	ADNI2	ADNIGO	099_S_2146	99	m12	2011-11-16	EMCI	MCI	3 Tesla MRI	3 Tesla MRI	272830	25878		1157040	4116	20602	24398	1581880	27	66.3	Male	18	Hisp/Latino	White	Married	0								0.5	3	4	1	43	9	8	61.5385	11		85	1	28	1.25	1.22222	1
2146	ADNI2	ADNIGO	099_S_2146	99	m24	2012-11-02	EMCI	CN	3 Tesla MRI	3 Tesla MRI	351380							1552990	30	66.3	Male	18	Hisp/Latino	White	Married	0	1.3137		1.0141		>1700	249.5	20.87	0	5	7	2	60	6	3	21.4286	16		81	1	28	1.375	1.44444	1
2146	ADNI2	ADNIGO	099_S_2146	99	m36	2013-11-04	EMCI	CN	3 Tesla MRI	3 Tesla MRI	416086		8560					1549180	30	66.3	Male	18	Hisp/Latino	White	Married	0								0	4	6	2	47	6	4	33.3333	15		75	0	28	1	1.22222	1
2146	ADNI2	ADNIGO	099_S_2146	99	m48	2014-10-03	EMCI	CN	3 Tesla MRI	3 Tesla MRI	451372		8722					1549080	30	66.3	Male	18	Hisp/Latino	White	Married	0			0.9647					0.5	3	4	1	47	1	4	33.3333	20		50	1	29	1.125	1.33333	1
2146	ADNI2	ADNIGO	099_S_2146	99	m72	2016-09-02	EMCI	CN	3 Tesla MRI		883328	31146	8637	1129710	4765	21890	25708	1537340	28	66.3	Male	18	Hisp/Latino	White	Married	0			0.9846					0	4	5	1	53	5	5	38.4615	20		76	0	28	1	1.22222	1
2146	ADNI3	ADNIGO	099_S_2146	99	m84	2017-10-06	EMCI	CN	3 Tesla MRI		915614	35361.8	8550	1111190	5498	20459	26061	1502860	30	66.3	Male	18	Hisp/Latino	White	Married	0			0.9774					0	1.67	2.67	1	57	7	2	14.2857	17		73	0	24	1.375	1.33333	1
2148	ADNIGO	ADNIGO	153_S_2148	153	bl	2010-11-11	EMCI	MCI	3 Tesla MRI	3 Tesla MRI	223535	52638	6944	1086140	3838	21054	19283	1515000	30	67.8	Female	14	Not Hisp/Latino	White	Married	0	1.28994		1.0489		1331	173.3	15.92	1	6	8	2	49	7	4	30.7692	9		97	0	27	1.25	1.11111	1
2148	ADNIGO	ADNIGO	153_S_2148	153	m03	2011-02-16	EMCI		3 Tesla MRI		223537	55755	6777	1079260	3853	19896	18377	1535040		67.8	Female	14	Not Hisp/Latino	White	Married	0
2148	ADNIGO	ADNIGO	153_S_2148	153	m06	2011-05-26	EMCI	MCI	3 Tesla MRI	3 Tesla MRI	238670	56674	6680	1080300	3995	20432	19564	1534990	29	67.8	Female	14	Not Hisp/Latino	White	Married	0								1	6	8	2	41	8	1	8.33333			42	0	24	1	1.33333	1
2148	ADNI2	ADNIGO	153_S_2148	153	m12	2011-11-23	EMCI	MCI	3 Tesla MRI		277027	54808	6645	1079570	4030	20101	18522	1528400	29	67.8	Female	14	Not Hisp/Latino	White	Married	0								1	9	13	4	43	3	3	30	12		86	0	26	1.625	1.44444	1.14286
2148	ADNI2	ADNIGO	153_S_2148	153	m24	2013-01-29	EMCI	MCI	3 Tesla MRI	3 Tesla MRI	357769	57103	6576	1071920	3789	19292	18275	1525380	30	67.8	Female	14	Not Hisp/Latino	White	Married	0								1	2	3	1	52	6	2	15.3846	15		73	0	25	1.875	1.33333	2
2148	ADNI2	ADNIGO	153_S_2148	153	m36	2013-12-16	EMCI	MCI	3 Tesla MRI	3 Tesla MRI	403766	65151	6524	1062750	4184	19646	18776	1533700	30	67.8	Female	14	Not Hisp/Latino	White	Married	0	1.20689		1.0714					0.5	2	3	1	53	8	2	14.2857	18		41	0	28	1.75	1.77778	1.66667
2150	ADNIGO	ADNIGO	021_S_2150	21	bl	2010-11-18	EMCI	MCI	3 Tesla MRI	3 Tesla MRI	222812	93560	6868	1294960	4414	20086	20622	1797380	26	72.7	Male	14	Not Hisp/Latino	White	Married	1	1.23558		1.307		731.4	230.3	24.9	0.5	8	15	7	25	0	1	25	7		116	1	24	2.125	1.66667	1
2150	ADNIGO	ADNIGO	021_S_2150	21	m03	2011-02-02	EMCI		3 Tesla MRI	3 Tesla MRI	222813	95694	7149	1332750	5592	21428	21641	1820350		72.7	Male	14	Not Hisp/Latino	White	Married	1
2150	ADNIGO	ADNIGO	021_S_2150	21	m06	2011-05-02	EMCI	MCI	3 Tesla MRI	3 Tesla MRI	233456	98884	6864	1317790	4674	21340	21554	1840850	27	72.7	Male	14	Not Hisp/Latino	White	Married	1								0.5	5	7	2	34	4	6	85.7143			124	0	21	1.125	1.44444	1
2151	ADNIGO	ADNIGO	128_S_2151	128	bl	2011-01-20	EMCI	MCI	3 Tesla MRI	3 Tesla MRI	223523	33518	7063	1140980	4197	20214	25071	1603000	28	70.6	Male	16	Not Hisp/Latino	White	Married	0	1.21997		1.0048		1130	185.7	15.97	1.5	3	3	0	60	10	1	6.66667	11		40	0	30	1.75	1.44444	1
2151	ADNIGO	ADNIGO	128_S_2151	128	m03	2011-03-21	EMCI		3 Tesla MRI	3 Tesla MRI	232852	34167	7071	1132810	3652	19214	25022	1591690		70.6	Male	16	Not Hisp/Latino	White	Married	0
2151	ADNI2	ADNIGO	128_S_2151	128	m12	2012-01-11	EMCI	MCI	3 Tesla MRI	3 Tesla MRI	300496	36307	6837	1135140	3262	19578	24887	1604140	30	70.6	Male	16	Not Hisp/Latino	White	Married	0								1.5	1	2	1	66	6	0	0	18		39	5	30	1.25	1.11111	1
2151	ADNI2	ADNIGO	128_S_2151	128	m24	2013-02-12	EMCI	MCI	3 Tesla MRI	3 Tesla MRI	362861	39491		1118250	3263	19742	24353	1610790	28	70.6	Male	16	Not Hisp/Latino	White	Married	0	1.1794		1.0258		1202	173.5	14.81	2	2	2	0	65	8	0	0	15		52	0	26	1.875	1.22222	1
2153	ADNIGO	ADNIGO	073_S_2153	73	bl	2011-02-18	EMCI	MCI	3 Tesla MRI	3 Tesla MRI	223283	32848	8578	950170	3702	17752	20450	1382830	30	76.6	Male	14	Not Hisp/Latino	White	Unknown	0	1.27175		1.0039		980.4	116.8	10.4	0.5	7	12	4	33	4	0	0	8			2	25	2.25	2.11111	1
2153	ADNIGO	ADNIGO	073_S_2153	73	m03	2011-03-16	EMCI		3 Tesla MRI	3 Tesla MRI	225415	33709	8647	951417	3549	18393	19611	1393030		76.6	Male	14	Not Hisp/Latino	White	Unknown	0
2153	ADNIGO	ADNIGO	073_S_2153	73	m06	2011-08-17	EMCI	MCI	3 Tesla MRI	3 Tesla MRI	242883	32941	8631	950128	3513	18142	19731	1396580	30	76.6	Male	14	Not Hisp/Latino	White	Unknown	0								0.5	6	9	2	33	9	5	45.4545			80	3	26	2.25	2.11111	1
2153	ADNI2	ADNIGO	073_S_2153	73	m12	2012-02-22	EMCI	MCI	3 Tesla MRI	3 Tesla MRI	300511	35075	8568	949553	3924	17860	19879	1398900	30	76.6	Male	14	Not Hisp/Latino	White	Unknown	0								0.5	8	11	3	30	5	3	37.5	13		94	2	25	2.66667	2.25	1
2153	ADNI2	ADNIGO	073_S_2153	73	m24	2013-04-01	EMCI	MCI	3 Tesla MRI	3 Tesla MRI	371678	33636	8678	954427	3731	18767	20060	1389860	28	76.6	Male	14	Not Hisp/Latino	White	Unknown	0	1.24627		0.9638					1	5	11	4	29	6	1	11.1111	15		78	2	28	2.125	2	1
2153	ADNI2	ADNIGO	073_S_2153	73	m36	2014-03-03	EMCI	MCI	3 Tesla MRI	3 Tesla MRI	417092	36754		925782	3708	17567	19199	1389910	28	76.6	Male	14	Not Hisp/Latino	White	Unknown	0								0.5	10	14	3	39	5	-2	-22.2222	10		80	2	26	1.625	2.44444	1
2155	ADNIGO	ADNIGO	018_S_2155	18	bl	2010-12-16	EMCI	MCI			222779	12574	7712	1083240	5057	20785	21346	1429900	27	68.9	Female	14	Not Hisp/Latino	White	Divorced	2	1.34465		1.277		539.6	811.7	82.04	0.5	6	11	5	34	7	4	40	9		69	0	22	2	2.22222	1.57143
2155	ADNIGO	ADNIGO	018_S_2155	18	m03	2011-03-02	EMCI			3 Tesla MRI	225364	12814	7671	1082420	4808	20546	21126	1428870		68.9	Female	14	Not Hisp/Latino	White	Divorced	2
2155	ADNIGO	ADNIGO	018_S_2155	18	m06	2011-06-16	EMCI	MCI		3 Tesla MRI	248622	13319	7765	1082940	4993	20362	20383	1429130	29	68.9	Female	14	Not Hisp/Latino	White	Divorced	2								1	11	16	4	37	3	5	55.5556			61	0	22	1.625	1.77778	1.28571
2155	ADNI2	ADNIGO	018_S_2155	18	m12	2011-12-14	EMCI	MCI			281851	13396	7794	1090430	4491	21039	21480	1427420	29	68.9	Female	14	Not Hisp/Latino	White	Divorced	2								1	10	17	7	35	9	1	9.09091	6		89	0	20	2.375	2.88889	2.28571
2155	ADNI2	ADNIGO	018_S_2155	18	m24	2012-12-13	EMCI	MCI		3 Tesla MRI	351990	14737	7405	1067530	4320	20726	21302	1431780	28	68.9	Female	14	Not Hisp/Latino	White	Divorced	2	1.30349		1.2638		719.1	750	71.56	0.5	8	12	4	40	5	4	40	13		58	0	23	3	2.44444	1.71429
2155	ADNI2	ADNIGO	018_S_2155	18	m36	2013-12-03	EMCI	MCI		3 Tesla MRI	401949	16218	7387	1054850				1430360	27	68.9	Female	14	Not Hisp/Latino	White	Divorced	2								1	10	14	4	34	2	3	42.8571	13		56	0	21	3.125	2.66667	1.85714
2155	ADNI2	ADNIGO	018_S_2155	18	m48	2014-12-16	EMCI	MCI		3 Tesla MRI	468860	17957	6742	1041970	4762	19724	20729	1422140	24	68.9	Female	14	Not Hisp/Latino	White	Divorced	2			1.3463					2.5	14	18	3	25	4	7	100	6		84	1	18	3	2.66667	2.85714
2155	ADNI3	ADNIGO	018_S_2155	18	m84	2017-10-30	EMCI	MCI			905773	24717	6230.4	995949	5150	17779	19050	1356900	24	68.9	Female	14	Not Hisp/Latino	White	Divorced	2	1.27529		1.2857					2	17.67	24.67	7	19	1	4	100	2		73	1	18	2.25	1.55556	1.33333
2155	ADNI3	ADNIGO	018_S_2155	18	m132	2021-11-30	EMCI	MCI			1520554	33437.4	5348.7	969870	4180	16952	19985	1360800	21	68.9	Female	14	Not Hisp/Latino	White	Divorced	2								7	21	32	10	20	0	4	100	2		115	7	18	2.85714	1.11111	1
2164	ADNIGO	ADNIGO	072_S_2164	72	bl	2010-12-02	EMCI	MCI	3 Tesla MRI	3 Tesla MRI	223280	15796	7748	1086800	3903	22076	20043	1501970	27	70.9	Female	16	Not Hisp/Latino	White	Divorced	0	1.39399		1.161		1097	132	12.57	1	11	14	3	38	7	6	54.5455	10		56	0	27	1.375	1.33333	1.14286
2164	ADNIGO	ADNIGO	072_S_2164	72	m03	2011-01-29	EMCI		3 Tesla MRI	3 Tesla MRI	223281	16399	7909	1084210	3876	21705	19307	1516110		70.9	Female	16	Not Hisp/Latino	White	Divorced	0
2164	ADNIGO	ADNIGO	072_S_2164	72	m06	2011-05-05	EMCI	MCI	3 Tesla MRI	3 Tesla MRI	234641	16732	7744	1087710	3703	22596	19824	1504560	28	70.9	Female	16	Not Hisp/Latino	White	Divorced	0								1	7	11	4	32	4	3	37.5			70	0	22	1.25	1.33333	1.14286
2164	ADNI2	ADNIGO	072_S_2164	72	m12	2011-12-05	EMCI	MCI	3 Tesla MRI	3 Tesla MRI	277064	16440	7773	1081470	3528	22265	19978	1501170	28	70.9	Female	16	Not Hisp/Latino	White	Divorced	0								1	5	8	3	45	6	3	30	13		101	0	22	1.125	1.33333	1.14286
2164	ADNI2	ADNIGO	072_S_2164	72	m24	2012-12-13	EMCI	MCI	3 Tesla MRI	3 Tesla MRI	351436	16347	7847	1077340	3607	21763	19768	1499430	27	70.9	Female	16	Not Hisp/Latino	White	Divorced	0	1.41356		1.1282					1.5	7	11	4	40	7	4	36.3636	10		73	0	21	1	1.22222	1
2164	ADNI2	ADNIGO	072_S_2164	72	m36	2013-12-02	EMCI	MCI	3 Tesla MRI	3 Tesla MRI	598384	17384	7736	1053110	3621	21173	19459	1473260	29	70.9	Female	16	Not Hisp/Latino	White	Divorced	0								1	6	9	3	37	4	4	44.4444	11		52	0	28	1.375	1.11111	1.14286
2164	ADNI2	ADNIGO	072_S_2164	72	m48	2015-02-10	EMCI	MCI	3 Tesla MRI	3 Tesla MRI	598404	17672	7727	1063490	4024	20887	19525	1495580	29	70.9	Female	16	Not Hisp/Latino	White	Divorced	0			1.1144					1	8	13	5	40	2	6	66.6667	16		44	1	29	1	1	1
2167	ADNIGO	ADNIGO	022_S_2167	22	bl	2010-12-17	EMCI	MCI	3 Tesla MRI	3 Tesla MRI	222841	54586	6212	1114490	3601	15115	19483	1576490	30	80.7	Male	18	Not Hisp/Latino	White	Married	0	1.27189		1.1668		832	310.8	33.28	2	5	6	0	36	5	6	75	9		90	3	23	3.125	1.77778	1.14286
2167	ADNIGO	ADNIGO	022_S_2167	22	m03	2011-02-25	EMCI		3 Tesla MRI	3 Tesla MRI	225371	56719	6191	1093090	4319	14703	18698	1581930		80.7	Male	18	Not Hisp/Latino	White	Married	0
2167	ADNIGO	ADNIGO	022_S_2167	22	m06	2011-06-28	EMCI	MCI	3 Tesla MRI	3 Tesla MRI	296284	56378	6125	1088810	3647	15445	20103	1583450	28	80.7	Male	18	Not Hisp/Latino	White	Married	0								1.5	3	5	1	47	4	5	45.4545			189	2	24	2.75	1.33333	1.14286
2167	ADNI2	ADNIGO	022_S_2167	22	m12	2012-02-28	EMCI	MCI	3 Tesla MRI	3 Tesla MRI	290949	58513		1096280	3735	15404	20265	1581370	30	80.7	Male	18	Not Hisp/Latino	White	Married	0								0	4	6	1	38	4	5	50	9		90	1	27	3	2.66667	1.71429
2167	ADNI2	ADNIGO	022_S_2167	22	m24	2013-03-15	EMCI	MCI	3 Tesla MRI	3 Tesla MRI	370015	61837	5917	1083210	3950	14295	19361	1578970	29	80.7	Male	18	Not Hisp/Latino	White	Married	0	1.29388		1.4038		840.5	296.9	30.86	0.5	3	4	1	48	6	1	8.33333	6		63	0	24	3.125	1.88889	1.14286
2167	ADNI2	ADNIGO	022_S_2167	22	m36	2013-12-20	EMCI	MCI	3 Tesla MRI	3 Tesla MRI	404285	64731	6052	1075470				1583540	30	80.7	Male	18	Not Hisp/Latino	White	Married	0								2	4	7	3	41	6	4	36.3636	8		74	1	24	3.625	2.55556	1.14286
2167	ADNI2	ADNIGO	022_S_2167	22	m60	2015-12-22	EMCI	MCI	3 Tesla MRI		844389		5969					1583130	30	80.7	Male	18	Not Hisp/Latino	White	Married	0			1.2817					1.5	6	10	2	35	8	7	63.6364	9		88	2	28	2.75	1.88889	1.28571
2168	ADNIGO	ADNIGO	068_S_2168	68	bl	2010-11-16	EMCI	MCI	3 Tesla MRI	3 Tesla MRI	223063	29225	7744	1166710	3251	18989	20715	1668230	29	71.3	Male	16	Not Hisp/Latino	White	Married	0	1.26352		0.9109		>1700	266.8	24.02	2	7	11	4	38	6	1	9.09091	11		55	2	25	2.375	1.77778	1
2168	ADNIGO	ADNIGO	068_S_2168	68	m03	2011-02-16	EMCI		3 Tesla MRI	3 Tesla MRI	244935	29540	7792	1173100	3537	19641	20957	1666620		71.3	Male	16	Not Hisp/Latino	White	Married	0
2168	ADNIGO	ADNIGO	068_S_2168	68	m06	2011-06-28	EMCI	MCI	3 Tesla MRI	3 Tesla MRI	296323	28587	7769	1188380	3787	20181	21153	1674260	30	71.3	Male	16	Not Hisp/Latino	White	Married	0								0.5	7	9	2	25	5	3	42.8571			72	3	23	2.375	2.22222	1
2168	ADNI2	ADNIGO	068_S_2168	68	m12	2011-12-15	EMCI	MCI	3 Tesla MRI	3 Tesla MRI	281835	29566	7728		3282	19572	20493	1664640	30	71.3	Male	16	Not Hisp/Latino	White	Married	0								1	5	8	3	31	5	-2	-28.5714	18		66	4	26	2.375	2	1.28571
2168	ADNI2	ADNIGO	068_S_2168	68	m36	2013-10-01	EMCI	MCI	3 Tesla MRI	3 Tesla MRI	598466	31461	7517	1158710	3288	18659	20551	1661540	30	71.3	Male	16	Not Hisp/Latino	White	Married	0								0.5	8	11	3	28	5	5	62.5	18		58	2	24	2.25	2.33333	1.42857
2171	ADNIGO	ADNIGO	068_S_2171	68	bl	2010-11-30	EMCI	MCI	3 Tesla MRI	3 Tesla MRI	223065	11062	6494	1021380	3510	16049	16121	1377290	28	65.3	Female	10	Not Hisp/Latino	White	Married	1	1.20435		1.5645		738.2	350.7	42.04	4	10	16	6	27	5	3	37.5	6		115	6	17	2.5	2.44444	2.28571
2171	ADNIGO	ADNIGO	068_S_2171	68	m06	2011-06-21	EMCI	MCI	3 Tesla MRI	3 Tesla MRI	242889	11172	6689	1019970	3473	16425	16013	1377380	27	65.3	Female	10	Not Hisp/Latino	White	Married	1								1	9	14	5	40	4	5	50			85	10	21	3	2.77778	2.33333
2171	ADNI2	ADNIGO	068_S_2171	68	m12	2011-12-20	EMCI	MCI	3 Tesla MRI	3 Tesla MRI	280911	10224	6658	1023000	4194	15096	15848	1373770	27	65.3	Female	10	Not Hisp/Latino	White	Married	1								3	9	15	6	36	7	8	72.7273	0		142	11	23	2.375	1.66667	1.71429
2180	ADNIGO	ADNIGO	018_S_2180	18	bl	2010-12-28	EMCI	MCI	3 Tesla MRI	3 Tesla MRI	222781	16541	7637	952625	4360	16345	19053	1343030	30	77.6	Female	12	Not Hisp/Latino	White	Married	0	1.2711		1.0524		>1700	238.8	20.71	1	8	14	6	27	2	5	83.3333	7		86	2	23	1.625	1.22222	1.28571
2180	ADNIGO	ADNIGO	018_S_2180	18	m03	2011-03-10	EMCI		3 Tesla MRI	3 Tesla MRI	225366	17388	7696	949586	4534	16937	18712	1352090		77.6	Female	12	Not Hisp/Latino	White	Married	0
2180	ADNIGO	ADNIGO	018_S_2180	18	m06	2011-06-27	EMCI	MCI	3 Tesla MRI		248681	17277	7589	952608	4561	16867	19013	1346130	29	77.6	Female	12	Not Hisp/Latino	White	Married	0								0.5	6	13	6	26	3	6	100			76	1	26	1.25	1.11111	1
2180	ADNI2	ADNIGO	018_S_2180	18	m12	2012-01-27	EMCI	MCI	3 Tesla MRI	3 Tesla MRI	282678	18180	7449		4330	16229	18907	1352370	29	77.6	Female	12	Not Hisp/Latino	White	Married	0								0.5	6	12	6	34	5	7	77.7778	9		65	0	25	1.25	1.22222	1
2180	ADNI2	ADNIGO	018_S_2180	18	m24	2013-01-10	EMCI	MCI	3 Tesla MRI	3 Tesla MRI	358487	18469	7249	948818	4451	14874	19547	1353190	27	77.6	Female	12	Not Hisp/Latino	White	Married	0	1.18922		1.0424		>1700	230.5	20.48	1	10	17	7	26	2	5	83.3333	7		67	0	25	1.375	1	1.28571
2180	ADNI2	ADNIGO	018_S_2180	18	m36	2014-01-07	EMCI	MCI	3 Tesla MRI	3 Tesla MRI	427963	19248	7337	943021	4262	16572	18800	1349320	25	77.6	Female	12	Not Hisp/Latino	White	Married	0								0.5	10	14	4	28	3	3	42.8571	8		70	0	24	1.5	1.22222	1.28571
2180	ADNI2	ADNIGO	018_S_2180	18	m48	2015-01-06	EMCI	CN	3 Tesla MRI	3 Tesla MRI	470401	21063	7171	932163	4635	16019	18517	1345120	28	77.6	Female	12	Not Hisp/Latino	White	Married	0			1.0592					0	5	9	4	37	7	6	54.5455	5		74	0	24	1.375	1.44444	1
2180	ADNI2	ADNIGO	018_S_2180	18	m60	2016-01-06	EMCI	CN	3 Tesla MRI	3 Tesla MRI	729592	20497	6981	918754	4183	15279	17481	1340290	29	77.6	Female	12	Not Hisp/Latino	White	Married	0								1	12	18	6	35	7	6	60	7		57	0	26	1.75	1.33333	1.28571
2180	ADNI3	ADNIGO	018_S_2180	18	m84	2017-10-18	EMCI	MCI	3 Tesla MRI		910675	23379.9	6553	903990	4447	13175	18670	1273050	30	77.6	Female	12	Not Hisp/Latino	White	Married	0	1.24924		1.0609					0	9.67	15.67	6	33	7	6	60	5		75	0	25	1.75	1.44444	1.66667
2180	ADNI3	ADNIGO	018_S_2180	18	m114	2020-09-24	EMCI	MCI	3 Tesla MRI		1360538	27209.1	6276.8	895721	4129	13607	18573	1273950	29	77.6	Female	12	Not Hisp/Latino	White	Married	0								0.5	16.33	24.33	7	25	2	2	40	9		84	0	25	1.75	1.5	1.5
2182	ADNIGO	ADNIGO	073_S_2182	73	bl	2011-02-16	EMCI	MCI	3 Tesla MRI	3 Tesla MRI	223287	17768		1159990	4521	21353	24867	1577850	30	65.5	Male	20	Not Hisp/Latino	White	Unknown	0	1.25655		1.0705		>1700	207.2	19.22	0.5	6	7	1	59	8	-1	-7.14286	9		54	0	24	2.625	2.77778	1.71429
2182	ADNIGO	ADNIGO	073_S_2182	73	m06	2012-02-07	EMCI	MCI	3 Tesla MRI	3 Tesla MRI	285151	18782		1147500	4513	21274	24155	1574820	30	65.5	Male	20	Not Hisp/Latino	White	Unknown	0								0.5	2	3	1	57	8	1	7.14286			54	1	28	2.5	2.44444	1.57143
2182	ADNI2	ADNIGO	073_S_2182	73	m12	2012-08-06	EMCI	MCI	3 Tesla MRI	3 Tesla MRI	334099	18359		1159520	4521	21047	23735	1576260	29	65.5	Male	20	Not Hisp/Latino	White	Unknown	0									1	1	0	64	6	-1	-7.14286	16		50	4	30	2.75	2.44444	1.57143
2182	ADNI2	ADNIGO	073_S_2182	73	m24	2013-12-04	EMCI	MCI	3 Tesla MRI	3 Tesla MRI	404313	18891	7825	1152920	4111	21449	24154	1571410	30	65.5	Male	20	Not Hisp/Latino	White	Unknown	0									4	6	2	42	14	6	40	16		45		23	3.625	3.11111	1.57143
2182	ADNI2	ADNIGO	073_S_2182	73	m60	2016-04-01	EMCI	MCI	3 Tesla MRI	3 Tesla MRI	775713		7737					1568200	30	65.5	Male	20	Not Hisp/Latino	White	Unknown	0								0.5	3		0	30	10	2	18.1818	15		47	0	28	2.875	2.33333	1.71429
2183	ADNIGO	ADNIGO	027_S_2183	27	bl	2010-12-03	EMCI	MCI	3 Tesla MRI	3 Tesla MRI	222931	44495	7177	1044570	4463	18581	19221	1472830	28	83	Male	18	Not Hisp/Latino	White	Married	0	1.34699		0.9643		1283	166.7	14.24	1.5	6	13	7	29	7	4	44.4444	11		131	5	21	3	3.11111	2.42857
2183	ADNIGO	ADNIGO	027_S_2183	27	m03	2011-02-10	EMCI		3 Tesla MRI	3 Tesla MRI	394817	44643	7302	1059340				1515230		83	Male	18	Not Hisp/Latino	White	Married	0
2183	ADNIGO	ADNIGO	027_S_2183	27	m06	2011-06-18	EMCI	MCI	3 Tesla MRI		242881	44186	7146	1044640	3620	18417	20008	1476270	26	83	Male	18	Not Hisp/Latino	White	Married	0								2.5	7	11	3	30	6	9	100			139	7	25	2.25	2.11111	1.14286
2183	ADNI2	ADNIGO	027_S_2183	27	m24	2012-12-14	EMCI	MCI	3 Tesla MRI	3 Tesla MRI	358194	46711	7135	1047770	3994	19142	17852	1505790	25	83	Male	18	Not Hisp/Latino	White	Married	0	1.29171		0.9903		1193	172.7	15.58	3	8	13	5	37	7	8	80	10		82	5	20	3.125	3.33333	1
2183	ADNI2	ADNIGO	027_S_2183	27	m36	2013-12-11	EMCI	MCI	3 Tesla MRI	3 Tesla MRI	427965	46093	7580	1017800				1506220	27	83	Male	18	Not Hisp/Latino	White	Married	0								2	11	16	4	38	4	6	66.6667	12		153	3	18	2.625	2.44444	1
2183	ADNI2	ADNIGO	027_S_2183	27	m48	2014-12-08	EMCI	MCI	3 Tesla MRI	3 Tesla MRI	474192	45947	7174	1035240	4165	19208	19436	1505010	30	83	Male	18	Not Hisp/Latino	White	Married	0			0.9843		1365	186.5	16.72	2	8	12	4	34	3	5	62.5	13		89	2	20	2.875	2.88889	1.57143
2183	ADNI2	ADNIGO	027_S_2183	27	m60	2015-12-07	EMCI	MCI	3 Tesla MRI		845407	46459	7144	1021910	3730	18799	18690	1499270	23	83	Male	18	Not Hisp/Latino	White	Married	0								2.5	11	18	6	32	4	7	87.5	12		76	3	20	2.125	2.22222	1
2184	ADNIGO	ADNIGO	068_S_2184	68	bl	2010-12-01	EMCI	MCI	3 Tesla MRI	3 Tesla MRI	223067		7137	1052700	4810	16219	18544	1460090	28	80.4	Female	16	Not Hisp/Latino	White	Divorced	1	1.26412		1.3541					1	3	4	1	59	8	1	6.66667	10		86	0	25	2	1.44444	1
2184	ADNIGO	ADNIGO	068_S_2184	68	m03	2011-02-22	EMCI		3 Tesla MRI	3 Tesla MRI	248614	21037	7386	1044950	4292	16556	18135	1466140		80.4	Female	16	Not Hisp/Latino	White	Divorced	1
2184	ADNIGO	ADNIGO	068_S_2184	68	m06	2011-07-22	EMCI	MCI	3 Tesla MRI	3 Tesla MRI	248618	21951	7213	1052080	4505	16229	18859	1469760	29	80.4	Female	16	Not Hisp/Latino	White	Divorced	1								0.5	3	4	0	52	9	2	15.3846			72	1	29	2	1.44444	1
2184	ADNI2	ADNIGO	068_S_2184	68	m12	2011-12-12	EMCI	MCI	3 Tesla MRI	3 Tesla MRI	278311		7150	1048800	4770	16647	18806	1463690	24	80.4	Female	16	Not Hisp/Latino	White	Divorced	1								0	4	5	0	54	6	2	15.3846	18		85	0	23	1.75	1.33333	1
2184	ADNI2	ADNIGO	068_S_2184	68	m48	2015-07-09	EMCI	MCI	3 Tesla MRI	3 Tesla MRI	506299	25084	7143	1024870	4474	16043	19186	1457230	30	80.4	Female	16	Not Hisp/Latino	White	Divorced	1								0	9	11	1	55	8	12	85.7143	14		73	0	27	2.5	1.44444	1
2184	ADNI3	ADNIGO	068_S_2184	68	m84	2017-10-09	EMCI	CN	3 Tesla MRI		920082	30961.9	6869.1	1012630	4948	16907	18623	1449920	27	80.4	Female	16	Not Hisp/Latino	White	Divorced	1			1.7136					0	6.33	8.33	1	58	6	1	7.69231	15		84	2	28	2.125	1.88889	1
2184	ADNI3	ADNIGO	068_S_2184	68	m108	2019-11-04	EMCI	CN	3 Tesla MRI		1259913	31111.3	6716	1005720	5040	15441	18428	1431040	29	80.4	Female	16	Not Hisp/Latino	White	Divorced	1			1.7325					0	6.67	6.67	0	61	6	1	7.14286	15		72	2	28	1.75	1.33333	1
2185	ADNIGO	ADNIGO	014_S_2185	14	bl	2011-01-04	EMCI	MCI			222750	32379	7835	1220820	4254	20041	23714	1721560	29	73	Male	17	Not Hisp/Latino	White	Married	0	1.28547		1.0483		>1700	308.7	28.58	2	4	9	3	42	3	3	30	9		136	3	24	2.25	1.77778	1
2185	ADNIGO	ADNIGO	014_S_2185	14	m03	2011-03-28	EMCI			3 Tesla MRI	225567	33957	7790	1228150	4496	19769	24696	1733730		73	Male	17	Not Hisp/Latino	White	Married	0
2185	ADNI2	ADNIGO	014_S_2185	14	m12	2012-01-09	EMCI	MCI		3 Tesla MRI	282692		7689	1213920	4577	19649	23342	1721960	30	73	Male	17	Not Hisp/Latino	White	Married	0								1	3	9	5	35	5	8	80	12		136	3	25	1.75	1.44444	1
2185	ADNI2	ADNIGO	014_S_2185	14	m24	2013-02-04	EMCI	MCI		3 Tesla MRI	362975	35571	7312	1199240	4951	19281	23949	1732970	30	73	Male	17	Not Hisp/Latino	White	Married	0								2	5	9	4	35	8	8	72.7273	8		132	4	27	1.875	1.88889	1
2187	ADNIGO	ADNIGO	068_S_2187	68	bl	2010-11-29	EMCI	MCI	3 Tesla MRI	3 Tesla MRI	223069	14784	8395	1276420	3429	23700	25951	1630350	29	57.7	Female	13	Not Hisp/Latino	White	Married	1	1.24184		1.0478		>1700	242.3	21.21	2	5	8	3	50	8	8	57.1429	8		76	0	24	1.875	1.33333	1.14286
2187	ADNIGO	ADNIGO	068_S_2187	68	m03	2011-02-15	EMCI		3 Tesla MRI	3 Tesla MRI	223071	14781	8846	1278570	3458	24779	26076	1629640		57.7	Female	13	Not Hisp/Latino	White	Married	1
2187	ADNIGO	ADNIGO	068_S_2187	68	m06	2011-06-10	EMCI	MCI	3 Tesla MRI	3 Tesla MRI	296325	14703	8962	1264300	3178	23943	26461	1629400	28	57.7	Female	13	Not Hisp/Latino	White	Married	1								1	6	10	3	44	8	3	23.0769			87	0	22	1.25	1.22222	1.57143
2187	ADNI2	ADNIGO	068_S_2187	68	m12	2011-12-13	EMCI	MCI	3 Tesla MRI	3 Tesla MRI	280608	15463	8726	1264530	3565	23496	24990	1632270	27	57.7	Female	13	Not Hisp/Latino	White	Married	1								0	3	4	1	54	11	6	40	9		64	0	22	2.5	1.22222	1.14286
2187	ADNI2	ADNIGO	068_S_2187	68	m24	2012-12-12	EMCI	MCI	3 Tesla MRI	3 Tesla MRI	352003	15557	8397	1264900	3546	24295	25587	1632240	25	57.7	Female	13	Not Hisp/Latino	White	Married	1	1.23552		1.0228					1	6	10	4	48	13	8	57.1429	8		71	1	24	1.5	1.66667	1.14286
2187	ADNI2	ADNIGO	068_S_2187	68	m48	2015-01-15	EMCI	MCI	3 Tesla MRI	3 Tesla MRI	494158	14746	8662	1235600	3091	23479	23582	1617810	29	57.7	Female	13	Not Hisp/Latino	White	Married	1			1.0348					0.5	4	7	3	51	9	4	28.5714	9		45	0	23	1.75	1.22222	1.14286
2187	ADNI3	ADNIGO	068_S_2187	68	m78	2017-07-20	EMCI	MCI	3 Tesla MRI		892784	17806.5	8340	1236590	3927	22214	26310	1636470	27	57.7	Female	13	Not Hisp/Latino	White	Married	1	1.30423		1.013					0.5	5.67	8.67	3	52	8	2	14.2857	13		57	0	23	1.75	1.22222	1.16667
2187	ADNI3	ADNIGO	068_S_2187	68	m90	2018-08-09	EMCI	CN	3 Tesla MRI		1036857	17141.7	8546	1230540	3780	21950	26444	1634460	27	57.7	Female	13	Not Hisp/Latino	White	Married	1								0	4.67	6.67	2	53	9	2	14.2857	21		59	0	22	1.375	1.22222	1.16667
2187	ADNI3	ADNIGO	068_S_2187	68	m108	2019-09-25	EMCI	MCI	3 Tesla MRI		1238877	19367.6	8296.7	1203340	3819	20616	25475	1625960	30	57.7	Female	13	Not Hisp/Latino	White	Married	1			1.0128					3.5	4	5	1	44	9	7	58.3333	16		73	0	25	1.125	1.11111	1.16667
2190	ADNIGO	ADNIGO	073_S_2190	73	bl	2011-02-18	EMCI	MCI	3 Tesla MRI	3 Tesla MRI	223291	44385	6742	996780	3943	17520	17379	1452700	28	82.4	Male	20	Not Hisp/Latino	White	Married	0	1.29719		1.4672		963.2	341.5	35.48	1	7	9	2	33	10	2	16.6667	9		166	0	25	2.375	1.88889	1.42857
2190	ADNIGO	ADNIGO	073_S_2190	73	m03	2011-03-04	EMCI		3 Tesla MRI		225417	46258	6731	984324	4445	17348	17434	1459140		82.4	Male	20	Not Hisp/Latino	White	Married	0
2190	ADNIGO	ADNIGO	073_S_2190	73	m06	2011-08-15	EMCI	MCI	3 Tesla MRI	3 Tesla MRI	296339	46491	6641	987032	3894	17253	17181	1459830	30	82.4	Male	20	Not Hisp/Latino	White	Married	0								0.5	9	14	3	41	5	3	30			143	0	23	3.42857	1.88889	1.14286
2190	ADNI2	ADNIGO	073_S_2190	73	m12	2012-02-27	EMCI	MCI	3 Tesla MRI	3 Tesla MRI	288927	49887	6308	966954	3955	16725	16044	1460510	30	82.4	Male	20	Not Hisp/Latino	White	Married	0								0.5	7	8	1	31	3	5	71.4286	6		107	0	22	2.625	1.77778	1.14286
2190	ADNI2	ADNIGO	073_S_2190	73	m24	2013-03-19	EMCI	MCI	3 Tesla MRI	3 Tesla MRI	371694	55432	6156	955848	3970	16471	16701	1469180	26	82.4	Male	20	Not Hisp/Latino	White	Married	0	1.33552		1.4701		1082	330.6	34.95		9	12	3	45	5	5	45.4545	12		79	0	23	2.625	1.88889	1.14286
2191	ADNIGO	ADNIGO	073_S_2191	73	bl	2011-03-11	EMCI	MCI	3 Tesla MRI	3 Tesla MRI	223297	17897	7962	1172280	4620	22679	22502	1595600	30	66.7	Female	18	Not Hisp/Latino	White	Married	0	1.25563		1.0511					0.5	6	8	2	55	5	2	15.3846	9			0	29	3.125	2.33333	1.57143
2191	ADNIGO	ADNIGO	073_S_2191	73	m03	2011-04-01	EMCI		3 Tesla MRI	3 Tesla MRI	228525	18127	8067	1181180	4623	23152	22922	1597260		66.7	Female	18	Not Hisp/Latino	White	Married	0
2191	ADNIGO	ADNIGO	073_S_2191	73	m06	2011-09-21	EMCI	MCI	3 Tesla MRI	3 Tesla MRI	296337	17824	8156	1180860	4662	23188	22884	1597550	30	66.7	Female	18	Not Hisp/Latino	White	Married	0								0.5	4	7	2	49	6	5	41.6667			59	1	28	1.375	1.22222	1
2191	ADNI2	ADNIGO	073_S_2191	73	m12	2012-03-09	EMCI	MCI	3 Tesla MRI		290961	18913	8232	1172730	4413	23449	22717	1604000	30	66.7	Female	18	Not Hisp/Latino	White	Married	0								0.5	8	10	1	48	9	2	14.2857	13		83	0	25	3.5	2.55556	1.57143
2191	ADNI2	ADNIGO	073_S_2191	73	m24	2013-03-22	EMCI	MCI	3 Tesla MRI	3 Tesla MRI	371706	16959	8026	1163440	4068	22946	22917	1591150	30	66.7	Female	18	Not Hisp/Latino	White	Married	0	1.27806		1.0383		>1700	359	34.19		3	4	1	57	4	0	0	17		70	0	28
2191	ADNI2	ADNIGO	073_S_2191	73	m36	2014-04-21	EMCI	MCI	3 Tesla MRI	3 Tesla MRI	423871	15859	7934	1158130	3957	22745	22597	1582760	30	66.7	Female	18	Not Hisp/Latino	White	Married	0								1	4	6	1	60	8	3	20	18		72	0	29	1.875	2	1.14286
2191	ADNI2	ADNIGO	073_S_2191	73	m48	2015-04-01	EMCI	MCI	3 Tesla MRI	3 Tesla MRI	544624	17207	8175	1148170	4473	22535	21954	1587910	30	66.7	Female	18	Not Hisp/Latino	White	Married	0			1.0045					1.5	5	6	1	63	5	0	0	15		72	0	30	2.125	2	1.28571
2191	ADNI3	ADNIGO	073_S_2191	73	m108	2020-01-24	EMCI	MCI	3 Tesla MRI		1470643	14220.3	8266.5	1127420	5761	24619	21265	1550130	28	66.7	Female	18	Not Hisp/Latino	White	Married	0									2.67	4.67	1	55	5	-1	-7.69231	17		94	0	30	1.5	1.44444	1
2193	ADNIGO	ADNIGO	068_S_2193	68	bl	2010-12-22	EMCI	MCI	3 Tesla MRI	3 Tesla MRI	223074	36537	4974	934205	3248	15446	19355	1398670	28	75.5	Male	19	Not Hisp/Latino	White	Married	0	1.27743		0.9389		1139	158.2	12.07	2.5	4	7	2	36	9	4	33.3333	10		96	8	25	3.375	1.66667	1.71429
2193	ADNIGO	ADNIGO	068_S_2193	68	m06	2011-07-25	EMCI	MCI	3 Tesla MRI	3 Tesla MRI	248652	37661	4820	945461	2972	16521	20549	1394420	28	75.5	Male	19	Not Hisp/Latino	White	Married	0								1.5	6	12	4	38	8	10	90.9091			103	7	27	3.625	1.66667	2.57143
2193	ADNI2	ADNIGO	068_S_2193	68	m12	2012-05-07	EMCI	MCI	3 Tesla MRI	3 Tesla MRI	430895	38280	4564	932501	3102	15664	19925	1394120	29	75.5	Male	19	Not Hisp/Latino	White	Married	0								3.5	4	11	6	42	4	6	60	7		90	16	22	3.25	1.66667	1.28571
2194	ADNIGO	ADNIGO	068_S_2194	68	bl	2010-12-03	EMCI	MCI	3 Tesla MRI	3 Tesla MRI	223075	41191	5812	901577	3364	14438	15611	1399980	26	71	Female	14	Not Hisp/Latino	White	Married	1	1.11197		1.7001		884.2	371.7	42.38	2	12	22	8	20	0	4	100	6		176	1	17	2.125	1.55556	1.14286
2194	ADNIGO	ADNIGO	068_S_2194	68	m03	2011-02-18	EMCI		3 Tesla MRI	3 Tesla MRI	296331	42505	5739	898404	3514	14884	16126	1397830		71	Female	14	Not Hisp/Latino	White	Married	1
2194	ADNIGO	ADNIGO	068_S_2194	68	m06	2011-06-20	EMCI	MCI	3 Tesla MRI	3 Tesla MRI	242891	43312	5722	895394	3344	14136	15583	1400420	27	71	Female	14	Not Hisp/Latino	White	Married	1								1	13	24	9	25	5	6	85.7143			203	0	17	1.875	1.55556	1.28571
2195	ADNIGO	ADNIGO	067_S_2195	67	bl	2010-12-13	EMCI	MCI			223044	38627	7853	1177220	4217	19484	19614	1743350	29	68	Male	13	Not Hisp/Latino	White	Married	2	1.20829		1.539		796	413.8	49.19	0.5	13	20	7	37	0	4	50	9		47	0	27	2.875	2.11111	1.28571
2195	ADNIGO	ADNIGO	067_S_2195	67	m03	2011-02-21	EMCI			3 Tesla MRI	223050	37055	7966	1191420	4100	20262	20191	1744510		68	Male	13	Not Hisp/Latino	White	Married	2
2195	ADNIGO	ADNIGO	067_S_2195	67	m06	2011-06-13	EMCI	MCI			296319	39082	7911	1187360	4302	20321	19490	1758010	30	68	Male	13	Not Hisp/Latino	White	Married	2								0.5	9	15	6	43	4	9	100			58	2	23	3.5	2.11111	1
2195	ADNI2	ADNIGO	067_S_2195	67	m12	2011-12-13	EMCI	MCI			278319	42558	8052	1169940	3920	19029	18977	1756800	27	68	Male	13	Not Hisp/Latino	White	Married	2								1	9	14	5	38	6	9	90	7		75	1	25	2.75	2.33333	1.28571
2195	ADNI2	ADNIGO	067_S_2195	67	m24	2012-12-05	EMCI	MCI			351400	51659	7429	1143470	3865	18936	18056	1753700	29	68	Male	13	Not Hisp/Latino	White	Married	2	1.16237		1.6009					1	12	16	4	34	4	4	44.4444	6		156	1	25	2.5	1.88889	1.14286
2195	ADNI2	ADNIGO	067_S_2195	67	m36	2013-12-05	EMCI	MCI		3 Tesla MRI	403737	57676	7528	1122200	3433	18380	17116	1762830	23	68	Male	13	Not Hisp/Latino	White	Married	2								3	16	22	3	31	3	6	75	9			10	18	2.75	2.11111	1.57143
2195	ADNI2	ADNIGO	067_S_2195	67	m48	2014-12-16	EMCI	Dementia		3 Tesla MRI	468858	67917	7335	1086360	3749	17067	17085	1751310	17	68	Male	13	Not Hisp/Latino	White	Married	2								4.5	29	44	10	20	3	4	100	5		300	13	16	2.5	3.11111	3
2196	ADNIGO	ADNIGO	067_S_2196	67	bl	2010-12-03	EMCI	MCI	3 Tesla MRI	3 Tesla MRI	223055	31700	6709	929122	3044	14214	20323	1349290	30	68.2	Female	14	Not Hisp/Latino	White	Married	1	1.29676		1.3892		695.3	237.7	22.11	1.5	9	13	4	38	6	4	36.3636	8		100	0	21	3.875	2.22222	2.42857
2196	ADNIGO	ADNIGO	067_S_2196	67	m03	2011-02-23	EMCI		3 Tesla MRI	3 Tesla MRI	300960	32816	6642	924869				1349280		68.2	Female	14	Not Hisp/Latino	White	Married	1
2196	ADNIGO	ADNIGO	067_S_2196	67	m06	2011-06-06	EMCI	MCI	3 Tesla MRI	3 Tesla MRI	241362	33636	6548	928685	2965	14167	20336	1360100	29	68.2	Female	14	Not Hisp/Latino	White	Married	1								1.5	10	13	3	41	6	11	100			73	0	22	3.33333	2.11111	2.42857
2196	ADNI2	ADNIGO	067_S_2196	67	m12	2011-12-07	EMCI	MCI	3 Tesla MRI	3 Tesla MRI	277084	33739	6284	926368				1359520	28	68.2	Female	14	Not Hisp/Latino	White	Married	1								1	10	14	4	40	7	12	100	8		95	0	24	3.125	2.33333	1.71429
2196	ADNI2	ADNIGO	067_S_2196	67	m24	2012-11-28	EMCI	MCI	3 Tesla MRI	3 Tesla MRI	349700	35794	6407	920127				1353050	26	68.2	Female	14	Not Hisp/Latino	White	Married	1	1.2558		1.6187					1	8	13	4	49	7	10	83.3333	12		90	2	24	3.625	2.33333	2
2199	ADNIGO	ADNIGO	035_S_2199	35	bl	2010-12-06	EMCI	MCI	3 Tesla MRI	3 Tesla MRI	223019	67633	7520	1127650	3871	16254	21247	1690940	25	83.2	Male	12	Not Hisp/Latino	White	Married	0	1.24756		0.9526		1523	224.3	18.93	0.5	12	24	10	32	4	4	57.1429	6		138	7	22	2	1.66667	1.28571
2200	ADNIGO	ADNIGO	109_S_2200	109	bl	2010-12-15	EMCI	MCI			223482	16084	7320	1012070	3958	17087	19092	1325420	26	76	Female	14	Not Hisp/Latino	Black	Never married	0	1.33299		0.9446		1257	151.6	13.35	2	10	17	7	35	4	5	55.5556	8		128	0	27	2.375	2.88889	2.16667
2200	ADNIGO	ADNIGO	109_S_2200	109	m03	2011-02-22	EMCI			3 Tesla MRI	427967	16239	7455	1029740	4646	18166	18842	1325170		76	Female	14	Not Hisp/Latino	Black	Never married	0
2200	ADNI2	ADNIGO	109_S_2200	109	m12	2011-12-14	EMCI	MCI		3 Tesla MRI	282728	16909	7633	1012340	4743	17826	18774	1320330	28	76	Female	14	Not Hisp/Latino	Black	Never married	0	1.41765		0.9587					0	4	10	6	20	2	4	80	6		158	0	25	2.375	2.66667	2.57143
2200	ADNI2	ADNIGO	109_S_2200	109	m24	2013-03-07	EMCI	MCI		3 Tesla MRI	371897		7640					1317710	28	76	Female	14	Not Hisp/Latino	Black	Never married	0								2	7	13	5	20	2	3	60	6		157	0	26	2	2.33333	1.42857
2200	ADNI2	ADNIGO	109_S_2200	109	m36	2014-01-31	EMCI	MCI		3 Tesla MRI	432958		7743					1330550	30	76	Female	14	Not Hisp/Latino	Black	Never married	0								0.5	7	14	6	30	7	3	33.3333	9		71	0	29	2.5	2.875	2.14286
2201	ADNIGO	ADNIGO	094_S_2201	94	bl	2011-01-24	EMCI	CN			223369	29641	7950	1021920	3444	18717	20148	1387660	30	63.7	Female	18	Not Hisp/Latino	More than one	Married	0	1.29161		0.9923		>1700	218.6	18.14	0.5	1	2	0	59	6	0	0	11		60	0	27	3	2.33333	1.28571
2201	ADNIGO	ADNIGO	094_S_2201	94	m03	2011-03-22	EMCI			3 Tesla MRI	225590	29158	8306	1025370	3238	19074	19899	1382020		63.7	Female	18	Not Hisp/Latino	More than one	Married	0
2201	ADNIGO	ADNIGO	094_S_2201	94	m06	2011-07-11	EMCI	CN		3 Tesla MRI	244942	29521	7984	1037000	3684	18922	20167	1382550	29	63.7	Female	18	Not Hisp/Latino	More than one	Married	0								0	1	2	0	63	8	1	6.66667			49	1	28	1.75	1.33333	1
2201	ADNI2	ADNIGO	094_S_2201	94	m12	2012-01-19	EMCI	CN		3 Tesla MRI	280618	30031	7946	1029250	3348	18937	19619	1381080	29	63.7	Female	18	Not Hisp/Latino	More than one	Married	0					>1700	196.2	16.99	1	5	6	0	69	6	0	0	15		52	0	26	2.25	1.33333	1
2201	ADNI2	ADNIGO	094_S_2201	94	m24	2013-01-15	EMCI	CN		3 Tesla MRI	357856	30505	6990	1012820	3618	18319	19167	1370000	30	63.7	Female	18	Not Hisp/Latino	More than one	Married	0	1.31224		0.9976					1	0		0	61	9	0	0	19		65	2	29	2.375	1.66667	1.14286
2201	ADNI2	ADNIGO	094_S_2201	94	m36	2014-02-03	EMCI	CN		3 Tesla MRI	413093	30723	7662	1025950	3958	18459	20338	1373950	30	63.7	Female	18	Not Hisp/Latino	More than one	Married	0					1449	222.8	19.43	0	2	2	0	66	6	0	0	16		51	1	26	2.625	1.88889	1
2201	ADNI2	ADNIGO	094_S_2201	94	m48	2015-02-03	EMCI	CN		3 Tesla MRI	474222	31342	7319	1002550	3441	18236	19582	1353600	29	63.7	Female	18	Not Hisp/Latino	More than one	Married	0			0.9944					0.5	2	2	0	70	4	0	0	18		63	1	29	1.625	1.44444	1.14286
2201	ADNI3	ADNIGO	094_S_2201	94	m78	2017-10-04	EMCI	CN			916812	34776.4	7288.6	986680	4086	19442	19026	1347570	30	63.7	Female	18	Not Hisp/Latino	More than one	Married	0			1.0036					0.5	0.33	0.33	0	68	6	0	0	15		86	1	26	2.375	1.55556	1.33333
2205	ADNIGO	ADNIGO	099_S_2205	99	bl	2010-12-09	EMCI	MCI	3 Tesla MRI	3 Tesla MRI	223462	44181	5733	1169720	2681	19436	22242	1713170	28	84.7	Male	12	Not Hisp/Latino	White	Married	0	1.30323		1.2955		336.6	247.8	23.28	2	7	15	5	32	2	5	62.5	9		182	12	23		3.44444	3
2205	ADNIGO	ADNIGO	099_S_2205	99	m03	2011-03-01	EMCI		3 Tesla MRI	3 Tesla MRI	296341	44881		1168110	3108	17783	22105	1717110		84.7	Male	12	Not Hisp/Latino	White	Married	0
2205	ADNIGO	ADNIGO	099_S_2205	99	m06	2011-06-21	EMCI	MCI	3 Tesla MRI	3 Tesla MRI	242897	44934	5503	1163280	2415	19676	21873	1713720	26	84.7	Male	12	Not Hisp/Latino	White	Married	0								1.5	12	20	6	27	3	7	100			150	6	19	2.875	2.44444	2
2205	ADNI2	ADNIGO	099_S_2205	99	m12	2011-12-15	EMCI	MCI	3 Tesla MRI	3 Tesla MRI	281914	45740	5569	1172600	2743	17558	21411	1725220	25	84.7	Male	12	Not Hisp/Latino	White	Married	0								4.5	10	20	8	28	2	5	83.3333	8		135	9	21	2.875	3.44444	2.14286
2205	ADNI2	ADNIGO	099_S_2205	99	m24	2012-12-13	EMCI	MCI	3 Tesla MRI	3 Tesla MRI	352010	48580	5423	1150560	2498	18632	21455	1709880	26	84.7	Male	12	Not Hisp/Latino	White	Married	0								4	10	19	8	23	1	4	80	7		190	7	22	3.125	2.33333	1.85714
2208	ADNIGO	ADNIGO	009_S_2208	9	bl	2010-12-08	EMCI	MCI	3 Tesla MRI	3 Tesla MRI	222736	24002	8656	1061220	3882	18246	20020	1454040	27	68.8	Male	16	Not Hisp/Latino	White	Married	1	1.35186		0.9856		1541	155.7	14.73	1	9	12	3	34	8	2	18.1818	9		121	1	25	1.625	1.77778	1
2208	ADNIGO	ADNIGO	009_S_2208	9	m03	2011-03-02	EMCI		3 Tesla MRI	3 Tesla MRI	225362	25019	8725	1064880	4010	17789	19883	1475700		68.8	Male	16	Not Hisp/Latino	White	Married	1
2208	ADNIGO	ADNIGO	009_S_2208	9	m06	2011-06-21	EMCI	MCI	3 Tesla MRI		295952	25551	8811	1063690	3930	17074	19463	1480420	29	68.8	Male	16	Not Hisp/Latino	White	Married	1								0.5	8	13	4	26	3	3	42.8571			102	0	27	1.375	1.55556	1.14286
2208	ADNI2	ADNIGO	009_S_2208	9	m12	2012-01-04	EMCI	MCI	3 Tesla MRI	3 Tesla MRI	283958	26430	8676	1069720	3750	17925	19849	1485300	30	68.8	Male	16	Not Hisp/Latino	White	Married	1								0.5	6	10	4	36	6	5	50	7		141	0	26	1.625	1.77778	1
2208	ADNI2	ADNIGO	009_S_2208	9	m24	2013-01-09	EMCI	MCI	3 Tesla MRI	3 Tesla MRI	358349	26785	8693	1062460	3689	17739	19859	1484740	30	68.8	Male	16	Not Hisp/Latino	White	Married	1	1.3537		0.9656					0.5	8	11	3	36	5	4	44.4444	10		72	0	28	2.125	2.11111	1
2208	ADNI2	ADNIGO	009_S_2208	9	m36	2013-12-18	EMCI	MCI	3 Tesla MRI	3 Tesla MRI	420285	29569	8458	1044850	3613	16806	19424	1500210	30	68.8	Male	16	Not Hisp/Latino	White	Married	1								0.5	8	12	4	36	4	1	11.1111	11		96	0	26	1.5	1.55556	1
2208	ADNI2	ADNIGO	009_S_2208	9	m48	2014-12-01	EMCI	MCI	3 Tesla MRI	3 Tesla MRI	474235	29949	8447	1051240	3647	17866	19268	1494840	30	68.8	Male	16	Not Hisp/Latino	White	Married	1			0.9844					0.5	8	12	4	35	3	3	42.8571	12		66	0	26	2	2.11111	1.42857
2210	ADNIGO	ADNIGO	141_S_2210	141	bl	2011-02-15	EMCI	MCI			223529	70867	4764	992892	2794	18592	18003	1611140	30	79.8	Female	12	Not Hisp/Latino	White	Married	0	1.27773		1.1289		316.1	130.7	11.79	1	10	18	5	37	3	7	100	8		108	3	26	3.375	2	1.28571
2210	ADNIGO	ADNIGO	141_S_2210	141	m03	2011-05-10	EMCI			3 Tesla MRI	235653	71446	5435	992936	2574	19509	18398	1599550		79.8	Female	12	Not Hisp/Latino	White	Married	0
2210	ADNIGO	ADNIGO	141_S_2210	141	m06	2011-09-12	EMCI	MCI			258633	69583	5437	1009090	2586	19527	18099	1593420	30	79.8	Female	12	Not Hisp/Latino	White	Married	0								2	12	17	3	19	5	7	100			71	5		2.375	1.22222	1.42857
2210	ADNI2	ADNIGO	141_S_2210	141	m12	2012-02-15	EMCI	MCI		3 Tesla MRI	775698	72317	5279	1002010	2660	18535	18180	1605110	26	79.8	Female	12	Not Hisp/Latino	White	Married	0								2	12	18	5	21	2	4	100	1		155	4	21	2.75	1.33333	1.42857
2213	ADNIGO	ADNIGO	127_S_2213	127	bl	2010-12-09	EMCI	MCI	3 Tesla MRI	3 Tesla MRI	223493	31281	6115	854997	2674	15580	16896	1209530	30	82.3	Female	14	Not Hisp/Latino	White	Married	0	1.27692		1.3031		1124	322.8	30.59	1	7	11	3	26	4	6	85.7143	8		125	0	20	1.25	1.55556	1
2213	ADNIGO	ADNIGO	127_S_2213	127	m03	2011-03-07	EMCI		3 Tesla MRI	3 Tesla MRI	225429	31795	5644	828817				1209900		82.3	Female	14	Not Hisp/Latino	White	Married	0
2213	ADNI2	ADNIGO	127_S_2213	127	m12	2011-12-07	EMCI	MCI	3 Tesla MRI	3 Tesla MRI	277039			841054				1205150	29	82.3	Female	14	Not Hisp/Latino	White	Married	0								0.5	6	12	5	24	3	2	40	7		116	0	23	2	1.55556	1
2213	ADNI2	ADNIGO	127_S_2213	127	m24	2012-12-06	EMCI	MCI	3 Tesla MRI	3 Tesla MRI	351341	34509	5568	828119				1209000	30	82.3	Female	14	Not Hisp/Latino	White	Married	0	1.26721		1.3935		1058	307.9	29.86	0.5	5	9	3	25	1	3	60	10		146	0	24	2.5	2.33333	1
2213	ADNI2	ADNIGO	127_S_2213	127	m36	2013-12-09	EMCI	MCI	3 Tesla MRI	3 Tesla MRI	416092		5256	796687				1213080	28	82.3	Female	14	Not Hisp/Latino	White	Married	0								0.5	9	15	4	30	6	5	50	5		143	0	24	1.625	1.77778	1
2213	ADNI2	ADNIGO	127_S_2213	127	m48	2014-12-12	EMCI	MCI	3 Tesla MRI	3 Tesla MRI	467242		4745	694742				1214070	28	82.3	Female	14	Not Hisp/Latino	White	Married	0			1.53					2	15	21	4	21	1	0	0	5		109	4	22	1.75	2	1
2213	ADNI2	ADNIGO	127_S_2213	127	m72	2016-12-08	EMCI	Dementia	3 Tesla MRI		915538		5195					1200790	28	82.3	Female	14	Not Hisp/Latino	White	Married	0			1.6228					5.5	10	18	6	22	2	5	100	1		300	10	21
2216	ADNIGO	ADNIGO	094_S_2216	94	bl	2011-03-10	EMCI	MCI			223371	57111	7074	1272720	4790	18251	20814	1742600	27	68.1	Male	14	Not Hisp/Latino	White	Married	1	1.17684		1.3239		530	234	23.14	1.5	10	16	5	34	4	3	30	9		152	3	22	2.125	2.33333	1.14286
2216	ADNIGO	ADNIGO	094_S_2216	94	m03	2011-04-28	EMCI			3 Tesla MRI	234668	58409	7337	1259340	4645	18006	20157	1741530		68.1	Male	14	Not Hisp/Latino	White	Married	1
2216	ADNIGO	ADNIGO	094_S_2216	94	m06	2011-09-08	EMCI	MCI		3 Tesla MRI	255427	61840	7218	1254670	5189	17150	19513	1749450	24	68.1	Male	14	Not Hisp/Latino	White	Married	1								2	9	13	4	34	5	7	77.7778				4	21	2.75	3	1.14286
2216	ADNI2	ADNIGO	094_S_2216	94	m12	2012-03-08	EMCI	MCI		3 Tesla MRI	291016	63400	7273	1246470	5112	16977	19461	1762470	26	68.1	Male	14	Not Hisp/Latino	White	Married	1								1.5	15	20	5	36	4	3	37.5	8		121	3	23	2.125	1.88889	1
2216	ADNI2	ADNIGO	094_S_2216	94	m24	2013-03-07	EMCI	Dementia		3 Tesla MRI	371815	73540	6759	1201560	4687	16073	18185	1731630	25	68.1	Male	14	Not Hisp/Latino	White	Married	1	1.1083		1.3582		531.3	325.5	32.65	4	12	19	5	26	6	8	100	4		215	9	16	2.25	1.66667	1
2216	ADNI2	ADNIGO	094_S_2216	94	m36	2014-03-19	EMCI	Dementia		3 Tesla MRI	421268	86629	7137	1221440	4212	14029	16884	1746620	20	68.1	Male	14	Not Hisp/Latino	White	Married	1								3.5	28	39	8	4	-2			5			20		3.125
2216	ADNI2	ADNIGO	094_S_2216	94	m48	2015-03-10	EMCI	Dementia		3 Tesla MRI	488745		6659					1763290	11	68.1	Male	14	Not Hisp/Latino	White	Married	1			1.4282					9	44	58	10								28
2219	ADNIGO	ADNIGO	027_S_2219	27	bl	2010-12-20	EMCI	MCI	3 Tesla MRI	3 Tesla MRI	222933	37610	7622	1120490	3429	23310	23704	1515320	29	74.3	Male	18	Not Hisp/Latino	White	Married	0	1.26758		1.1215		>1700	313.8	29.38	1	10	15	5	28	6	5	62.5	9		67	2	22	3.25	1.88889	1.28571
2219	ADNIGO	ADNIGO	027_S_2219	27	m03	2011-03-03	EMCI		3 Tesla MRI	3 Tesla MRI	225372	38331	7561	1128370	3653	23737	23822	1496270		74.3	Male	18	Not Hisp/Latino	White	Married	0
2219	ADNIGO	ADNIGO	027_S_2219	27	m06	2011-05-09	EMCI	MCI	3 Tesla MRI	3 Tesla MRI	235643	38128	7980	1138230	3998	23297	23653	1527480	30	74.3	Male	18	Not Hisp/Latino	White	Married	0									12	19	6	29	3	5	62.5			62		23	2	1.77778	1
2219	ADNIGO	ADNIGO	027_S_2219	27	m12	2011-12-05	EMCI	MCI	3 Tesla MRI	3 Tesla MRI	277074	39492	7212	1121670	3574	23778	23255	1468860	29	74.3	Male	18	Not Hisp/Latino	White	Married	0								2	14	21	7	33	6	5	55.5556	12		59	3	23	3.125	2.11111	1.28571
2219	ADNI2	ADNIGO	027_S_2219	27	m24	2012-12-07	EMCI	MCI	3 Tesla MRI	3 Tesla MRI	353869	41590	7005	1103550	3574	22350	22334	1517960	29	74.3	Male	18	Not Hisp/Latino	White	Married	0	1.24774		1.1743					1	10	15	5	31	4	8	100	10		68	2	23	2.125	1.33333	1.14286
2219	ADNI2	ADNIGO	027_S_2219	27	m36	2013-12-09	EMCI	MCI	3 Tesla MRI	3 Tesla MRI	427969	42879	6958	1096870	3376	22273	22488	1485920	29	74.3	Male	18	Not Hisp/Latino	White	Married	0								1	10	17	7	24	5	8	100	8		100	2	23	3.125	2.33333	1.57143
2219	ADNI2	ADNIGO	027_S_2219	27	m48	2015-01-07	EMCI	MCI	3 Tesla MRI	3 Tesla MRI	470399	44170	6676	1095010	3337	21394	23103	1489320	28	74.3	Male	18	Not Hisp/Latino	White	Married	0			1.1768					1	13	22	9	22	0	4	100	6		61	1	22	3.25	2.33333	2
2219	ADNI3	ADNIGO	027_S_2219	27	m72	2017-01-24	EMCI	MCI	3 Tesla MRI		840546	50386.4	6311.5	1052260	2964	19824	21496	1416860	30	74.3	Male	18	Not Hisp/Latino	White	Married	0	1.24653		1.2923					2.5	15.67	23.67	8	29	4	7	100	11		67	1	21	3	3	2.66667
2219	ADNI3	ADNIGO	027_S_2219	27	m84	2018-02-06	EMCI	MCI	3 Tesla MRI		960885	51578.8	6461.2	1054770	2797	20311	21642	1416140	30	74.3	Male	18	Not Hisp/Latino	White	Married	0								2.5	12.67	18.67	6	20	4	6	100	8		76	2	20	3.125	2.55556	1.66667
2220	ADNIGO	ADNIGO	128_S_2220	128	bl	2011-01-26	EMCI	MCI	3 Tesla MRI	3 Tesla MRI	223526	38145	6281	1058580	4469	17108	22075	1575240	29	82	Male	20	Not Hisp/Latino	White	Married	0	1.20063		0.9341		1646	195.8	17.01	1.5	6	11	4	52	9	3	21.4286	10		75	2	21	3.125	2.22222	1.57143
2220	ADNIGO	ADNIGO	128_S_2220	128	m03	2011-03-14	EMCI		3 Tesla MRI	3 Tesla MRI	225595	40395	6049	1048640	4140	17268	22010	1584830		82	Male	20	Not Hisp/Latino	White	Married	0
2220	ADNI2	ADNIGO	128_S_2220	128	m12	2012-01-19	EMCI	MCI	3 Tesla MRI	3 Tesla MRI	280614	42469	6001	1030400	4592	17385	21620	1571300	28	82	Male	20	Not Hisp/Latino	White	Married	0								1.5	5	8	2	39	9	0	0	13		79	0	28	2.625	1.88889	1.28571
2220	ADNI2	ADNIGO	128_S_2220	128	m24	2013-02-07	EMCI	MCI	3 Tesla MRI	3 Tesla MRI	362865	44314	5985	1036090	4876	17258	21718	1577690	29	82	Male	20	Not Hisp/Latino	White	Married	0	1.23802		0.928					1	10	14	3	35	7	2	18.1818	12		88	1	29	3.125	2.11111	1.71429
2220	ADNI2	ADNIGO	128_S_2220	128	m36	2014-01-29	EMCI	MCI	3 Tesla MRI	3 Tesla MRI	413087	45583	5740	1040920	4680	16735	21508	1583270	29	82	Male	20	Not Hisp/Latino	White	Married	0								1.5	6	12	5	48	7	6	46.1538	12		146	1	24	3	2	1.71429
2220	ADNI2	ADNIGO	128_S_2220	128	m48	2015-01-27	EMCI	MCI	3 Tesla MRI	3 Tesla MRI	474216	49905	5706	1013510	4288	16526	21253	1581820	29	82	Male	20	Not Hisp/Latino	White	Married	0			0.9314		1642	202.2	17.03	1.5	7	14	5	39	6	1	10	17		84	1	28	3	2	1.42857
2220	ADNI3	ADNIGO	128_S_2220	128	m90	2018-07-02	EMCI	MCI	3 Tesla MRI		1023939	58170.3	5608.7	1010370	4834	17487	20487	1466980	29	82	Male	20	Not Hisp/Latino	White	Married	0	1.16146		0.9071					2	7.33	13.33	4	28	6	2	25	11		222	1	23	2.625	2.33333	1.66667
2220	ADNI3	ADNIGO	128_S_2220	128	m102	2019-06-25	EMCI	MCI	3 Tesla MRI		1285044	66665		992631				1477250	29	82	Male	20	Not Hisp/Latino	White	Married	0								2	8.67	16.67	6	33	8	6	60	11		152	1	24	2.75	1.55556	2
2225	ADNIGO	ADNIGO	073_S_2225	73	bl	2011-03-18	EMCI	MCI	3 Tesla MRI	3 Tesla MRI	223326	20415	8804	1200960	4187	18935	26239	1644230	30	70.4	Male	20	Not Hisp/Latino	White	Married	0	1.2271		1.2575		1100	289	27.75	0.5	5	9	4	36	5	4	36.3636	9		82	0	28	2.25	2	1.28571
2225	ADNIGO	ADNIGO	073_S_2225	73	m03	2011-05-06	EMCI		3 Tesla MRI	3 Tesla MRI	234664	20564	8819	1210130	4295	18678	27791	1644940		70.4	Male	20	Not Hisp/Latino	White	Married	0
2225	ADNIGO	ADNIGO	073_S_2225	73	m06	2011-09-26	EMCI	MCI	3 Tesla MRI		250655	20979	8972	1200980	4111	18695	27480	1641230	29	70.4	Male	20	Not Hisp/Latino	White	Married	0								0.5	5	9	3	31	6	2	22.2222			54	0	27	2.5	1.77778	1.28571
2225	ADNI2	ADNIGO	073_S_2225	73	m12	2012-03-12	EMCI	MCI	3 Tesla MRI		290998	23002	8613	1179880	4033	18172	25486	1646240	29	70.4	Male	20	Not Hisp/Latino	White	Married	0								0.5	7	8	1	48	9	6	46.1538	17		68	0	26	2.75	1.88889	1.57143
2225	ADNI2	ADNIGO	073_S_2225	73	m24	2013-04-29	EMCI	MCI	3 Tesla MRI	3 Tesla MRI	370075	23389	8751	1190570				1649250	30	70.4	Male	20	Not Hisp/Latino	White	Married	0	1.20388		1.2317		1098	300.4	30.69	0.5	6	9	3	49	8	0	0	15		79	0	30	3	2.55556	2.14286
2225	ADNI2	ADNIGO	073_S_2225	73	m36	2014-04-10	EMCI	MCI	3 Tesla MRI	3 Tesla MRI	424046	27452	8518	1175010	4240	18676	26810	1645800	29	70.4	Male	20	Not Hisp/Latino	White	Married	0								0.5	6	9	3	43	3	5	50	10		90	1	25	3.125	2.33333	1.85714
2225	ADNI2	ADNIGO	073_S_2225	73	m48	2015-04-08	EMCI	MCI	3 Tesla MRI	3 Tesla MRI	765615	30540	8109	1154100				1648900	30	70.4	Male	20	Not Hisp/Latino	White	Married	0			1.3417					0.5	5	9	4	38	8	3	25	13		50	0	27	2.625	2	1.28571
2233	ADNIGO	ADNIGO	031_S_2233	31	bl	2010-12-28	EMCI	MCI	3 Tesla MRI	3 Tesla MRI	222973	14791	7917	1072160	3456	20402	21252	1452820	30	55.5	Female	19	Not Hisp/Latino	White	Divorced	1	1.28704		1.0497		1195	194	16.84	0.5	2	3	1	52	7	5	38.4615	10		79	0	28	1.625	1.44444	1.28571
2233	ADNIGO	ADNIGO	031_S_2233	31	m03	2011-03-09	EMCI		3 Tesla MRI	3 Tesla MRI	225378	14956	7881	1071880	3493	20536	20906	1453080		55.5	Female	19	Not Hisp/Latino	White	Divorced	1
2233	ADNIGO	ADNIGO	031_S_2233	31	m06	2011-06-08	EMCI	MCI	3 Tesla MRI	3 Tesla MRI	241392	14894	7808	1067250	4092	19353	21062	1458990	29	55.5	Female	19	Not Hisp/Latino	White	Divorced	1								0.5	7	9	1	44	2	5	50			55	0	30	1.5	1.55556	1.42857
2233	ADNI2	ADNIGO	031_S_2233	31	m12	2012-01-05	EMCI	MCI	3 Tesla MRI	3 Tesla MRI	282726	15148	7836	1076220	4112	20469	21619	1455870	29	55.5	Female	19	Not Hisp/Latino	White	Divorced	1								0.5	3	6	1	53	5	4	33.3333	10		58	0	29	1.5	1.77778	1.28571
2233	ADNI2	ADNIGO	031_S_2233	31	m24	2013-01-10	EMCI	MCI	3 Tesla MRI	3 Tesla MRI	358022	15080	7977	1070510	3888	20223	21723	1451300	30	55.5	Female	19	Not Hisp/Latino	White	Divorced	1	1.32881		1.157		1044	198.6	17.12	0.5	2	4	1	52	9	6	42.8571	10		55	0	30	2.125	1.22222	2.14286
2233	ADNI2	ADNIGO	031_S_2233	31	m36	2014-03-05	EMCI	MCI	3 Tesla MRI	3 Tesla MRI	425937	16745	7889	1053970	3461	19774	20866	1451710	30	55.5	Female	19	Not Hisp/Latino	White	Divorced	1	1.31074		1.1515		841.3	210.8	17.25	0.5	1	3	1	64	5	1	6.66667	10		94	0	30	1.75	1.55556	1.57143
2233	ADNI3	ADNIGO	031_S_2233	31	m96	2019-01-29	EMCI	CN	3 Tesla MRI		1248558	21381.3	8037.6	1024090	4190	18938	20446	1399570	30	55.5	Female	19	Not Hisp/Latino	White	Divorced	1			1.4978					0	1.33	4.33	1	56	7	2	14.2857	15		90	0	30	1.375	1.11111	1.16667
2234	ADNIGO	ADNIGO	127_S_2234	127	bl	2010-12-10	EMCI	MCI	3 Tesla MRI	3 Tesla MRI	223495	21694	7462	967673	3744	16924	24088	1267990	29	63.6	Female	16	Not Hisp/Latino	White	Married	0	1.29372		0.9487		>1700	221.6	18.29	2.5	6	8	2	64	3	6	42.8571	9		72	4	29	3.375	2.44444	1.66667
2234	ADNIGO	ADNIGO	127_S_2234	127	m03	2011-03-11	EMCI		3 Tesla MRI	3 Tesla MRI	427980	23219	7093	959115	3654	16833	24166	1265080		63.6	Female	16	Not Hisp/Latino	White	Married	0
2234	ADNIGO	ADNIGO	127_S_2234	127	m06	2011-06-20	EMCI	MCI	3 Tesla MRI	3 Tesla MRI	241804	23288	7248	963707	3503	17416	23921	1258410	29	63.6	Female	16	Not Hisp/Latino	White	Married	0								1	4	5	1	54	4	8	66.6667			58	1	30	3.5	2.77778	1.57143
2234	ADNI2	ADNIGO	127_S_2234	127	m12	2011-12-19	EMCI	CN	3 Tesla MRI	3 Tesla MRI	280605	23786	7413	971279	3335	17136	23213	1265390	30	63.6	Female	16	Not Hisp/Latino	White	Married	0								0.5	6	8	2	52	6	4	30.7692	15		91	3	26	3.25	2.22222	2
2234	ADNI2	ADNIGO	127_S_2234	127	m24	2012-11-27	EMCI	CN	3 Tesla MRI	3 Tesla MRI	357757	24771	7043	920411				1259980	28	63.6	Female	16	Not Hisp/Latino	White	Married	0	1.36549		0.9463		>1700	218.6	18.2	0	4	5	1	46	10	7	50	15		58	5	28	3.25	2.625	2.28571
2234	ADNI2	ADNIGO	127_S_2234	127	m36	2013-12-18	EMCI	CN	3 Tesla MRI	3 Tesla MRI	418785	26394	7004	950761	3461	17094	23828	1252760	28	63.6	Female	16	Not Hisp/Latino	White	Married	0								0	4	7	3	52	11	4	26.6667	17		60	3	30	2.75	2.55556	1.57143
2234	ADNI2	ADNIGO	127_S_2234	127	m48	2014-12-04	EMCI	CN	3 Tesla MRI	3 Tesla MRI	468864	27103	7108	939832	3440	17065	23317	1260610	30	63.6	Female	16	Not Hisp/Latino	White	Married	0			0.9543		>1700	234.1	19.95	0	6	8	2	59	4	3	21.4286	16		62	0	29	2.42857	1.88889	1.42857
2234	ADNI2	ADNIGO	127_S_2234	127	m60	2016-02-25	EMCI	CN	3 Tesla MRI		847880	32229	6593	915217	3327	16048	22764	1254090	30	63.6	Female	16	Not Hisp/Latino	White	Married	0								1	3	4	1	58	9	4	28.5714	14		40	0	29	2.375	2.22222	1.28571
2234	ADNI2	ADNIGO	127_S_2234	127	m72	2016-12-09	EMCI	CN	3 Tesla MRI	3 Tesla MRI	817481	33891	6595	916842	3427	16464	22552	1255460	28	63.6	Female	16	Not Hisp/Latino	White	Married	0			0.9694					0	6	7	1	68	2	1	7.69231	16		50	1	28	2.25	2.55556	1.71429
2234	ADNI3	ADNIGO	127_S_2234	127	m84	2018-01-22	EMCI	CN	3 Tesla MRI		955110	35464.5	7030.5	913256	3709	16345	21516	1220750	30	63.6	Female	16	Not Hisp/Latino	White	Married	0			0.9545					1	2.67	4.67	2	57	5	6	42.8571	16		64	4	27	3.25	2.11111	1.33333
2234	ADNI3	ADNIGO	127_S_2234	127	m96	2019-01-15	EMCI	CN	3 Tesla MRI		1116518	37398.8	6564.6	909152	3915	17662	21904	1202260	27	63.6	Female	16	Not Hisp/Latino	White	Married	0								2.5	1.67	1.67	0	56	6	5	35.7143	16		48	5	30	2.875	2.22222	1.5
2234	ADNI3	ADNIGO	127_S_2234	127	m108	2020-01-15	EMCI	CN	3 Tesla MRI		1276857	37035.7	6635.7	912242	3698	17511	21670	1215930	30	63.6	Female	16	Not Hisp/Latino	White	Married	0			0.9602					2.5	3.67	6.67	3	58	6	4	28.5714	17		49	0	30	2.625	2.375	1.33333
2237	ADNIGO	ADNIGO	109_S_2237	109	bl	2011-01-26	EMCI	MCI			223483	17758	6500	1005390	4454	19167	18880	1486500	28	65	Male	14	Not Hisp/Latino	Black	Married	0	1.36339		0.8781		>1700	185.3	16.42	1	4	10	5	54	6	5	35.7143	9		75	0	28	2.125	1.33333	1
2237	ADNIGO	ADNIGO	109_S_2237	109	m03	2011-04-14	EMCI				229298	16895	6986	1001100	3315	18587	18370	1485930		65	Male	14	Not Hisp/Latino	Black	Married	0
2238	ADNIGO	ADNIGO	094_S_2238	94	bl	2011-01-19	EMCI	MCI	3 Tesla MRI	3 Tesla MRI	223374	29761	7943	1115550	5320	22671	22304	1492840	29	68.5	Male	18	Not Hisp/Latino	White	Married	0	1.26148		0.9897		>1700	208.4	16.13	1	5	9	4	40	4	3	30	10		52	0	22	3.125	2.11111	1.14286
2238	ADNIGO	ADNIGO	094_S_2238	94	m03	2011-03-03	EMCI		3 Tesla MRI	3 Tesla MRI	427982	30952	8087	1122090	5735	22821	21889	1499480		68.5	Male	18	Not Hisp/Latino	White	Married	0
2238	ADNIGO	ADNIGO	094_S_2238	94	m06	2011-07-14	EMCI	MCI	3 Tesla MRI	3 Tesla MRI	250646	31547	7784	1116230	5596	22544	21625	1481650	30	68.5	Male	18	Not Hisp/Latino	White	Married	0								0.5	5	11	6	35	2	6	85.7143			49	0	23	3.375	2.44444	1.14286
2238	ADNI2	ADNIGO	094_S_2238	94	m12	2012-01-18	EMCI	MCI	3 Tesla MRI		280620	31353	8262	1122950	5770	21779	21570	1510320	30	68.5	Male	18	Not Hisp/Latino	White	Married	0								0.5	8	13	5	35	2	3	37.5	11		44	0	24	3	2.33333	1.14286
2238	ADNI2	ADNIGO	094_S_2238	94	m24	2013-01-24	EMCI	MCI	3 Tesla MRI	3 Tesla MRI	371817	35474	7086	1096700				1510780	30	68.5	Male	18	Not Hisp/Latino	White	Married	0	1.27823		1.0373		>1700	206.7	16.13	1	5	11	6	34	2	8	100	13		53	2	24	3	2.44444	1
2238	ADNI2	ADNIGO	094_S_2238	94	m36	2014-01-29	EMCI	MCI	3 Tesla MRI	3 Tesla MRI	412938	36786	7688	1107960	5830	21504	22220	1512410	29	68.5	Male	18	Not Hisp/Latino	White	Married	0								0.5	6	11	5	34	4	7	77.7778	13		60	2	23	3.125	2.55556	1.28571
2238	ADNI2	ADNIGO	094_S_2238	94	m48	2015-01-13	EMCI	MCI	3 Tesla MRI	3 Tesla MRI	474190	38804	7549	1073720	5110	20500	21744	1487290	30	68.5	Male	18	Not Hisp/Latino	White	Married	0			1.0619					1	7	15	8	37	2	-6	-66.6667	15		43	2	24	3.375	2.77778	1.14286
2238	ADNI3	ADNIGO	094_S_2238	94	m84	2018-01-11	EMCI	MCI	3 Tesla MRI		958172	49813.1	7109.3	1070560	5603	21171	20887	1552050	29	68.5	Male	18	Not Hisp/Latino	White	Married	0	1.25031		1.0999					0.5	6.67	9.67	3	34	3	8	100	11		60	2	23	3.375	2.44444	1.33333
2239	ADNIGO	ADNIGO	024_S_2239	24	bl	2010-12-09	EMCI	MCI			222916	14066	7829	1029060	3975	19565	22646	1432300	28	73.5	Female	15	Not Hisp/Latino	White	Married	1	1.28253		1.0624		1689	280.4	23.03	1.5	6	9	3	32	5	4	44.4444	7		66	1	22	1.875	2.11111	1.57143
2239	ADNIGO	ADNIGO	024_S_2239	24	m03	2011-03-03	EMCI				254815	14466	7839	1031390	4032	19143	22421	1440050		73.5	Female	15	Not Hisp/Latino	White	Married	1
2239	ADNIGO	ADNIGO	024_S_2239	24	m06	2011-05-31	EMCI	MCI			254817	14413	8041	1026280	3763	18474	21814	1434260	27	73.5	Female	15	Not Hisp/Latino	White	Married	1								1.5	8	11	3	38	5	7	70			72	0	29	1.125	1.33333	1.14286
2239	ADNI2	ADNIGO	024_S_2239	24	m12	2011-12-06	EMCI	MCI			277076	14739	8042	1027620	3522	18715	22425	1428910	27	73.5	Female	15	Not Hisp/Latino	White	Married	1								1	6	7	1	39	5	5	55.5556	15		67	0	23	1.375	1.55556	1.28571
2239	ADNI2	ADNIGO	024_S_2239	24	m24	2012-11-15	EMCI	MCI		3 Tesla MRI	349537	15905	8177	1013810	3592	19408	21846	1430500	27	73.5	Female	15	Not Hisp/Latino	White	Married	1	1.25185		1.1647		>1700	315	25.77	1	5	8	2	32	2	4	57.1429	15		68	0	27	1.625	1.33333	1.28571
2239	ADNI2	ADNIGO	024_S_2239	24	m36	2013-11-25	EMCI	MCI		3 Tesla MRI	401981	16075	7888	1011780	3642	18826	21619	1426590	28	73.5	Female	15	Not Hisp/Latino	White	Married	1								0	7	10	3	30	1	7	100	17		56	0	25	1.5	1.33333	1.28571
2239	ADNI2	ADNIGO	024_S_2239	24	m48	2014-11-18	EMCI	MCI		3 Tesla MRI	461144	15615	7711	1011900	3816	18446	20967	1430700	25	73.5	Female	15	Not Hisp/Latino	White	Married	1			1.1606		1447	323.2	26.09	1	7	9	2	32	2	8	100	18		48	0	24	1.5	1.77778	1.28571
2239	ADNI3	ADNIGO	024_S_2239	24	m90	2018-03-20	EMCI	MCI			975780	20069.5	7497.3	989882	4202	18988	21663	1399870	29	73.5	Female	15	Not Hisp/Latino	White	Married	1								0.5	5	5	0	37	4	4	44.4444	14		61	0	25	1.375	1.33333	1.33333
2239	ADNI3	ADNIGO	024_S_2239	24	m102	2019-05-23	EMCI	MCI			1170596	22686.8	7038.6	978515	3908	18993	21818	1429150	27	73.5	Female	15	Not Hisp/Latino	White	Married	1			1.2278					1	2	4	2	38	5	6	60	15		67	2	25	1.5	1.44444	1.33333
2239	ADNI3	ADNIGO	024_S_2239	24	m132	2021-10-20	EMCI	MCI			1507210	25269	6911.6	985916	4662	18775	22013	1429980	30	73.5	Female	15	Not Hisp/Latino	White	Married	1			1.3425					1	3	3	0	50	3	6	54.5455	18		62	0	27	1.5	1.77778	1.33333
2240	ADNIGO	ADNIGO	032_S_2240	32	bl	2011-01-05	EMCI	MCI	3 Tesla MRI	3 Tesla MRI	223008	40128	7728	1131670	4496	19428	21589	1637620	27	78	Male	12	Not Hisp/Latino	White	Married	1	1.22297		1.5596		1146	489.1	42.76	1	7	14	6	34	7	6	60	9		84	0	23	2.375	1.77778	1
2240	ADNIGO	ADNIGO	032_S_2240	32	m03	2011-03-11	EMCI		3 Tesla MRI	3 Tesla MRI	225380	39793	7629	1127110	4329	18951	21707	1622150		78	Male	12	Not Hisp/Latino	White	Married	1
2240	ADNIGO	ADNIGO	032_S_2240	32	m06	2011-06-15	EMCI	MCI	3 Tesla MRI	3 Tesla MRI	296304	40089	7607	1121530	4092	18931	21019	1611400	28	78	Male	12	Not Hisp/Latino	White	Married	1								1.5	10	16	5	31	3	1	14.2857			103	0	25	1.625	1.66667	1
2240	ADNI2	ADNIGO	032_S_2240	32	m12	2012-03-01	EMCI	MCI	3 Tesla MRI	3 Tesla MRI	291067	42855	7427	1118800				1609850	29	78	Male	12	Not Hisp/Latino	White	Married	1								1	9	14	3	24	5	2	28.5714	11		147	1	27	2.375	2	1.14286
2245	ADNIGO	ADNIGO	027_S_2245	27	bl	2011-01-11	EMCI	MCI	3 Tesla MRI	3 Tesla MRI	222935	16336	8542	997939	3479	18111	21062	1289410	28	57	Female	20	Not Hisp/Latino	White	Divorced	2	1.32036		1.0761		1213	244.6	20.95	1	5	7	2	47	5	9	75	9		104	0	28	2.875	3.44444	2
2245	ADNIGO	ADNIGO	027_S_2245	27	m03	2011-03-19	EMCI		3 Tesla MRI	3 Tesla MRI	225374	16758	8780	1021360	3233	18550	21602	1310760		57	Female	20	Not Hisp/Latino	White	Divorced	2
2245	ADNIGO	ADNIGO	027_S_2245	27	m06	2011-06-06	EMCI	MCI	3 Tesla MRI	3 Tesla MRI	241368	15743	8730	1007590	3774	18167	21108	1287540	30	57	Female	20	Not Hisp/Latino	White	Divorced	2								1	5	5	0	45	4	5	50			52	0	27	3.25	2.66667	2.28571
2245	ADNIGO	ADNIGO	027_S_2245	27	m12	2012-01-12	EMCI	MCI	3 Tesla MRI	3 Tesla MRI	281891	16334	8719	1038600	4403	18731	21520	1325080	30	57	Female	20	Not Hisp/Latino	White	Divorced	2								1	4	5	1	43	2	6	66.6667	11		65	0	28	3.375	2.77778	2.33333
2245	ADNI2	ADNIGO	027_S_2245	27	m24	2013-01-21	EMCI	MCI	3 Tesla MRI	3 Tesla MRI	358196	16769	8659	1024630	4207	18242	21731	1338230	29	57	Female	20	Not Hisp/Latino	White	Divorced	2	1.31643		1.0592		1037	236.3	20.58	1	3	4	1	42	6	5	45.4545	11		68	0	28	3	2.88889	2.33333
2245	ADNI2	ADNIGO	027_S_2245	27	m36	2014-01-13	EMCI	MCI	3 Tesla MRI	3 Tesla MRI	427971	17436	8531	1021810	3989	18119	21372	1331310	28	57	Female	20	Not Hisp/Latino	White	Divorced	2								0.5	3	6	2	49	7	11	91.6667	7		79	0	24	2.875	2.77778	1.6
2245	ADNI2	ADNIGO	027_S_2245	27	m48	2015-01-15	EMCI	MCI	3 Tesla MRI	3 Tesla MRI	470409	16983	8588	1024880	4046	18218	21215	1330270	30	57	Female	20	Not Hisp/Latino	White	Divorced	2			1.09		886.2	234.6	20.61	0.5	2	2	0	39	6	12	100	11		53	0	28	3.75	3.44444	3.42857
2245	ADNI2	ADNIGO	027_S_2245	27	m60	2016-01-06	EMCI	MCI	3 Tesla MRI		845386		8502					1324100	30	57	Female	20	Not Hisp/Latino	White	Divorced	2								0.5	8	9	1	59	7	3	20	14		62	1	29	2.875	2.11111	1.71429
2245	ADNI3	ADNIGO	027_S_2245	27	m72	2017-01-04	EMCI	MCI	3 Tesla MRI		814950	20687.8	8011.3	1003450	4697	17679	21150	1253590	30	57	Female	20	Not Hisp/Latino	White	Divorced	2	1.32094		1.2015					2	5.33	9.33	4	57	5	3	23.0769	14		57	3	28	2	2.22222	1.66667
2245	ADNI3	ADNIGO	027_S_2245	27	m84	2018-01-03	EMCI	MCI	3 Tesla MRI		950878	21838.8	7973.9	989401	4241	17624	21346	1263210	30	57	Female	20	Not Hisp/Latino	White	Divorced	2								2	4	4	0	44	5	6	54.5455	11		62	3	28	2.625	2.22222	1.5
2245	ADNI3	ADNIGO	027_S_2245	27	m120	2021-01-05	EMCI	MCI	3 Tesla MRI		1396127	24649.7	7163.1	976882	4154	17222	20759	1253140	30	57	Female	20	Not Hisp/Latino	White	Divorced	2			1.1737					1			10	50	8	13	100	6		50	0	27	2.25	2.22222	1.66667
2245	ADNI3	ADNIGO	027_S_2245	27	m132	2022-01-27	EMCI	MCI	3 Tesla MRI		1539140	26270.8	6680.3	949222	3435	16428	20059	1237870	29	57	Female	20	Not Hisp/Latino	White	Divorced	2								1	7	10	3	40	3	9	100	11		69	1	27	2.25	2.77778	1.6
2247	ADNIGO	ADNIGO	032_S_2247	32	bl	2011-02-07	EMCI	MCI	3 Tesla MRI	3 Tesla MRI	223011	32356	7775	1225270	4329	20506	25052	1704430	28	65.1	Male	19	Not Hisp/Latino	White	Unknown	0	1.31915		1.0584		858.9	166.8	14.24	1	10	14	4	33	4	4	44.4444	9		68	0	28	3	2.44444	1.71429
2247	ADNIGO	ADNIGO	032_S_2247	32	m03	2011-03-08	EMCI		3 Tesla MRI	3 Tesla MRI	225394	31596	8040	1228160	3874	20281	25146	1705860		65.1	Male	19	Not Hisp/Latino	White	Unknown	0
2247	ADNIGO	ADNIGO	032_S_2247	32	m06	2011-08-16	EMCI	MCI	3 Tesla MRI	3 Tesla MRI	254762	32637	7886	1226390	4145	19905	25020	1708580	28	65.1	Male	19	Not Hisp/Latino	White	Unknown	0								0.5	11	18	5	34	4	3	33.3333			62	0	26	3	2.5	2.28571
2247	ADNI2	ADNIGO	032_S_2247	32	m12	2012-04-26	EMCI	MCI	3 Tesla MRI	3 Tesla MRI	305523	31455	7922	1209760				1695540	30	65.1	Male	19	Not Hisp/Latino	White	Unknown	0								0.5	7	11	4	34	6	10	100	15		100	0	24	3.25	2.22222	2.28571
2247	ADNI2	ADNIGO	032_S_2247	32	m24	2013-10-30	EMCI	MCI	3 Tesla MRI	3 Tesla MRI	411322	33613	7815	1206170	3771	19677	24491	1691490	27	65.1	Male	19	Not Hisp/Latino	White	Unknown	0	1.37033		1.0295		1275	179.3	15.3	0.5	7	15	4	27	7	4	44.4444	18		82	0	25	2.5	2.33333	1.57143
2247	ADNI2	ADNIGO	032_S_2247	32	m60	2016-03-02	EMCI	MCI	3 Tesla MRI	3 Tesla MRI	728508	37841	7293	1188150	3988	20246	24027	1686490	30	65.1	Male	19	Not Hisp/Latino	White	Unknown	0			1.0196		1403	173.9	14.72	0	10	16	5	38	1	7	100	14		69	2	25	2.5	2.25	1.57143
2248	ADNIGO	ADNIGO	068_S_2248	68	bl	2011-01-11	EMCI	MCI	3 Tesla MRI	3 Tesla MRI	223077	45398	6383	872235	3193	13943	20120	1320010	26	76.1	Male	12	Not Hisp/Latino	White	Married	1	1.25322		1.5819		646.9	557.5	66.72	1	8	14	5	28	5	3	42.8571	8		146	0	21	2	2	1
2248	ADNIGO	ADNIGO	068_S_2248	68	m03	2011-05-04	EMCI		3 Tesla MRI	3 Tesla MRI	244952	46242	6519	861291	3138	14922	19720	1307880		76.1	Male	12	Not Hisp/Latino	White	Married	1
2248	ADNIGO	ADNIGO	068_S_2248	68	m06	2011-07-12	EMCI	MCI	3 Tesla MRI	3 Tesla MRI	248620	46450	6361	873339	2993	14384	19324	1329850	28	76.1	Male	12	Not Hisp/Latino	White	Married	1								1.5	9	16	6	29	5	0	0			215	0	24	1.75	2.22222	1.28571
2248	ADNI2	ADNIGO	068_S_2248	68	m12	2012-03-20	EMCI	MCI	3 Tesla MRI	3 Tesla MRI	291915	50915	6245	863203	2602	13074	19469	1331690	28	76.1	Male	12	Not Hisp/Latino	White	Married	1								1.5	5	10	4	20	4	5	71.4286	6		220	4	23	2	2.11111	1
2248	ADNI2	ADNIGO	068_S_2248	68	m24	2013-02-05	EMCI	Dementia	3 Tesla MRI	3 Tesla MRI	363360	55041	6088	844050	2665	12957	18818	1328470	27	76.1	Male	12	Not Hisp/Latino	White	Married	1								2.5	9	17	7	20	0	1	33.3333	5		228	9	21	1.375	1.77778	1.14286
2249	ADNIGO	ADNIGO	052_S_2249	52	bl	2011-01-04	EMCI	MCI	3 Tesla MRI	3 Tesla MRI	223042	19925	8394	1260490	4548	23026	23792	1516580	28	75.8	Male	15	Not Hisp/Latino	White	Married	0	1.27636		1.0177		>1700	271.4	23.17	1	5	8	3	36	4	4	44.4444	7		145	0	23	1.5	1.22222	1
2249	ADNIGO	ADNIGO	052_S_2249	52	m03	2011-05-10	EMCI		3 Tesla MRI	3 Tesla MRI	235651	20150		1272660	4474	22612	22694	1498220		75.8	Male	15	Not Hisp/Latino	White	Married	0
2249	ADNIGO	ADNIGO	052_S_2249	52	m06	2011-07-11	EMCI	MCI	3 Tesla MRI	3 Tesla MRI	244945	20035	8030	1272170	5321	23000	23026	1488410	30	75.8	Male	15	Not Hisp/Latino	White	Married	0								0.5	8	11	3	30	6	6	66.6667			120	0	23	1.75	1	1
2249	ADNIGO	ADNIGO	052_S_2249	52	m12	2011-12-30	EMCI	MCI	3 Tesla MRI	3 Tesla MRI	281857	20499	8167	1273340	4555	22255	22557	1517380	29	75.8	Male	15	Not Hisp/Latino	White	Married	0								0.5	7	12	5	37	6	6	60	11		116	1	22	1.625	1.22222	1
2249	ADNI2	ADNIGO	052_S_2249	52	m24	2013-01-07	EMCI	MCI	3 Tesla MRI	3 Tesla MRI	357954	22717	7773	1258160	4486	21757	23263	1473710	30	75.8	Male	15	Not Hisp/Latino	White	Married	0								1.5	8	14	5	33	0	0	0	4		113	0	23	1.375	1.22222	1.28571
2263	ADNIGO	ADNIGO	022_S_2263	22	bl	2011-02-07	EMCI	MCI	3 Tesla MRI	3 Tesla MRI	222851	29730	7761	1133910				1574610	29	62	Male	16	Not Hisp/Latino	White	Married	1	1.26107		1.0137		776.9	193.2	13.19	1	7	10	3	38	7	4	36.3636	11		80	0	28	1	1.22222	1
2263	ADNIGO	ADNIGO	022_S_2263	22	m03	2011-04-26	EMCI		3 Tesla MRI	3 Tesla MRI	232856	30515	7494	1130260	5299	20464	24094	1574860		62	Male	16	Not Hisp/Latino	White	Married	1
2263	ADNIGO	ADNIGO	022_S_2263	22	m06	2011-08-23	EMCI	MCI	3 Tesla MRI	3 Tesla MRI	258651	32119	7192	1116690	5424	19681	23583	1569730	30	62	Male	16	Not Hisp/Latino	White	Married	1								0	5	10	5	23	4	4	66.6667			57	0	27	1.25	1	1
2263	ADNI2	ADNIGO	022_S_2263	22	m12	2012-02-24	EMCI	MCI	3 Tesla MRI	3 Tesla MRI	290947	32037	7304	1119920	5366	20257	23628	1577630	30	62	Male	16	Not Hisp/Latino	White	Married	1								0.5	6	12	6	33	3	2	28.5714	12		70	0	27	1	1	1
2263	ADNI2	ADNIGO	022_S_2263	22	m24	2013-03-01	EMCI	CN	3 Tesla MRI	3 Tesla MRI	363026	32572	7412	1109330	4842	20018	23520	1564930	28	62	Male	16	Not Hisp/Latino	White	Married	1	1.36348		1.0721		1057	178.4	14.73	0.5	6	10	4	37	5	-1	-10	15		54	0	28	1	1	1
2263	ADNI2	ADNIGO	022_S_2263	22	m36	2014-02-07	EMCI	CN	3 Tesla MRI	3 Tesla MRI	415834	35768		1098210	5172	19900	23843	1569800	30	62	Male	16	Not Hisp/Latino	White	Married	1								0	5	9	4	36	6	3	27.2727	15		60	0	26	1.125	1	1
2263	ADNI2	ADNIGO	022_S_2263	22	m48	2015-01-30	EMCI	CN	3 Tesla MRI	3 Tesla MRI	474218	36481	7209	1106940	4878	20697	22758	1569300	29	62	Male	16	Not Hisp/Latino	White	Married	1			1.0516		1159	175.4	14.46	0	5	9	4	37	8	6	50	17		54	0	28	1	1	1
2263	ADNI3	ADNIGO	022_S_2263	22	m72	2017-04-04	EMCI	CN	3 Tesla MRI		1274391	43219.3	7288.8	1076030	5194	19414	21392	1518780	30	62	Male	16	Not Hisp/Latino	White	Married	1	1.36908		1.0822					0	8.33	12.33	4	32	2	0	0	18		53	0	28	1	1	1
2263	ADNI3	ADNIGO	022_S_2263	22	m96	2019-04-16	EMCI	CN	3 Tesla MRI		1155909	50467.9	6834.6	1058060	5351	19187	21090	1521110	30	62	Male	16	Not Hisp/Latino	White	Married	1			1.0798					0	6.33	10.33	3	34	6	5	55.5556	18		63	0	26	1	1.22222	1
2263	ADNI3	ADNIGO	022_S_2263	22	m120	2021-04-09	EMCI	CN	3 Tesla MRI		1430346	54839.8	6781.1	1043250	5203	19821	21076	1530740	30	62	Male	16	Not Hisp/Latino	White	Married	1			1.1335					0	5.67	9.67	4	41	8	4	33.3333	16		103	0	29	1.125	1	1
2264	ADNIGO	ADNIGO	073_S_2264	73	bl	2011-03-11	EMCI	MCI	3 Tesla MRI	3 Tesla MRI	223345	38189	8305	1201210	4785	20378	23450	1650910	30	69.3	Male	18	Not Hisp/Latino	White	Never married	1	1.29412		1.3338		839.5	234	21.16	0.5	11	15	4	25	2	3	60	11		118	0	23	1.125	1.22222	1
2264	ADNIGO	ADNIGO	073_S_2264	73	m03	2011-05-04	EMCI		3 Tesla MRI		234660	39150	8070	1196560	4539	20245	23110	1653080		69.3	Male	18	Not Hisp/Latino	White	Never married	1
2264	ADNIGO	ADNIGO	073_S_2264	73	m06	2011-10-04	EMCI	MCI	3 Tesla MRI		248640	41561	7857	1179880	5003	19006	22825	1648310	27	69.3	Male	18	Not Hisp/Latino	White	Never married	1								0.5	8	14	4	20	2	1	20			122	0	20	1.25	1.66667	1
2264	ADNI2	ADNIGO	073_S_2264	73	m12	2012-02-28	EMCI	MCI	3 Tesla MRI		288941	46776	7879	1171380	4987	19081	22360	1649490	30	69.3	Male	18	Not Hisp/Latino	White	Never married	1									12	18	5	30	3	2	28.5714	12		123	0	25	1.5	1.33333	1
2264	ADNI2	ADNIGO	073_S_2264	73	m24	2013-04-09	EMCI	MCI	3 Tesla MRI	3 Tesla MRI	371708	52388	7831	1160420	4668	18680	22254	1651390	29	69.3	Male	18	Not Hisp/Latino	White	Never married	1	1.22327		1.4041		856.3	204.9	18.64	0.5	7	14	5	33	4	3	42.8571	17		163	0	24	1.5	1.55556	1
2264	ADNI2	ADNIGO	073_S_2264	73	m36	2014-03-06	EMCI	MCI	3 Tesla MRI	3 Tesla MRI	417102	55834	7680	1149370	4305	18607	21845	1647790	27	69.3	Male	18	Not Hisp/Latino	White	Never married	1								1	10	18	7	38	4	2	25	15		162	1	21	1.375	1.33333	1
2264	ADNI2	ADNIGO	073_S_2264	73	m48	2015-02-25	EMCI	MCI	3 Tesla MRI	3 Tesla MRI	765623	64074	7817	1155630	4585	18735	21041	1660880	27	69.3	Male	18	Not Hisp/Latino	White	Never married	1			1.5685		778.9	173.9	16.61	2.5	12	23	6	27	3	4	57.1429	14		135	1	23	1	1	1
2274	ADNIGO	ADNIGO	011_S_2274	11	bl	2011-02-09	EMCI	MCI	3 Tesla MRI	3 Tesla MRI	286683	58335	6958	1443990	2950	21626	25235	2072470	30	64	Male	18	Not Hisp/Latino	White	Married	1	1.18826		1.2321		476.5	256.4	25.43	2.5	9	18	9	34	4	8	100	9		59	8	22	2.375	1.55556	1.42857
2274	ADNIGO	ADNIGO	011_S_2274	11	m03	2011-05-05	EMCI		3 Tesla MRI		234656	59569	7327	1442490	2692	21847	25037	2066430		64	Male	18	Not Hisp/Latino	White	Married	1
2274	ADNIGO	ADNIGO	011_S_2274	11	m06	2011-08-18	EMCI	MCI	3 Tesla MRI	3 Tesla MRI	258641	61194	6877	1453280	2562	21431	24494	2074570	26	64	Male	18	Not Hisp/Latino	White	Married	1								4.5	12	17	5	31	2	7	100			76	8	23	2.5	2.11111	1.42857
2274	ADNI2	ADNIGO	011_S_2274	11	m12	2012-02-15	EMCI	Dementia	3 Tesla MRI		286685	63071	6747	1428190	2673	20327	24275	2073610	27	64	Male	18	Not Hisp/Latino	White	Married	1								3	13	20	7	36	1	8	100	0		64	8	28	3.25	2.66667	1.42857
2274	ADNI2	ADNIGO	011_S_2274	11	m24	2013-02-06	EMCI	MCI	3 Tesla MRI	3 Tesla MRI	362967	67764	6918	1409380	2084	18791	22527	2067860	25	64	Male	18	Not Hisp/Latino	White	Married	1	1.18972		1.2129		633.4	258.8	25.91	4	11	19	8	35	2	7	100	1		54	9	22	2.875	2.11111	1.42857
2274	ADNI2	ADNIGO	011_S_2274	11	m36	2014-02-19	EMCI	MCI	3 Tesla MRI	3 Tesla MRI	417064	72678	6384	1409470	2220	20070	22063	2066420	24	64	Male	18	Not Hisp/Latino	White	Married	1								4.5	19	28	9	35	1	8	100	0		48	6	20	2.75	1.66667	1.28571
2274	ADNI2	ADNIGO	011_S_2274	11	m48	2015-02-03	EMCI	Dementia	3 Tesla MRI	3 Tesla MRI	474220		6160	1392090	2369	19745	23468	2070170	25	64	Male	18	Not Hisp/Latino	White	Married	1			1.3764		691.2	280.1	28.43	5	56	71	10								18	17	2.5	1.55556	1.42857
2278	ADNIGO	ADNIGO	109_S_2278	109	bl	2011-04-06	EMCI	MCI			225354	16372	8559	963973	3233	16541	20392	1276600	29	56	Male	16	Not Hisp/Latino	Black	Divorced	1	1.29102		0.9855		>1700	264.4	21.61	3	7	11	4	49	6	2	16.6667	10		93	0	24	1.75	1	1.28571
2284	ADNIGO	ADNIGO	016_S_2284	16	bl	2011-02-24	EMCI	MCI			222773	42009	7394	1034170	3645	18668	21035	1432100	29	76.6	Male	16	Hisp/Latino	White	Married	1	1.31213		1.1284		791.6	170.6	15.13	1.5	9	14	4	38	8	4	36.3636	10		82	0	22	1.75	1.77778	1
2284	ADNIGO	ADNIGO	016_S_2284	16	m03	2011-05-05	EMCI			3 Tesla MRI	234652	41235	7260	1019140	3443	18021	21159	1430990		76.6	Male	16	Hisp/Latino	White	Married	1
2284	ADNI2	ADNIGO	016_S_2284	16	m12	2011-09-08	EMCI	MCI		3 Tesla MRI	258711	42675	7238	1030410	3553	18563	21687	1432790	29	76.6	Male	16	Hisp/Latino	White	Married	1								1	8	12	3	39	6	2	20	7		95	1	23	2	1.77778	1
2301	ADNIGO	ADNIGO	067_S_2301	67	bl	2011-03-02	EMCI	MCI	3 Tesla MRI	3 Tesla MRI	223060	13838	9292	1127030	3842	20002	21767	1573210	30	65.7	Male	19	Not Hisp/Latino	White	Married	0	1.30885		1.1204		>1700	286	23.48	0.5	4	7	3	41	4	3	30	11		64	1	25	1.71429	1	1
2301	ADNIGO	ADNIGO	067_S_2301	67	m03	2011-05-16	EMCI		3 Tesla MRI	3 Tesla MRI	237003	14587	9207	1143450	3385	18776	22770	1590860		65.7	Male	19	Not Hisp/Latino	White	Married	0
2301	ADNIGO	ADNIGO	067_S_2301	67	m06	2011-08-30	EMCI	MCI	3 Tesla MRI	3 Tesla MRI	258679	15094	9345	1139000	4238	19520	22500	1592110	30	65.7	Male	19	Not Hisp/Latino	White	Married	0								1.5	8	11	3	39	2	2	25			46	2	26	1	1	1
2301	ADNI2	ADNIGO	067_S_2301	67	m12	2012-03-02	EMCI	MCI	3 Tesla MRI	3 Tesla MRI	290934	14717	9291	1122880	3867	18968	21468	1592490	30	65.7	Male	19	Not Hisp/Latino	White	Married	0								0.5	4	9	5	49	5	8	72.7273	10		64	0	24	1.25	1	1
2301	ADNI2	ADNIGO	067_S_2301	67	m24	2013-03-08	EMCI	MCI	3 Tesla MRI	3 Tesla MRI	371571	15408	9412	1128760	4088	19114	22711	1592300	30	65.7	Male	19	Not Hisp/Latino	White	Married	0	1.28768		1.0099		>1700	244.7	21.78	0.5	7	14	7	46	4	5	45.4545	7		49	0	25	1.25	1	1.14286
2301	ADNI2	ADNIGO	067_S_2301	67	m36	2014-02-26	EMCI	CN	3 Tesla MRI	3 Tesla MRI	417081	16322	9276	1135310	3814	18813	23008	1592350	30	65.7	Male	19	Not Hisp/Latino	White	Married	0								0.5	5	9	4	45	8	8	61.5385	12		63	1	25	1	1	1
2301	ADNI2	ADNIGO	067_S_2301	67	m48	2015-02-25	EMCI	MCI	3 Tesla MRI	3 Tesla MRI	477234	17249	8976	1088650	3787	18343	21682	1573830	27	65.7	Male	19	Not Hisp/Latino	White	Married	0			0.9835					1	5	12	7	41	4	4	40	8		46	1	24	1.125	1.11111	1
2301	ADNI3	ADNIGO	067_S_2301	67	m78	2017-08-08	EMCI	CN	3 Tesla MRI		886394	20467.2	8997.7	1110080	4512	19984	22834	1580260	30	65.7	Male	19	Not Hisp/Latino	White	Married	0			1.008					0	3.33	7.33	4	46	6	5	38.4615	13		51	0	24	1.375	1	1
2301	ADNI3	ADNIGO	067_S_2301	67	m102	2019-08-05	EMCI	CN	3 Tesla MRI		1195452	22733.6	8749.2	1108860	4263	19591	23404	1586260	29	65.7	Male	19	Not Hisp/Latino	White	Married	0			1.0294					0	5.33	9.33	4	32	5	4	50	15		52	0	25	1	1.125	1
2304	ADNIGO	ADNIGO	067_S_2304	67	bl	2011-03-10	EMCI	MCI	3 Tesla MRI	3 Tesla MRI	223061	23369	8339	1260040	4293	18904	23088	1647460	30	61.3	Male	17	Not Hisp/Latino	White	Married	0	1.48585		0.9967		1563	151.9	12.75	1	12	14	2	36	7	4	36.3636	9		71	2	24	2.25	1.44444	1.28571
2304	ADNIGO	ADNIGO	067_S_2304	67	m03	2011-05-24	EMCI		3 Tesla MRI	3 Tesla MRI	238632	24636	8118	1258740	4633	19282	22831	1665800		61.3	Male	17	Not Hisp/Latino	White	Married	0
2304	ADNIGO	ADNIGO	067_S_2304	67	m06	2011-09-14	EMCI	MCI	3 Tesla MRI	3 Tesla MRI	260265	24828	8387	1268060	5005	19508	23152	1667900	27	61.3	Male	17	Not Hisp/Latino	White	Married	0								1.5	8	10	2	42	6	4	40			91	0	25	2.875	1.88889	1.28571
2304	ADNI2	ADNIGO	067_S_2304	67	m12	2012-02-29	EMCI	MCI	3 Tesla MRI	3 Tesla MRI	291065	25232	8545	1261990	4034	19993	22786	1669360	27	61.3	Male	17	Not Hisp/Latino	White	Married	0								1.5	6	9	3	59	10	3	20	16		68	2	23	2.625	1.55556	1.28571
2304	ADNI2	ADNIGO	067_S_2304	67	m24	2013-03-07	EMCI	MCI	3 Tesla MRI	3 Tesla MRI	371573	27097	8481	1266660	4307	19589	23205	1688600	28	61.3	Male	17	Not Hisp/Latino	White	Married	0	1.47893		1.018		1416	163.7	13.4	1	5	6	1	43	7	2	16.6667	15		72	0	23	2.375	1.33333	1.28571
2304	ADNI2	ADNIGO	067_S_2304	67	m36	2014-03-19	EMCI	MCI	3 Tesla MRI	3 Tesla MRI	421263	30568	8083	1245880	4837	19271	22425	1678220	26	61.3	Male	17	Not Hisp/Latino	White	Married	0								1	8	9	1	47	9	3	23.0769	15			1	24	2.5	1.625	1.33333
2304	ADNI2	ADNIGO	067_S_2304	67	m48	2015-02-27	EMCI	CN	3 Tesla MRI	3 Tesla MRI	477228	30868	8065	1235350	4316	18867	22471	1665020	29	61.3	Male	17	Not Hisp/Latino	White	Married	0			1.0053		1416	149.1	12.32	0	5	7	2	49	6	2	16.6667	14		77	2	24	2.5	1.66667	1.57143
2304	ADNI3	ADNIGO	067_S_2304	67	m78	2017-08-15	EMCI	MCI	3 Tesla MRI		901163	38258.7	8010.5	1230310	5364	20044	22262	1802020	30	61.3	Male	17	Not Hisp/Latino	White	Married	0	1.42361		1.0119					0.5	6	7	1	49	9	3	21.4286	15		63	0	27	2.875	1.77778	1.66667
2304	ADNI3	ADNIGO	067_S_2304	67	m90	2018-08-24	EMCI	CN	3 Tesla MRI		1042399	41578.5	7959.1	1211800	5185	19281	22045	1749420	26	61.3	Male	17	Not Hisp/Latino	White	Married	0								0	3.67	6.67	2	48	7	1	8.33333	15		70	1	25	2.5	1.77778	1.6
2304	ADNI3	ADNIGO	067_S_2304	67	m102	2019-08-09	EMCI	MCI	3 Tesla MRI		1215232	43829.7	7693.9	1201300	5530	19503	22095	1757580	30	61.3	Male	17	Not Hisp/Latino	White	Married	0			0.9958					0	4	6	1	44	8	2	16.6667	14		71	1	25	2.125	1.22222	1.5
2304	ADNI3	ADNIGO	067_S_2304	67	m126	2021-08-19	EMCI	MCI	3 Tesla MRI		1484524	47464.7	7398.2	1180700	5685	18609	21241	1664010	29	61.3	Male	17	Not Hisp/Latino	White	Married	0								0	2.33	3.33	0	53	6	3	23.0769	19		76	0	25	2.5	1.66667	1.5
2307	ADNIGO	ADNIGO	082_S_2307	82	bl	2011-03-10	EMCI	MCI	3 Tesla MRI	3 Tesla MRI	223367	52877	5941	1051620	3278	16249	18784	1543740	30	78.6	Female	18	Not Hisp/Latino	White	Married	0	1.3614		1.0839		741.3	362.6	32.58	1.5	9	19	8	40	6	9	90	11		150	1	24	1.5	1.44444	1
2307	ADNIGO	ADNIGO	082_S_2307	82	m03	2011-05-12	EMCI		3 Tesla MRI	3 Tesla MRI	235647	51859	6005	1052880	3153	16447	18417	1544030		78.6	Female	18	Not Hisp/Latino	White	Married	0
2307	ADNIGO	ADNIGO	082_S_2307	82	m06	2011-09-20	EMCI	MCI	3 Tesla MRI	3 Tesla MRI	265232	53831	5969	1046370	3400	16418	18078	1544480	29	78.6	Female	18	Not Hisp/Latino	White	Married	0								3	18	24	5	34	6	6	60			82	3	25	1.5	1.11111	1.14286
2307	ADNI2	ADNIGO	082_S_2307	82	m12	2012-04-03	EMCI	MCI	3 Tesla MRI	3 Tesla MRI	299220	54422	6022	1048470	3359	16738	18247	1536080	27	78.6	Female	18	Not Hisp/Latino	White	Married	0								2.5	13	18	4	38	1	8	100	19		300	5	24	1.5	1.33333	1.14286
2307	ADNI2	ADNIGO	082_S_2307	82	m24	2013-03-28	EMCI	MCI	3 Tesla MRI	3 Tesla MRI	389157	58051	5692	1028090	3139	16624	17982	1537270	30	78.6	Female	18	Not Hisp/Latino	White	Married	0	1.33314		1.0758		621.6	364	33.77	1.5	10	21	6	35	1	3	42.8571	16		170	3	24	1.375	1.22222	1
2308	ADNIGO	ADNIGO	014_S_2308	14	bl	2011-03-15	EMCI	MCI	3 Tesla MRI	3 Tesla MRI	222752	40283	6695	903094				1390450	29	74.8	Male	15	Not Hisp/Latino	White	Divorced	0	1.27597		0.9913		982.6	142	11.78	0.5	6	9	2	48	7	6	54.5455	11		108	0	24	4	1.11111	1.71429
2308	ADNIGO	ADNIGO	014_S_2308	14	m03	2011-05-19	EMCI		3 Tesla MRI	3 Tesla MRI	236990	39015		913174	2921	17362	20933	708913		74.8	Male	15	Not Hisp/Latino	White	Divorced	0
2308	ADNIGO	ADNIGO	014_S_2308	14	m06	2011-09-15	EMCI	MCI	3 Tesla MRI	3 Tesla MRI	255430	39667	6292	920203	3170	17883	20786	1377670	30	74.8	Male	15	Not Hisp/Latino	White	Divorced	0								0.5	4	7	2	52	7	1	8.33333			103	2	24	2.375	1.44444	1.42857
2308	ADNI2	ADNIGO	014_S_2308	14	m12	2012-03-13	EMCI	MCI	3 Tesla MRI		293707	41024		897515				1373250	29	74.8	Male	15	Not Hisp/Latino	White	Divorced	0								0.5	3	6	3	46	7	4	30.7692	14		55	0	26	2.42857	1.44444	1
2308	ADNI2	ADNIGO	014_S_2308	14	m24	2013-04-15	EMCI	MCI	3 Tesla MRI	3 Tesla MRI	369647	41100		915835	2814	17388	21287	1404550	30	74.8	Male	15	Not Hisp/Latino	White	Divorced	0								0.5	3	5	1	48	6	2	16.6667	16		51	0	26	2.625	1.44444	1.42857
2308	ADNI2	ADNIGO	014_S_2308	14	m36	2014-03-20	EMCI	MCI	3 Tesla MRI	3 Tesla MRI	431751		6493	895818				1388770	30	74.8	Male	15	Not Hisp/Latino	White	Divorced	0								0.5	5	8	2	48	9	7	50	12		56	0	25	2.125	1.77778	1.57143
2308	ADNI2	ADNIGO	014_S_2308	14	m60	2016-04-28	EMCI	MCI	3 Tesla MRI	3 Tesla MRI	729721	44993	5889	893361				1385760	30	74.8	Male	15	Not Hisp/Latino	White	Divorced	0			1.0269		1550	156.2	12.55	1	3	5	1	54	5	3	25	13		70	1	23	3.375	1.77778	1.71429
2308	ADNI3	ADNIGO	014_S_2308	14	m78	2017-08-09	EMCI	MCI	3 Tesla MRI		899456	47423.8	6232.5	869552	2751	17138	21402	1346880	30	74.8	Male	15	Not Hisp/Latino	White	Divorced	0	1.27803		1.0658					0.5	2	3	1	53	7	5	35.7143	15		65	0	25	1.875	1.11111	1.5
2308	ADNI3	ADNIGO	014_S_2308	14	m90	2018-11-08	EMCI	MCI	3 Tesla MRI		1071185	47343.2		862050				1349270	29	74.8	Male	15	Not Hisp/Latino	White	Divorced	0								0	4.33	6.33	2	54	6	4	30.7692	14		67	1	23	2.625	1.44444	1.16667
2308	ADNI3	ADNIGO	014_S_2308	14	m102	2019-08-06	EMCI	MCI	3 Tesla MRI		1195514	49230	6216	841280	2572	16217	21306	1339840	29	74.8	Male	15	Not Hisp/Latino	White	Divorced	0			1.0671					2.5	1.67	4.67	3	42	7	12	100	16		74	6	22	1.75	1.11111	1.5
2308	ADNI3	ADNIGO	014_S_2308	14	m120	2021-01-26	EMCI	MCI	3 Tesla MRI		1403921	48666.5		861398				1345540	27	74.8	Male	15	Not Hisp/Latino	White	Divorced	0								1	9	14	4	42	6	3	33.3333	13		87	2	24	2.125	1.66667	1.33333
2314	ADNIGO	ADNIGO	128_S_2314	128	bl	2011-04-21	EMCI				225593	27473	8846	1309760	3544	20584	26823	1787780	28	65.7	Male	16	Not Hisp/Latino	White	Married		1.30449		1.0516					1													2.125	1.33333	1
2315	ADNIGO	ADNIGO	068_S_2315	68	bl	2011-03-21	EMCI	MCI	3 Tesla MRI	3 Tesla MRI	225398	29988	7821	938754	4180	15449	19266	1343190	29	68.2	Female	13	Not Hisp/Latino	White	Married	0	1.27603		1.0321		1357	129.7	11.38	1	5	11	4	43	7	2	18.1818	9		74	0	20	2.875	2.77778	1.14286
2315	ADNIGO	ADNIGO	068_S_2315	68	m03	2011-07-11	EMCI		3 Tesla MRI	3 Tesla MRI	244933	31218	7767	939650	3761	15941	18910	1345200		68.2	Female	13	Not Hisp/Latino	White	Married	0
2315	ADNIGO	ADNIGO	068_S_2315	68	m06	2011-10-17	EMCI	MCI	3 Tesla MRI	3 Tesla MRI	265264	32018	7794	940268	4217	16071	19718	1344210	28	68.2	Female	13	Not Hisp/Latino	White	Married	0								1	7	12	3	44	8	3	25			58	1	26	2.875	2.44444	1
2315	ADNI2	ADNIGO	068_S_2315	68	m12	2012-04-12	EMCI	MCI	3 Tesla MRI	3 Tesla MRI	305509	32242	7788	935597	4064	15976	19871	1344770	28	68.2	Female	13	Not Hisp/Latino	White	Married	0								3	7	9	2	48	9	2	15.3846	16		82	0	26	2.25	2.11111	1
2315	ADNI3	ADNIGO	068_S_2315	68	m78	2017-09-20	EMCI	CN	3 Tesla MRI		913423	51799.1	7253.9	888698	4052	16050	19608	1312280	28	68.2	Female	13	Not Hisp/Latino	White	Married	0								0	7.33	10.33	2	42	6	5	45.4545	13		106	1	27	2.625	2.66667	1.16667
2315	ADNI3	ADNIGO	068_S_2315	68	m114	2020-09-22	EMCI	MCI	3 Tesla MRI		1346204	63686.2	6848.1	875875	3324	14663	17547	1318440	28	68.2	Female	13	Not Hisp/Latino	White	Married	0								3	9	13	3	41	7	3	27.2727	10		79	9	25	2	2	1.16667
2316	ADNIGO	ADNIGO	068_S_2316	68	bl	2011-03-21	EMCI	MCI	3 Tesla MRI	3 Tesla MRI	225403	29724	6693	1064570	3196	18217	17351	1533430	28	74.3	Female	12	Not Hisp/Latino	White	Widowed	1	1.16073		1.4838		589.6	634	69.57	1.5	16	28	10	26	4	8	100	8		144	4	18	2.5	1.66667	1
2316	ADNIGO	ADNIGO	068_S_2316	68	m03	2011-07-11	EMCI		3 Tesla MRI	3 Tesla MRI	244931	28921	6465	1062400	2926	17365	17065	1535010		74.3	Female	12	Not Hisp/Latino	White	Widowed	1
2316	ADNIGO	ADNIGO	068_S_2316	68	m06	2011-10-05	EMCI	MCI	3 Tesla MRI	3 Tesla MRI	263748	30001	6493	1065080	2558	17755	16896	1531140	24	74.3	Female	12	Not Hisp/Latino	White	Widowed	1								2	17	25	6	28	3	6	85.7143			160	6	20	1.75	1.22222	1
2316	ADNI2	ADNIGO	068_S_2316	68	m12	2012-06-04	EMCI	Dementia	3 Tesla MRI	3 Tesla MRI	369712	33630		1047350	2840	17467	16214	1540190	25	74.3	Female	12	Not Hisp/Latino	White	Widowed	1								4.5	18	29	9	18	-1	3	75	7		273	9	20	2.25	1.66667	1.14286
2324	ADNIGO	ADNIGO	013_S_2324	13	bl	2011-04-04	EMCI	MCI	3 Tesla MRI	3 Tesla MRI	225559	11678	7660	958873	3695	18699	17928	1326480	29	56.3	Female	13	Hisp/Latino	Unknown	Divorced	1	1.26845		0.9898		832.9	112.8	9.8	1	10	13	3	53	7	4	30.7692	9			0	21	1.875	1.33333	1
2324	ADNIGO	ADNIGO	013_S_2324	13	m03	2011-06-27	EMCI		3 Tesla MRI	3 Tesla MRI	300493	11981	7551	940363	3652	18197	17283	1313270		56.3	Female	13	Hisp/Latino	Unknown	Divorced	1
2324	ADNIGO	ADNIGO	013_S_2324	13	m06	2011-10-06	EMCI	MCI	3 Tesla MRI	3 Tesla MRI	265221	12514	7655	954361	4030	18674	17800	1325000	30	56.3	Female	13	Hisp/Latino	Unknown	Divorced	1								1	3	4	1	44	5	1	9.09091			67	0	22	1.875	1.22222	1
2324	ADNI2	ADNIGO	013_S_2324	13	m12	2012-04-17	EMCI	MCI	3 Tesla MRI	3 Tesla MRI	322337	12146	7664	959297	3825	19212	18080	1321550	30	56.3	Female	13	Hisp/Latino	Unknown	Divorced	1								0.5	7	10	3	48	10	4	28.5714	9		133	0	22	1.5	1	1
2332	ADNIGO	ADNIGO	129_S_2332	129	bl	2011-03-17	EMCI	MCI	3 Tesla MRI	3 Tesla MRI	225431	11541	7368	959520	3077	18682	17162	1261500	28	70.5	Female	16	Not Hisp/Latino	White	Married	0	1.28698		1.0036		>1700	302.8	26.3	1	6	11	5	46	5	0	0	10		62	0	29	1.125	1.22222	1
2332	ADNIGO	ADNIGO	129_S_2332	129	m03	2011-06-06	EMCI		3 Tesla MRI	3 Tesla MRI	241360	11761	6989	946550	3525	18621	16926	1250930		70.5	Female	16	Not Hisp/Latino	White	Married	0
2332	ADNIGO	ADNIGO	129_S_2332	129	m06	2011-09-07	EMCI	MCI	3 Tesla MRI	3 Tesla MRI	258701	12195	7297	944764	3338	17049	16765	1258540	29	70.5	Female	16	Not Hisp/Latino	White	Married	0								0.5	2	6	4	40	6	1	10			58	0	28	1.625	1.77778	1.28571
2332	ADNI2	ADNIGO	129_S_2332	129	m12	2012-02-17	EMCI	MCI	3 Tesla MRI	3 Tesla MRI	288875	11707	7149	940037	3374	18248	16920	1257740	27	70.5	Female	16	Not Hisp/Latino	White	Married	0								0.5	10	14	4	36	7	4	36.3636	14		66	0	29	1.25	1.33333	1
2332	ADNI2	ADNIGO	129_S_2332	129	m24	2013-03-18	EMCI	MCI	3 Tesla MRI	3 Tesla MRI	411325	12415	7400	938080	3241	18451	17263	1274960	29	70.5	Female	16	Not Hisp/Latino	White	Married	0	1.28028		0.9875					1	6	9	3	37	5	1	11.1111	11		51	0	28	1.125	1.33333	1
2332	ADNI2	ADNIGO	129_S_2332	129	m36	2014-02-25	EMCI	MCI	3 Tesla MRI	3 Tesla MRI	417086	12917	7000	944494	2994	17947	17279	1270620	30	70.5	Female	16	Not Hisp/Latino	White	Married	0								0.5	6	9	3	45	5	4	36.3636	17		61	0	28	1.125	1.33333	1.14286
2332	ADNI2	ADNIGO	129_S_2332	129	m48	2015-03-30	EMCI	MCI	3 Tesla MRI	3 Tesla MRI	488820	12814	6979	931712	3421	17484	16784	1258310	30	70.5	Female	16	Not Hisp/Latino	White	Married	0			0.9749					0	5	9	4	44	3	2	22.2222	15		59	0	29	1.125	1	1
2332	ADNI3	ADNIGO	129_S_2332	129	m72	2017-05-11	EMCI	CN	3 Tesla MRI		852333	16438.1	6812.8	915035	3610	16054	17512	1208660	30	70.5	Female	16	Not Hisp/Latino	White	Married	0			1.0447					0	3.33	5.33	2	44	5	6	54.5455	17		73	0	27	1.25	1.11111	1
2332	ADNI3	ADNIGO	129_S_2332	129	m84	2018-04-09	EMCI	CN	3 Tesla MRI		985405	17026.5	6689.3	906969	3709	17031	17693	1205050	30	70.5	Female	16	Not Hisp/Latino	White	Married	0								0	5.67	8.67	3	52	7	2	14.2857	16		60	0	30	1.125	1.33333	1
2332	ADNI3	ADNIGO	129_S_2332	129	m96	2019-04-15	EMCI	CN	3 Tesla MRI		1154866	17232.5	6713.2	892813	3464	16450	17230	1199740	30	70.5	Female	16	Not Hisp/Latino	White	Married	0			1.0136					0	4.33	7.33	3	45	6	2	18.1818	15		55	0	28	1.125	1.11111	1
2332	ADNI3	ADNIGO	129_S_2332	129	m120	2021-04-22	EMCI	CN	3 Tesla MRI		1435325	18969.1	6439.1	881803	3543	16098	16959	1191820	30	70.5	Female	16	Not Hisp/Latino	White	Married	0			1.0211					0	4.67	7.67	3	50	8	0	0	22		84	0	29	1.125	1.33333	1
2333	ADNIGO	ADNIGO	141_S_2333	141	bl	2011-04-01	EMCI	MCI			225435	30502	6985	1080330	4749	19641	18292	1440180	28	67	Male	12	Not Hisp/Latino	White	Widowed	1	1.26385		1.2866		662.6	249.7	23.45	0.5	9	15	6	28	2	0	0	7		76	0	24	3.125	3.11111	3
2333	ADNIGO	ADNIGO	141_S_2333	141	m03	2011-07-09	EMCI			3 Tesla MRI	244939	30723	7009	1073440	3952	20223	17925	1444520		67	Male	12	Not Hisp/Latino	White	Widowed	1
2333	ADNIGO	ADNIGO	141_S_2333	141	m06	2011-09-15	EMCI	MCI		3 Tesla MRI	260253	30689	6783	1073290	4156	19945	17530	1452630	27	67	Male	12	Not Hisp/Latino	White	Widowed	1								0	7	12	5	20	3					74	0	23	2.375	2.33333	2
2333	ADNI2	ADNIGO	141_S_2333	141	m12	2012-04-24	EMCI	MCI		3 Tesla MRI	342607	29671	7059	1073500	3899	20966	17789	1444280	28	67	Male	12	Not Hisp/Latino	White	Widowed	1								0	7	12	5	30	4	8	100	7		78	0	24	2.625	1.66667	1
2333	ADNI2	ADNIGO	141_S_2333	141	m36	2014-04-10	EMCI	MCI		3 Tesla MRI	788064	34573	6542	1062620	4262	19875	17821	1441250	27	67	Male	12	Not Hisp/Latino	White	Widowed	1	1.26226		1.3692		248.1	238.9	26.15	2	10	15	5	22	6	4	50	9		78	0	23	3	2.11111	1.28571
2333	ADNI3	ADNIGO	141_S_2333	141	m78	2017-12-20	EMCI	MCI			949429	40648.5	5993.1	1030780	3868	19823	17323	1403150	29	67	Male	12	Not Hisp/Latino	White	Widowed	1	1.27057		1.4874					0.5				31	5	9	100	0		44	4	25	3.375	2	1
2333	ADNI3	ADNIGO	141_S_2333	141	m90	2018-12-21	EMCI	MCI			1100469	41737.4	5954.5	1037360	3332	18609	17201	1420170	24	67	Male	12	Not Hisp/Latino	White	Widowed	1								0	13	24	10	18	2	3	75	6		165	0	24	3.75	2.22222	1
2333	ADNI3	ADNIGO	141_S_2333	141	m102	2019-12-30	EMCI	MCI			1270525	42462.2	5859.3	1014790	3690	18602	16038	1405690	26	67	Male	12	Not Hisp/Latino	White	Widowed	1			1.6269					0.5	13.67	21.67	7	24	5	4	57.1429	8		97	0	20	3.5	2.44444	1.66667
2333	ADNI3	ADNIGO	141_S_2333	141	m126	2021-07-26	EMCI	MCI			1473903	48329.1	5597.9	994108	2851	17895	15358	1406550	24	67	Male	12	Not Hisp/Latino	White	Widowed	1								1	14	23	9	14	4	4	100	4		143	5		2.75	2.11111	1.33333
2336	ADNIGO	ADNIGO	027_S_2336	27	bl	2011-04-07	EMCI	MCI	3 Tesla MRI	3 Tesla MRI	225376	27456	7000	864414	3952	15911	15686	1192600	30	72.9	Female	12	Not Hisp/Latino	White	Married	1	1.2318		1.4077		909.4	302.5	33.64	1	5	9	3	46	7	2	18.1818	7		86	2	24	1.625	1.44444	1.14286
2336	ADNIGO	ADNIGO	027_S_2336	27	m03	2011-07-02	EMCI		3 Tesla MRI	3 Tesla MRI	394812	26297	7158	874747	3750	15654	15874	1189620		72.9	Female	12	Not Hisp/Latino	White	Married	1
2336	ADNIGO	ADNIGO	027_S_2336	27	m06	2011-10-18	EMCI	MCI	3 Tesla MRI	3 Tesla MRI	272756	27773	7213	860154	3508	15229	15672	1196810	30	72.9	Female	12	Not Hisp/Latino	White	Married	1								1	8	12	2	26	2	4	66.6667			93	0	23	1.25	1.44444	1
2336	ADNIGO	ADNIGO	027_S_2336	27	m12	2012-03-22	EMCI	MCI	3 Tesla MRI	3 Tesla MRI	297627	29427	7024	848430	3807	15636	15283	1194080	29	72.9	Female	12	Not Hisp/Latino	White	Married	1								1	7	8	1	33	6	3	33.3333	6		87	1	24	1.75	1.22222	1.14286
2336	ADNI2	ADNIGO	027_S_2336	27	m24	2013-04-16	EMCI	MCI	3 Tesla MRI	3 Tesla MRI	411327	30612	6706	827281	3376	13980	14758	716133	28	72.9	Female	12	Not Hisp/Latino	White	Married	1	1.19225		1.5342		857.8	337.8	37.42	1	7	10	2	52	10	8	57.1429	5		127	1	25	2	1.33333	1
2336	ADNI2	ADNIGO	027_S_2336	27	m36	2014-04-21	EMCI	MCI	3 Tesla MRI	3 Tesla MRI	424737	34264	6586	831366	3210	14257	14686	1203970	26	72.9	Female	12	Not Hisp/Latino	White	Married	1								1	9	16	6	30	6	8	100	3		156	2	24	1.5	1.11111	1
2336	ADNI2	ADNIGO	027_S_2336	27	m48	2015-04-09	EMCI	MCI	3 Tesla MRI	3 Tesla MRI	494166		6363	828182	3446	13885	13897	1200870	26	72.9	Female	12	Not Hisp/Latino	White	Married	1			1.5378		787.9	350.4	35.78	2.5	11	17	5	18	2	5	100	0		95	10	21	2.125	1.44444	1
2336	ADNI2	ADNIGO	027_S_2336	27	m60	2016-05-06	EMCI	MCI	3 Tesla MRI		848478	37716	6470	829586	3071	13466	13952	1208220	28	72.9	Female	12	Not Hisp/Latino	White	Married	1								3	12	18	5	19	6	6	100	4		228	14	20	2.28571	1.55556	1.14286
2347	ADNIGO	ADNIGO	129_S_2347	129	bl	2011-04-25	EMCI	MCI	3 Tesla MRI	3 Tesla MRI	312705	44928		1136250	4524	20611	23241	1582390	30	71	Male	18	Not Hisp/Latino	White	Married	1	1.27801		1.0536		1010	294.4	24.18	1.5	8	11	3	48	7	7	53.8462	9		71	8	25	2.5	2	1.28571
2347	ADNIGO	ADNIGO	129_S_2347	129	m03	2011-07-06	EMCI		3 Tesla MRI	3 Tesla MRI	399075	46287	7689	1129820	3700	18864	22761	1578430		71	Male	18	Not Hisp/Latino	White	Married	1
2347	ADNIGO	ADNIGO	129_S_2347	129	m06	2011-10-14	EMCI	MCI	3 Tesla MRI	3 Tesla MRI	265262	45639	7430	1096190	3847	18498	21613	1574400	30	71	Male	18	Not Hisp/Latino	White	Married	1								1.5	5	9	4	45	7	6	50			78	6	26	2	1.88889	1
2347	ADNI2	ADNIGO	129_S_2347	129	m12	2012-03-28	EMCI	MCI	3 Tesla MRI	3 Tesla MRI	297637	46794	7471	1110120	4157	19540	21644	1580920	30	71	Male	18	Not Hisp/Latino	White	Married	1								1.5	9	10	1	40	7	4	36.3636	8		86	2	26	2.625	2.77778	1.28571
2347	ADNI2	ADNIGO	129_S_2347	129	m24	2013-03-27	EMCI	MCI	3 Tesla MRI	3 Tesla MRI	377185	47344		1130720	3585	18335	22912	1610680	30	71	Male	18	Not Hisp/Latino	White	Married	1	1.35915		0.9686		1081	300.4	25.62	2	5	8	3	43	7	5	45.4545	7		55	8	27	2.375	1.625	1
2347	ADNI2	ADNIGO	129_S_2347	129	m36	2014-04-07	EMCI	MCI	3 Tesla MRI	3 Tesla MRI	427973	49322	7352	1111640	4012	18570	21869	1605200	30	71	Male	18	Not Hisp/Latino	White	Married	1								2	4	6	2	28	5	2	28.5714	7		58	1	26	1.625	1.44444	1
2351	ADNIGO	ADNIGO	100_S_2351	100	bl	2011-06-20	EMCI	MCI			236969		6000	904674	3734	14719	15721	1529880	29	88.1	Female	14	Not Hisp/Latino	White	Divorced		1.29528							0.5	14	24	7	29	2	2	33.3333	7		136	11		3.5	2	1.42857
2357	ADNIGO	ADNIGO	053_S_2357	53	bl	2011-05-03	EMCI	MCI	3 Tesla MRI	3 Tesla MRI	229333	40649	7741	1254830	4133	20778	24238	1815670	29	71.6	Male	12	Not Hisp/Latino	White	Married	0	1.29299		1.0441		>1700	241.5	19.37	0.5	3	5	2	40	4	2	25	6		83	1	27	1.5	1.44444	1
2357	ADNIGO	ADNIGO	053_S_2357	53	m06	2011-11-02	EMCI	MCI	3 Tesla MRI	3 Tesla MRI	272802	41858	7662	1238970	4137	20924	24081	1815620	29	71.6	Male	12	Not Hisp/Latino	White	Married	0								0.5	4	7	3	33	4	5	62.5			78	0	26	1.625	1.88889	1
2357	ADNI2	ADNIGO	053_S_2357	53	m12	2012-05-17	EMCI	MCI	3 Tesla MRI	3 Tesla MRI	312764	43081	7384	1233380	4242	19920	23487	1817350	30	71.6	Male	12	Not Hisp/Latino	White	Married	0								0.5	3	4	1	50	8	5	35.7143	10		77	0	29	1.625	2	1.14286
2357	ADNI2	ADNIGO	053_S_2357	53	m24	2013-05-29	EMCI	MCI	3 Tesla MRI	3 Tesla MRI	376856	45854	7110	1231300	3683	20124	23621	1810200	30	71.6	Male	12	Not Hisp/Latino	White	Married	0	1.29362		1.0545		>1700	221.5	17.59	0.5	2	5	3	41	1	6	66.6667	8		60	0	26	1.625	1.88889	1.14286
2357	ADNI2	ADNIGO	053_S_2357	53	m48	2015-05-12	EMCI	MCI	3 Tesla MRI	3 Tesla MRI	765617		6961	1212980	2830	20058	22510	1798640	27	71.6	Male	12	Not Hisp/Latino	White	Married	0			1.0653		>1700	224.1	17.67	0	6	9	3	40	4	6	66.6667	14		69	0	23	1.625	2.11111	1.57143
2360	ADNIGO	ADNIGO	126_S_2360	126	bl	2011-05-25	EMCI	MCI			282730	9897	7868	1117320	3306	20961	18006	1380640	30	63	Male	15	Not Hisp/Latino	White	Unknown	1	1.36926		1.0572		1694	352.3	27.66	1	8	11	3	32	7	4	44.4444	7		105	3	20	2.625	2.11111	1
2360	ADNIGO	ADNIGO	126_S_2360	126	m03	2011-08-04	EMCI			3 Tesla MRI	250643	10396	8062	1121560	3392	22325	18476	1375650		63	Male	15	Not Hisp/Latino	White	Unknown	1
2360	ADNIGO	ADNIGO	126_S_2360	126	m06	2011-11-21	EMCI	MCI		3 Tesla MRI	272846	10665	7964	1109300	3634	21554	17326	1353680	27	63	Male	15	Not Hisp/Latino	White	Unknown	1								1	7	15	8	40	5	4	40			65	1	26	2.375	2	1
2360	ADNI2	ADNIGO	126_S_2360	126	m12	2012-05-14	EMCI	MCI		3 Tesla MRI	427977	10233	7863	1116880	3124	21383	18252	1340540	27	63	Male	15	Not Hisp/Latino	White	Unknown	1								1	6	9	3	38	8	7	58.3333	2		125	6	26	2.75	2.55556	1
2360	ADNI2	ADNIGO	126_S_2360	126	m24	2013-05-28	EMCI	MCI		3 Tesla MRI	375646	10393	7915	1110650	3314	21916	17693	1337220	29	63	Male	15	Not Hisp/Latino	White	Unknown	1	1.35269		1.0696					3	5	9	4	35	9	8	72.7273	6		85	0	26	1.75	2	1
2360	ADNI2	ADNIGO	126_S_2360	126	m48	2015-06-15	EMCI	MCI		3 Tesla MRI	498056	11032	7868	1100460	3441	20876	18266	1331250	29	63	Male	15	Not Hisp/Latino	White	Unknown	1			1.1755					2	8	11	3	39	6	8	72.7273	3		47	0	26	3	2.875	1.14286
2363	ADNIGO	ADNIGO	123_S_2363	123	bl	2011-05-02	EMCI	MCI			229341	7589	9822	1308350	4358	21308	23155	1640650	28	58.8	Male	13	Not Hisp/Latino	White	Married	0	1.30385		0.9548		>1700	281.2	25.74	2.5	6	11	5	36	6	7	77.7778	5		40	6	25	1.625	1.88889	1.28571
2363	ADNIGO	ADNIGO	123_S_2363	123	m03	2011-08-02	EMCI			3 Tesla MRI	250631	7471	10229	1328410	4841	21606	23641	1657570		58.8	Male	13	Not Hisp/Latino	White	Married	0
2363	ADNIGO	ADNIGO	123_S_2363	123	m06	2011-11-15	EMCI	MCI		3 Tesla MRI	297591	7822	10177	1313330	4326	21294	23008	1652110	29	58.8	Male	13	Not Hisp/Latino	White	Married	0								1.5	4	7	3	34	1	5	71.4286			35	3	24	2	1.55556	1.28571
2363	ADNI2	ADNIGO	123_S_2363	123	m12	2012-05-04	EMCI	MCI		3 Tesla MRI	312688	7451	10452	1316340	4863	20258	22831	1654800	28	58.8	Male	13	Not Hisp/Latino	White	Married	0								2	8	12	4	34	1	3	42.8571	8		31	6	24	1.375	1.44444	1.14286
2363	ADNI2	ADNIGO	123_S_2363	123	m24	2013-05-02	EMCI	MCI		3 Tesla MRI	389169	7797	10245	1313660	4811	21558	23231	1650750	27	58.8	Male	13	Not Hisp/Latino	White	Married	0	1.35482		0.9756					3.5	7	13	6	36	5	11	100	12		27	9	21	1.5	1.22222	1
2363	ADNI2	ADNIGO	123_S_2363	123	m36	2014-05-01	EMCI	MCI		3 Tesla MRI	424743	7603	10233	1305290	4807	20791	22520	1642410	27	58.8	Male	13	Not Hisp/Latino	White	Married	0								4	10	14	4	22	1	5	100	4		160	10	20	1.75	1.33333	1
2367	ADNIGO	ADNIGO	094_S_2367	94	bl	2011-05-11	EMCI	MCI			232855	122117	7436	1238500	4716	20799	22614	1780100	25	74.7	Male	20	Not Hisp/Latino	White	Divorced	1	1.26587		1.0885		1086	220.7	18.85	1.5	6	10	4	33	5	9	100	9		66	5	23	1.875	1.22222	1.4
2367	ADNIGO	ADNIGO	094_S_2367	94	m03	2011-08-03	EMCI			3 Tesla MRI	250641	128134	7295	1226270	4421	20050	22043	1785430		74.7	Male	20	Not Hisp/Latino	White	Divorced	1
2367	ADNIGO	ADNIGO	094_S_2367	94	m06	2011-11-10	EMCI	MCI		3 Tesla MRI	272780	129904	7360	1220180	5328	20454	22602	1782830	26	74.7	Male	20	Not Hisp/Latino	White	Divorced	1								0.5	6	11	4	35	4	5	62.5			64	0	22	3.375	1.88889	1.83333
2367	ADNI2	ADNIGO	094_S_2367	94	m12	2012-05-16	EMCI	MCI		3 Tesla MRI	427975		7427	1221440				1779760	27	74.7	Male	20	Not Hisp/Latino	White	Divorced	1								0.5	5	10	5	38	5	10	100	7		42	0	22	2.75	2.22222	2
2367	ADNI2	ADNIGO	094_S_2367	94	m24	2013-05-13	EMCI	MCI		3 Tesla MRI	374701			1173900				1764780	27	74.7	Male	20	Not Hisp/Latino	White	Divorced	1	1.2055		1.2617					2	6	12	5	40	7	9	81.8182	12		47	1	23	3.25	1.66667	2.28571
2373	ADNIGO	ADNIGO	130_S_2373	130	bl	2011-05-11	EMCI	MCI	3 Tesla MRI	3 Tesla MRI	234666	17081	4888	867146	4373	15823	16151	1169990	29	79	Female	13	Not Hisp/Latino	White	Married	1	1.31495		1.2478		779.8	642.7	68.61	1	9	16	7	30	5	7	87.5	6		117	1	22	3.625	1.66667	2.71429
2373	ADNIGO	ADNIGO	130_S_2373	130	m03	2011-08-01	EMCI		3 Tesla MRI	3 Tesla MRI	250627	17746	4853	856721	3668	15719	16395	1182050		79	Female	13	Not Hisp/Latino	White	Married	1
2373	ADNIGO	ADNIGO	130_S_2373	130	m06	2011-11-15	EMCI	MCI	3 Tesla MRI	3 Tesla MRI	272808	17665	4912	858565	3671	15279	16358	1182690	26	79	Female	13	Not Hisp/Latino	White	Married	1								1.5	9	15	6	31	4	5	62.5			83	0	19	3.5	1.44444	1.71429
2373	ADNI2	ADNIGO	130_S_2373	130	m12	2012-05-08	EMCI	MCI	3 Tesla MRI	3 Tesla MRI	306740	18704	4692	856180	3963	15627	15935	1187520	27	79	Female	13	Not Hisp/Latino	White	Married	1								1	16	22	6	32	3	8	100	7		88	7	22	3	2.11111	1.42857
2373	ADNI2	ADNIGO	130_S_2373	130	m24	2013-05-14	EMCI	MCI	3 Tesla MRI	3 Tesla MRI	379550	20226	4442	843624	3652	14614	15362	1229170	25	79	Female	13	Not Hisp/Latino	White	Married	1	1.26124		1.2631		572.3	431.8	44.26	2	13	19	6	37	1	7	100	10		75	7	19	2.75	2	2.42857
2373	ADNI2	ADNIGO	130_S_2373	130	m36	2014-05-12	EMCI	MCI	3 Tesla MRI	3 Tesla MRI	424962	22589	3837	818389	3631	14323	15162	1218460	26	79	Female	13	Not Hisp/Latino	White	Married	1								2	16	22	6	33	3	8	100	3		68	4	19	3.25	1.66667	1.42857
2373	ADNI2	ADNIGO	130_S_2373	130	m48	2015-05-28	EMCI	MCI	3 Tesla MRI	3 Tesla MRI	498070	23224	3938	826159	3277	13016	14233	1229330	25	79	Female	13	Not Hisp/Latino	White	Married	1			1.1882		732	419.2	42.99	3	15	23	8	24	2	6	100	3		131	9	20	3.57143	1.66667	1.28571
2373	ADNI3	ADNIGO	130_S_2373	130	m72	2017-06-27	EMCI	Dementia	3 Tesla MRI		869454	26901.7	3655.3	796388	3864	13221	14250	1197340	24	79	Female	13	Not Hisp/Latino	White	Married	1	1.22252		1.2631					5.5	18	26	8	30	0	5	83.3333	1		130	22	18	1.875	1	1
2373	ADNI3	ADNIGO	130_S_2373	130	m84	2018-06-14	EMCI	Dementia	3 Tesla MRI		1010863	29367.7	3555.4	799812	3463	13672	14728	1197570	26	79	Female	13	Not Hisp/Latino	White	Married	1								5.5	25.33	35.33	9	22	2	5	100	0		120	18	15	1.25	1.22222	1
2373	ADNI3	ADNIGO	130_S_2373	130	m96	2019-06-10	EMCI	Dementia	3 Tesla MRI		1175061	30747.5	3393.5	798159	3801	13596	14948	1210040	23	79	Female	13	Not Hisp/Latino	White	Married	1			1.1165					5.5	28.33	36.33	8	29	3	7	100	0		287	17	16	2.625	1.375	1
2373	ADNI3	ADNIGO	130_S_2373	130	m108	2020-06-22	EMCI	Dementia	3 Tesla MRI		1318851	32762.9		775552				1196910	24	79	Female	13	Not Hisp/Latino	White	Married	1								6	28	40	10	22	-1	3	75	2		240	24	16	1.375	1.44444	1.16667
2374	ADNIGO	ADNIGO	003_S_2374	3	bl	2011-06-13	EMCI	MCI	3 Tesla MRI	3 Tesla MRI	235638	38816	5849	1086570	3189	17976	19902	1455630	26	81.3	Female	18	Not Hisp/Latino	White	Never married	0	1.28642		1.0412		>1700	267.1	21.32	0.5	9	14	5	37	3	4	50	11		55	0	25	2.625	1.55556	1
2374	ADNI2	ADNIGO	003_S_2374	3	m12	2012-05-17	EMCI	MCI	3 Tesla MRI	3 Tesla MRI	342512	42666	5806	1067150	3237	17626	19256	1468720	29	81.3	Female	18	Not Hisp/Latino	White	Never married	0								0.5	5	7	2	35	4	7	77.7778	15		69	0	24	1.625	1.88889	1.14286
2374	ADNI2	ADNIGO	003_S_2374	3	m24	2013-07-26	EMCI	MCI	3 Tesla MRI	3 Tesla MRI	503715	40533	5978	1074170				1454850	28	81.3	Female	18	Not Hisp/Latino	White	Never married	0	1.29402		0.9599		>1700	313.9	25.98	0.5	11	17	6	43	6	7	63.6364	13		48	0	24	2.375	1.77778	1.14286
2374	ADNI3	ADNIGO	003_S_2374	3	m90	2018-12-07	EMCI	MCI	3 Tesla MRI		1090114	60480.8	5339.8	1020390	2593	17659	17205	1501820	22	81.3	Female	18	Not Hisp/Latino	White	Never married	0								4	18		10	21	2	5	100	5		79	14	18	1.5	1.33333	1.33333
2376	ADNIGO	ADNIGO	029_S_2376	29	bl	2011-07-19	EMCI	MCI	3 Tesla MRI	3 Tesla MRI	394814	74527	6133	1171640	4756	26192	22177	1783960	28	81.9	Male	17	Not Hisp/Latino	White	Married	1	1.16523		1.3389					1.5	12	19	6	37	9	5	45.4545	11		94	1	25	3.375	2.22222	1.14286
2376	ADNIGO	ADNIGO	029_S_2376	29	m03	2011-10-10	EMCI		3 Tesla MRI		265228	74690	6141	1172530				1777900		81.9	Male	17	Not Hisp/Latino	White	Married	1
2376	ADNIGO	ADNIGO	029_S_2376	29	m06	2011-12-07	EMCI	MCI	3 Tesla MRI		322525	72916	6320	1177330				1783270	28	81.9	Male	17	Not Hisp/Latino	White	Married	1								1	7	12	4	35	7	8	80			105	1	24	2.875	3.44444	1.71429
2376	ADNI2	ADNIGO	029_S_2376	29	m12	2012-07-19	EMCI	MCI	3 Tesla MRI		322523	73416	5940	1161800				1784080	30	81.9	Male	17	Not Hisp/Latino	White	Married	1								1	9	15	6	31	3	8	100	3		87	0	23	1.625	1.88889	1.14286
2376	ADNI2	ADNIGO	029_S_2376	29	m24	2013-07-17	EMCI	MCI	3 Tesla MRI	3 Tesla MRI	411334	75825	5612	1163660				1792320	29	81.9	Male	17	Not Hisp/Latino	White	Married	1	1.17984		1.2332					1	8	17	7	38	7	10	100	4		114	0	24	2.375	2.11111	1.42857
2378	ADNIGO	ADNIGO	036_S_2378	36	bl	2011-07-06	EMCI	MCI			238655	29613	8957	1283090	3965	25930	26195	1690220	30	59.9	Male	19	Not Hisp/Latino	White	Married	1	1.32931		1.0607		1327	198.7	18.65	0.5	7	12	5	43	6	4	36.3636	15		74	1	26	1.875	1.44444	1
2378	ADNIGO	ADNIGO	036_S_2378	36	m03	2011-09-08	EMCI			3 Tesla MRI	258709	29997	8823	1280080	4436	25472	25884	1694660		59.9	Male	19	Not Hisp/Latino	White	Married	1
2378	ADNIGO	ADNIGO	036_S_2378	36	m06	2012-02-09	EMCI	MCI		3 Tesla MRI	285923	29955	9014	1292360	4366	25879	25975	1708850	30	59.9	Male	19	Not Hisp/Latino	White	Married	1								0.5	6	9	2	35	3	8	100			51	0	25	1.875	1.22222	1
2378	ADNI2	ADNIGO	036_S_2378	36	m12	2012-06-26	EMCI	MCI			342630	29731	8848	1285270	3918	25195	25923	1714660	30	59.9	Male	19	Not Hisp/Latino	White	Married	1								1	10	13	3	48	6	3	23.0769	16		50	0	25	2	1.22222	1.14286
2378	ADNI2	ADNIGO	036_S_2378	36	m24	2013-07-17	EMCI	MCI		3 Tesla MRI	388439	31262	8828	1272880	4143	25023	25382	1719660	29	59.9	Male	19	Not Hisp/Latino	White	Married	1	1.32365		1.0499					0.5	5	10	5	41	5	10	100	13		64	0	25	1.875	1.77778	1
2378	ADNI2	ADNIGO	036_S_2378	36	m48	2015-07-08	EMCI	CN		3 Tesla MRI	506297	32717	8812	1281000	4290	25937	25485	1708220	30	59.9	Male	19	Not Hisp/Latino	White	Married	1								0	9	12	3	51	5	2	16.6667	17		49	0	27	1.75	1.66667	1
2378	ADNI2	ADNIGO	036_S_2378	36	m60	2016-07-11	EMCI	CN		3 Tesla MRI	765017		7666					1718550	30	59.9	Male	19	Not Hisp/Latino	White	Married	1								0	17	20	3	47	6	-1	-9.09091	19		53	0	27	1.625	1.33333	1
2379	ADNIGO	ADNIGO	022_S_2379	22	bl	2011-06-03	EMCI	MCI	3 Tesla MRI	3 Tesla MRI	236970	21001	9929	1189790	3663	23011	22468	1707430	30	66	Male	18	Hisp/Latino	More than one	Married	0	1.21687		1.0562		804.8	122.4	10.58	1.5	4	7	3	33	4	5	62.5	11		91	2	25	2.5	2.22222	1
2379	ADNIGO	ADNIGO	022_S_2379	22	m03	2011-08-23	EMCI		3 Tesla MRI	3 Tesla MRI	258649	21372	9895	1195370	3916	24879	23207	1709610		66	Male	18	Hisp/Latino	More than one	Married	0
2379	ADNIGO	ADNIGO	022_S_2379	22	m06	2011-12-06	EMCI	MCI	3 Tesla MRI	3 Tesla MRI	277072	20236	9619	1196200	3531	23995	23040	1704250	29	66	Male	18	Hisp/Latino	More than one	Married	0								0.5	7	11	3	31	6	2	22.2222			78	1	26	2.25	1.88889	1
2379	ADNI2	ADNIGO	022_S_2379	22	m12	2012-06-05	EMCI	MCI	3 Tesla MRI	3 Tesla MRI	314477	21152	9540	1175180	3362	23096	22525	1697080	30	66	Male	18	Hisp/Latino	More than one	Married	0								0.5	4	7	2	41	6	6	54.5455	13		77	0	26	1.375	1.11111	1
2379	ADNI2	ADNIGO	022_S_2379	22	m24	2013-05-31	EMCI	MCI	3 Tesla MRI	3 Tesla MRI	377159	22712	9691	1156570				1687140	26	66	Male	18	Hisp/Latino	More than one	Married	0	1.26912		1.1745					0.5	6	8	2	43	4	10	100	12		67	1	25	1.625	1.66667	1
2379	ADNI2	ADNIGO	022_S_2379	22	m48	2015-08-06	EMCI	MCI	3 Tesla MRI	3 Tesla MRI	782882	21708	9753	1167090	3626	23663	22324	1677570	29	66	Male	18	Hisp/Latino	More than one	Married	0			1.0685					3	7	11	3	42	7	11	91.6667	16		87	0	24	2.875	2	1.14286
2379	ADNI3	ADNIGO	022_S_2379	22	m72	2017-05-03	EMCI	CN	3 Tesla MRI		848161	28420.4	9375.9	1127750	4137	23938	22954	1627120	29	66	Male	18	Hisp/Latino	More than one	Married	0	1.22462		1.1006					1	5.33	8.33	3	54	11	5	33.3333	17		62	1	26	1.875	1.66667	1.16667
2379	ADNI3	ADNIGO	022_S_2379	22	m96	2019-05-02	EMCI	CN	3 Tesla MRI		1173479	29661.1	9086.5	1130430	4153	23663	22893	1623490	29	66	Male	18	Hisp/Latino	More than one	Married	0			1.119					0.5	8.33	11.33	2	42	8	8	66.6667	19		67	0	27	1.5	1.55556	1
2380	ADNIGO	ADNIGO	036_S_2380	36	bl	2011-08-09	EMCI	MCI	3 Tesla MRI	3 Tesla MRI	241349		7620	1266130	3589	21798	22676	1658090	28	67.8	Male	16	Not Hisp/Latino	White	Divorced	2	1.32017		1.3326		696.5	227	21.81	1.5	10	20	5	29	0	4	80	8		114	0	23	2.125	1	1
2380	ADNIGO	ADNIGO	036_S_2380	36	m03	2011-09-08	EMCI		3 Tesla MRI	3 Tesla MRI	258707		7532	1253100	3499	21455	22806	1657970		67.8	Male	16	Not Hisp/Latino	White	Divorced	2
2380	ADNI2	ADNIGO	036_S_2380	36	m12	2012-07-31	EMCI	MCI	3 Tesla MRI		322527		7700	1231740	3361	20361	20746	1669840	28	67.8	Male	16	Not Hisp/Latino	White	Divorced	2								2.5	11	17	6	25	-1	1	33.3333	8		64	4	25	1.625	1	1
2380	ADNI2	ADNIGO	036_S_2380	36	m24	2013-08-13	EMCI	MCI	3 Tesla MRI	3 Tesla MRI	430893		7354	1247240				1677700	30	67.8	Male	16	Not Hisp/Latino	White	Divorced	2	1.32801		1.1992					2.5	11	17	6	28	0	4	80	10		94	5	24	1.75	1.11111	1
2380	ADNI2	ADNIGO	036_S_2380	36	m48	2015-08-18	EMCI	MCI	3 Tesla MRI	3 Tesla MRI	544759	25704	7297	1252790	3435	21221	21778	1683910	26	67.8	Male	16	Not Hisp/Latino	White	Divorced	2								2.5	16	24	8	24	3	6	100	8		76	6	24	2.25	1	1.14286
2380	ADNI2	ADNIGO	036_S_2380	36	m72	2017-05-05	EMCI	MCI	3 Tesla MRI		882729		6767	1222030	2850	20321	20013	1682090	26	67.8	Male	16	Not Hisp/Latino	White	Divorced	2			1.2639					2.5	14	21	7	32	0	5	83.3333	7		79	4	22	2.5	1.22222	1.14286
2380	ADNI3	ADNIGO	036_S_2380	36	m84	2018-06-18	EMCI	MCI	3 Tesla MRI		1023430	32515.7	6249.3	1197090	2405	19554	17595	1608180	30	67.8	Male	16	Not Hisp/Latino	White	Divorced	2			1.4209					1	17.33	23.33	6	29	2	7	100	8		104	3	22	2	1	1
2380	ADNI3	ADNIGO	036_S_2380	36	m96	2019-06-05	EMCI	MCI	3 Tesla MRI		1175398	36039.3	5970.7	1197480	2861	22006	18632	1605150		67.8	Male	16	Not Hisp/Latino	White	Divorced	2								1.5											4
2380	ADNI3	ADNIGO	036_S_2380	36	m114	2021-01-12	EMCI	Dementia	3 Tesla MRI		1411613	40834.2	5595.4	1179670	2645	21606	17364	1615130	24	67.8	Male	16	Not Hisp/Latino	White	Divorced	2			1.3668					6	25	34	8	24	-2	3	100	4		153	17	22	2.125	1	1
2381	ADNIGO	ADNIGO	009_S_2381	9	bl	2011-05-31	EMCI	MCI			236978	31394	5834	1168450	3341	21353	23225	1653490	28	69.1	Male	16	Not Hisp/Latino	White	Married	2	1.23838		1.343		684.7	576.9	57.7	2.5	9	15	6	34	7	4	40	9		64	3	23	3.375	2.22222	2.14286
2381	ADNIGO	ADNIGO	009_S_2381	9	m03	2011-08-25	EMCI			3 Tesla MRI	258668		5652	1183350	2947	21956	22958	1649830		69.1	Male	16	Not Hisp/Latino	White	Married	2
2381	ADNIGO	ADNIGO	009_S_2381	9	m06	2011-12-05	EMCI	MCI		3 Tesla MRI	278118		5576	1168090	2861	21367	22605	1657660	26	69.1	Male	16	Not Hisp/Latino	White	Married	2								2	5	10	4	31	8	7	70			35	4	24	3.5	2.44444	2.42857
2381	ADNI2	ADNIGO	009_S_2381	9	m12	2012-06-05	EMCI	MCI		3 Tesla MRI	313626	32192	5339	1164290	3056	21475	21797	1645060	28	69.1	Male	16	Not Hisp/Latino	White	Married	2								2	6	11	5	34	3	0	0	11		49	4	25	3.75	2.66667	2.28571
2381	ADNI2	ADNIGO	009_S_2381	9	m24	2013-06-12	EMCI	Dementia		3 Tesla MRI	411336	32743	5616	1160920	3018	20962	22343	1649700	28	69.1	Male	16	Not Hisp/Latino	White	Married	2	1.22374		1.5266		769.1	635.5	65.15	4.5	12	18	6	34	1	7	100	13		42	10	25	3.75	1.22222	1.42857
2381	ADNI2	ADNIGO	009_S_2381	9	m48	2015-06-11	EMCI	Dementia		3 Tesla MRI	502081		4594	1117800	2867	20946	21104	1640930	26	69.1	Male	16	Not Hisp/Latino	White	Married	2			1.4573					6	14	21	7	26	1	4	80	13		47	18	24	2.75	1.66667	1.57143
2389	ADNIGO	ADNIGO	013_S_2389	13	bl	2011-07-15	EMCI	MCI	3 Tesla MRI	3 Tesla MRI	299280	18641	7578	1008760	3429	15852	20272	1414350	29	57.8	Female	15	Hisp/Latino	Unknown	Married	0	1.30251		0.9356		881	128.9	11.73	1	3	9	5	43	6	3	27.2727	8		67	2	23	3.75	3.44444	2.14286
2389	ADNIGO	ADNIGO	013_S_2389	13	m03	2011-09-14	EMCI		3 Tesla MRI	3 Tesla MRI	260259	20070	7651	995040	3186	15129	20325	1417640		57.8	Female	15	Hisp/Latino	Unknown	Married	0
2389	ADNIGO	ADNIGO	013_S_2389	13	m06	2012-02-15	EMCI	MCI	3 Tesla MRI	3 Tesla MRI	286672	19726	7898	995905	2866	15025	19931	1415260	29	57.8	Female	15	Hisp/Latino	Unknown	Married	0								1	6	11	4	35	1	5	71.4286			67	0	21	3.125	3	1.42857
2389	ADNI2	ADNIGO	013_S_2389	13	m12	2012-10-10	EMCI	MCI	3 Tesla MRI	3 Tesla MRI	342510	20038		998485	2834	16223	20118	1417170	28	57.8	Female	15	Hisp/Latino	Unknown	Married	0								1	7	16	8	47	7	3	25	6		80	0	20	2.375	2.33333	1
2389	ADNI3	ADNIGO	013_S_2389	13	m78	2017-11-30	EMCI	CN	3 Tesla MRI		942682	27033.3	7059.9	956452	4066	15427	19684	1373380	29	57.8	Female	15	Hisp/Latino	Unknown	Married	0			0.9081						4	10	4	48	5	3	25	10		90		23
2390	ADNIGO	ADNIGO	005_S_2390	5	bl	2011-07-08	EMCI	MCI	3 Tesla MRI	3 Tesla MRI	242887	18351	6510	941642				1300580	25	87.8	Female	12	Not Hisp/Latino	White	Widowed	0	1.23436		1.3818		892.1	415.1	38.61	0.5	5	10	4	44	9	4	30.7692	9		124	0	27	1.375	1.44444	1
2390	ADNIGO	ADNIGO	005_S_2390	5	m03	2011-09-28	EMCI		3 Tesla MRI	3 Tesla MRI	263722	19029	6331	933855				1294240		87.8	Female	12	Not Hisp/Latino	White	Widowed	0
2390	ADNIGO	ADNIGO	005_S_2390	5	m06	2012-01-09	EMCI	MCI	3 Tesla MRI	3 Tesla MRI	283950	19814	6375	911084				1282770	29	87.8	Female	12	Not Hisp/Latino	White	Widowed	0								0.5	6	12	4	34	7	2	20			117	0	27	1.625	1.22222	1
2390	ADNI2	ADNIGO	005_S_2390	5	m12	2012-07-17	EMCI	MCI	3 Tesla MRI	3 Tesla MRI	321350	19495	6239	927248				1318240	26	87.8	Female	12	Not Hisp/Latino	White	Widowed	0								0.5	10	15	4	37	6	5	50	11		91	0	24	1.375	1.22222	1
2390	ADNI2	ADNIGO	005_S_2390	5	m24	2013-07-10	EMCI	MCI	3 Tesla MRI	3 Tesla MRI	382260	21264	5924	906180				1288880	26	87.8	Female	12	Not Hisp/Latino	White	Widowed	0	1.23035		1.4037		822.3	446.6	43.25	0.5	8	14	5	34	8	3	27.2727	10		123	0	23	1.5	1.33333	1
2391	ADNIGO	ADNIGO	130_S_2391	130	bl	2011-06-23	EMCI	MCI	3 Tesla MRI	3 Tesla MRI	297599	12522	7604	889860				1270170	26	71.7	Female	12	Not Hisp/Latino	White	Married	1	1.1693		1.7063		412.7	193.7	19.78	1.5	11	21	10	59	5	5	38.4615	7		88	3	24	2.125	1.22222	1.28571
2391	ADNIGO	ADNIGO	130_S_2391	130	m03	2011-09-19	EMCI		3 Tesla MRI		260247	11857	7568	888842	3042	15693	16698	1256200		71.7	Female	12	Not Hisp/Latino	White	Married	1
2391	ADNIGO	ADNIGO	130_S_2391	130	m06	2011-12-16	EMCI	MCI	3 Tesla MRI	3 Tesla MRI	280580	12443	7444		3005	15465	16569	1264760	25	71.7	Female	12	Not Hisp/Latino	White	Married	1								1.5	11	19	7	45	6	4	36.3636			96	2	25	2.125	1.22222	1.42857
2391	ADNI2	ADNIGO	130_S_2391	130	m12	2012-07-12	EMCI	MCI	3 Tesla MRI	3 Tesla MRI	322945	12511	7439	897528	2992	16134	16816	1256640	26	71.7	Female	12	Not Hisp/Latino	White	Married	1								1.5	9	19	8	52	4	11	100	2		80	2	24	2.375	1.22222	1.57143
2391	ADNI2	ADNIGO	130_S_2391	130	m24	2013-08-05	EMCI	MCI	3 Tesla MRI	3 Tesla MRI	385960	14323	6876	875403	2610	14809	15457	1260120	27	71.7	Female	12	Not Hisp/Latino	White	Married	1	1.12712		1.8502		506.9	226.6	22.76	2.5	14	23	9	44	4	10	100	2		85	7	23	3	1.33333	2.57143
2392	ADNIGO	ADNIGO	114_S_2392	114	bl	2011-07-12	EMCI	MCI	3 Tesla MRI	3 Tesla MRI	242885	29554	7388	1099970	3815	18628	23689	1581220	27	64.4	Female	18	Not Hisp/Latino	White	Married	0					1167	174.7	15.51	1	9	14	5	33	7	10	100	9		72	0	22	2.375	2	1
2392	ADNIGO	ADNIGO	114_S_2392	114	m03	2011-11-18	EMCI		3 Tesla MRI	3 Tesla MRI	272836	30458	7329	1087150	3459	17916	22343	1586240		64.4	Female	18	Not Hisp/Latino	White	Married	0
2392	ADNIGO	ADNIGO	114_S_2392	114	m06	2012-01-27	EMCI	MCI	3 Tesla MRI	3 Tesla MRI	286648	31154	7277	1080870	4097	17334	22091	1585160	29	64.4	Female	18	Not Hisp/Latino	White	Married	0								0.5	11	15	4	28	3	7	100			72	0	27	2.625	1.77778	1
2392	ADNI2	ADNIGO	114_S_2392	114	m12	2012-07-24	EMCI	MCI	3 Tesla MRI	3 Tesla MRI	335948	30749	7435	1088900	3541	17846	22494	1591560	26	64.4	Female	18	Not Hisp/Latino	White	Married	0								0.5	7	12	5	31	2	4	57.1429	9		85	0	25	2.4	2.66667	1
2392	ADNI2	ADNIGO	114_S_2392	114	m24	2013-08-06	EMCI	MCI	3 Tesla MRI	3 Tesla MRI	388911							1588850	29	64.4	Female	18	Not Hisp/Latino	White	Married	0	1.35675		1.0067		681.7	144.6	11.88	0.5	4	9	5	29	4	8	100	14		91	0	26	2.75	2.66667	2
2392	ADNI3	ADNIGO	114_S_2392	114	m72	2017-07-25	EMCI	MCI	3 Tesla MRI		909791	42219.8	7219.9	1047050	4185	17828	23474	1540580	29	64.4	Female	18	Not Hisp/Latino	White	Married	0	1.30305		1.0673					0	11.33	12.33	1	37	6	0	0	16		70	0	28	3.25	2.44444	1.33333
2392	ADNI3	ADNIGO	114_S_2392	114	m84	2018-09-24	EMCI	MCI	3 Tesla MRI		1116890	42800.2	7402.7	1042420	4060	18300	22562	1542820	29	64.4	Female	18	Not Hisp/Latino	White	Married	0								0	7.33	10.33	3	34	4	9	100	16		84	0	24	2	2.11111	1
2392	ADNI3	ADNIGO	114_S_2392	114	m96	2019-08-14	EMCI	MCI	3 Tesla MRI		1267018	45330.2	7415.2	1046940	3889	18047	23374	1557060	27	64.4	Female	18	Not Hisp/Latino	White	Married	0			1.0156					0	15.33	19.33	4	45	4	4	40	14		80	0	23	2	2.66667	1.33333
2392	ADNI3	ADNIGO	114_S_2392	114	m108	2020-07-15	EMCI	MCI	3 Tesla MRI		1399029	46145.5	7322.6	1033870	4403	18502	23377	1538330	29	64.4	Female	18	Not Hisp/Latino	White	Married	0								0	8.33	12.33	3	35	5	10	100	14		70	0	26	2.375	2.22222	1.16667
2392	ADNI3	ADNIGO	114_S_2392	114	m120	2021-08-05	EMCI	MCI	3 Tesla MRI		1475455	47384.1	7189	1029320	3952	17732	23501	1546440	30	64.4	Female	18	Not Hisp/Latino	White	Married	0			1.077					0	6.67	10.67	3	38	5	11	100	13		77	0	22	2.375	2.44444	1.33333
2394	ADNIGO	ADNIGO	007_S_2394	7	bl	2011-07-19	EMCI	MCI			327080	50454		1246540	3596	21286	29292	1596590	30	67.4	Male	20	Not Hisp/Latino	White	Married	2	1.32286		1.101		360.4	197.8	17.5	0.5	6	8	2	39	5	6	54.5455	10		82	0	29	1.5	1	1
2394	ADNIGO	ADNIGO	007_S_2394	7	m03	2011-10-06	EMCI				265215	50175	7868	1243280	4258	21600	28964	1589140		67.4	Male	20	Not Hisp/Latino	White	Married	2
2394	ADNIGO	ADNIGO	007_S_2394	7	m06	2012-02-09	EMCI	MCI		3 Tesla MRI	285919	50951		1233780	4204	20892	28804	1590240	30	67.4	Male	20	Not Hisp/Latino	White	Married	2								0.5	5	8	3	33	4	8	100			59	0	25	1.25	1.11111	1
2394	ADNI2	ADNIGO	007_S_2394	7	m12	2012-07-12	EMCI	MCI		3 Tesla MRI	321354	53306	7275	1222050	4508	20450	29006	1608650	30	67.4	Male	20	Not Hisp/Latino	White	Married	2								0.5	4	6	2	39	4	9	100	13		51	0	28	1.25	1.11111	1
2394	ADNI2	ADNIGO	007_S_2394	7	m24	2013-07-15	EMCI	MCI		3 Tesla MRI	388315	50972	7397	1233290				1578580	30	67.4	Male	20	Not Hisp/Latino	White	Married	2	1.37396		1.1636		406.6	208	18.86	0.5	2	3	1	45	8	10	83.3333	10		64	0	27	1.75	1.33333	1
2394	ADNI2	ADNIGO	007_S_2394	7	m48	2015-07-13	EMCI	MCI		3 Tesla MRI	775723		7055					1569020	29	67.4	Male	20	Not Hisp/Latino	White	Married	2			1.0982		413.2	212.2	18.78	0.5	2	4	2	36	3	4	50	10		64	0	27	1.625	1.44444	1
2394	ADNI3	ADNIGO	007_S_2394	7	m72	2017-08-14	EMCI	MCI			894263	62303.3		1223410				1670320	30	67.4	Male	20	Not Hisp/Latino	White	Married	2	1.3389		1.1998					1	6.33	8.33	2	38	5	9	90	15		69	0	22	1.75	1.11111	1
2394	ADNI3	ADNIGO	007_S_2394	7	m84	2018-08-07	EMCI	MCI			1037903	66475.6	7090.1	1196780	4627	21041	27652	1656870	28	67.4	Male	20	Not Hisp/Latino	White	Married	2								1	3.67	4.67	1	43	4	8	72.7273	16		61	0	27	1.375	1.11111	1
2395	ADNIGO	ADNIGO	029_S_2395	29	bl	2011-09-01	EMCI	MCI	3 Tesla MRI	3 Tesla MRI	254758	46382	7140	1117710	4633	23655	24473	1535610	30	72.6	Male	19	Not Hisp/Latino	White	Married	1	1.27853		0.9097					1.5	8	11	3	38	3	6	66.6667	11		65	2	27	2.125	1.44444	1.28571
2395	ADNIGO	ADNIGO	029_S_2395	29	m03	2011-11-23	EMCI		3 Tesla MRI		277025	47474	7251	1135220	4657	22796	24761	1569070		72.6	Male	19	Not Hisp/Latino	White	Married	1
2395	ADNI2	ADNIGO	029_S_2395	29	m12	2012-08-22	EMCI	MCI	3 Tesla MRI		337451	48948	6914	1125940	4304	23007	24227	1568820	29	72.6	Male	19	Not Hisp/Latino	White	Married	1								1	10	13	3	40	3	4	44.4444	14		74	0	28	1.875	1.11111	1.14286
2395	ADNI2	ADNIGO	029_S_2395	29	m24	2013-08-15	EMCI	MCI	3 Tesla MRI	3 Tesla MRI	388417	50289	6663	1113970	4254	22794	23036	1559840	30	72.6	Male	19	Not Hisp/Latino	White	Married	1	1.36429		0.9037					1	6	11	5	41	2	4	44.4444	14		54	0	28	1.875	1.33333	1.28571
2395	ADNI2	ADNIGO	029_S_2395	29	m60	2016-04-05	EMCI	MCI	3 Tesla MRI		852306	59196	6318	1091340	3353	21760	21677	1615910	30	72.6	Male	19	Not Hisp/Latino	White	Married	1			0.9719					0	6	7	1	45	10	7	50	15		70	0	22	1.5	1.55556	1.14286
2395	ADNI3	ADNIGO	029_S_2395	29	m78	2018-02-27	EMCI	MCI	3 Tesla MRI		976478		5993.3	1107230	3283	22128	22945	1518910	30	72.6	Male	19	Not Hisp/Latino	White	Married	1	1.24751		1.0122					1.5	8	12	4	41	9	3	23.0769	15		58	1	24	2.625	2	1.33333
2395	ADNI3	ADNIGO	029_S_2395	29	m90	2019-03-07	EMCI	MCI	3 Tesla MRI		1156476	70077.5	6056.7	1067040	3192	21470	21708	1533310	30	72.6	Male	19	Not Hisp/Latino	White	Married	1								1	4	7	2	48	6	6	54.5455	13		69	0	24	2.25	1.66667	1.5
2396	ADNIGO	ADNIGO	053_S_2396	53	bl	2011-08-03	EMCI	MCI	3 Tesla MRI	3 Tesla MRI	248669	49356	8538	1026130				1457810	28	70.2	Female	14	Not Hisp/Latino	White	Widowed	0	1.36465		1.118		>1700	218.7	17.42	1.5	13	19	6	35	3	6	75	5		92	2	24	3.375	2.33333	2
2396	ADNIGO	ADNIGO	053_S_2396	53	m03	2011-11-21	EMCI		3 Tesla MRI	3 Tesla MRI	272844	50260	8423	1020380				1454730		70.2	Female	14	Not Hisp/Latino	White	Widowed	0
2396	ADNIGO	ADNIGO	053_S_2396	53	m06	2012-02-07	EMCI	MCI	3 Tesla MRI	3 Tesla MRI	285149	49188	8623	1021140				1455760	28	70.2	Female	14	Not Hisp/Latino	White	Widowed	0								1.5	9	15	6	20	3	5	100			197	4	24	3.875	2.22222	1.6
2396	ADNI2	ADNIGO	053_S_2396	53	m12	2012-07-27	EMCI	MCI	3 Tesla MRI	3 Tesla MRI	322475	49461	8317	1014410				1457600	27	70.2	Female	14	Not Hisp/Latino	White	Widowed	0								1	8	12	4	32	3	5	71.4286	3		105	1	24	3.25	2	1.57143
2396	ADNI2	ADNIGO	053_S_2396	53	m24	2013-07-26	EMCI	MCI	3 Tesla MRI	3 Tesla MRI	388464	47940	8458	1017960				1447860	28	70.2	Female	14	Not Hisp/Latino	White	Widowed	0					>1700	214.2	19.61	0.5	12	17	5	26	2	5	83.3333	6		62	0	23	3.5	2.11111	2.14286
2396	ADNI2	ADNIGO	053_S_2396	53	m36	2014-08-05	EMCI	MCI	3 Tesla MRI	3 Tesla MRI	766942	47789	8209	1011580				1444750	27	70.2	Female	14	Not Hisp/Latino	White	Widowed	0								0.5	7	11	4	33	3	8	100	5		63	0	23	3.875	2.66667	3
2396	ADNI2	ADNIGO	053_S_2396	53	m60	2016-08-25	EMCI	MCI	3 Tesla MRI	3 Tesla MRI	782894		7990					1453950	27	70.2	Female	14	Not Hisp/Latino	White	Widowed	0								1.5	11	17	6	24	2	5	83.3333	6		51	0	21	3.25	2.33333	1.42857
2396	ADNI3	ADNIGO	053_S_2396	53	m90	2019-01-28	EMCI	MCI	3 Tesla MRI		1154052	52358.6		975518				1366490	28	70.2	Female	14	Not Hisp/Latino	White	Widowed	0								1.5	8.67	12.67	3	22	0	4	100	5		136	1	24	3.375	2.33333	2.66667
2398	ADNIGO	ADNIGO	057_S_2398	57	bl	2011-07-14	EMCI	MCI	3 Tesla MRI	3 Tesla MRI	248625	54093	7207	1111740	4098	19988	18579	1685680	29	71.5	Male	13	Not Hisp/Latino	White	Married	2	1.10176		1.1048		549.7	163.3	12.16	1.5	9	14	3	39	7	8	72.7273	8		300	2	23	2.25	1.33333	1
2398	ADNIGO	ADNIGO	057_S_2398	57	m03	2011-10-06	EMCI		3 Tesla MRI	3 Tesla MRI	265211	54269	7334	1114250	4082	20305	19497	1686570		71.5	Male	13	Not Hisp/Latino	White	Married	2
2398	ADNIGO	ADNIGO	057_S_2398	57	m06	2012-01-12	EMCI	MCI	3 Tesla MRI	3 Tesla MRI	322313	56098	7267	1108520				1588830	28	71.5	Male	13	Not Hisp/Latino	White	Married	2								2	12	20	5	26	6	6	66.6667			300	7	22	2.625	2.55556	2.85714
2398	ADNI2	ADNIGO	057_S_2398	57	m12	2012-07-24	EMCI	Dementia	3 Tesla MRI	3 Tesla MRI	322315	59320	7095	1074580	3765	20296	18385	1587750	26	71.5	Male	13	Not Hisp/Latino	White	Married	2								4	14	26	8	28	5	-2	-28.5714	9		300	9	25	3	3.11111	2.42857
2398	ADNI2	ADNIGO	057_S_2398	57	m24	2013-07-23	EMCI	Dementia	3 Tesla MRI	3 Tesla MRI	384804	61473	7227	1066980	4091	19532	20018	1601020	24	71.5	Male	13	Not Hisp/Latino	White	Married	2	1.03203		1.1761		367.2	150.7	11.47	8	16	25	6	28	5	8	100	4		0	16	15	2.25	2	2.66667
2403	ADNIGO	ADNIGO	130_S_2403	130	bl	2011-10-12	EMCI	MCI	3 Tesla MRI	3 Tesla MRI	414448	36753	5943	1025500	2923	18124	18704	1539930	29	79.1	Female	15	Not Hisp/Latino	White	Married	0	1.20764		1.5418		572.4	259.2	24.66	3.5	14	23	7	27	5	8	100	5		92	9	24	3.25	3.44444	3.14286
2403	ADNIGO	ADNIGO	130_S_2403	130	m03	2012-01-26	EMCI		3 Tesla MRI	3 Tesla MRI	282688	38162		1019600	2834	19541	18771	1541190		79.1	Female	15	Not Hisp/Latino	White	Married	0
2403	ADNIGO	ADNIGO	130_S_2403	130	m06	2012-04-16	EMCI	MCI	3 Tesla MRI	3 Tesla MRI	305437	37759	6129	1022480	2963	18994	19435	1538470	29	79.1	Female	15	Not Hisp/Latino	White	Married	0								4	17	25	7	25	5	7	100			253	8	22	3.25	2.44444	2.28571
2403	ADNI2	ADNIGO	130_S_2403	130	m12	2012-10-18	EMCI	MCI	3 Tesla MRI		350686	39370	5888	1019010	2587	18808	19033	1545040	26	79.1	Female	15	Not Hisp/Latino	White	Married	0								4.5	14	24	9	26	2	7	100	2		167	10	21	2.625	2.77778	2.57143
2403	ADNI2	ADNIGO	130_S_2403	130	m24	2013-10-15	EMCI	MCI	3 Tesla MRI	3 Tesla MRI	398386	42414	5117	998470	2656	17909	18269	1536490	26	79.1	Female	15	Not Hisp/Latino	White	Married	0	1.24905		1.5094		407.1	259.2	23.84	4.5	20	32	9	18	3	5	100	2		213	17	19
2403	ADNI3	ADNIGO	130_S_2403	130	m66	2017-06-20	EMCI	Dementia	3 Tesla MRI		871887	62858.4	4700.1	954185	1881	15437	17453	1492950	22	79.1	Female	15	Not Hisp/Latino	White	Married	0	1.25865		1.6762					11	34	47	10	28	3	7	100	0		300	26	10
2403	ADNI3	ADNIGO	130_S_2403	130	m96	2019-08-07	EMCI	Dementia	3 Tesla MRI		1199228	74550.6	4527.7	1008650	2067	12194	15990	1513460	17	79.1	Female	15	Not Hisp/Latino	White	Married	0								12	34.67	46.67	10	10	0	2	100	0		300	28	8
2405	ADNIGO	ADNIGO	126_S_2405	126	bl	2011-10-11	EMCI	MCI	3 Tesla MRI	3 Tesla MRI	260275	25077	7229	973280	3313	20435	19526	1345500	27	71.6	Female	13	Not Hisp/Latino	Asian	Married	0	1.3802		1.0121		>1700	259.9	23.02	1	11	17	5	27	2	0	0	5		122	0	22	3	2.55556	2.42857
2405	ADNIGO	ADNIGO	126_S_2405	126	m03	2012-01-04	EMCI		3 Tesla MRI	3 Tesla MRI	282700	23616	7575	979883	2947	20444	19058	1338130		71.6	Female	13	Not Hisp/Latino	Asian	Married	0
2405	ADNIGO	ADNIGO	126_S_2405	126	m06	2012-04-25	EMCI	MCI	3 Tesla MRI	3 Tesla MRI	305515	26173	7086	956164	3328	19523	17830	1337240	26	71.6	Female	13	Not Hisp/Latino	Asian	Married	0								1	10	15	5	38	7	6	54.5455			201	0	24	3.875	4	3.28571
2405	ADNI2	ADNIGO	126_S_2405	126	m12	2012-10-09	EMCI	MCI	3 Tesla MRI	3 Tesla MRI	342495	24946	7254	967997	3465	19745	18969	1336530	25	71.6	Female	13	Not Hisp/Latino	Asian	Married	0								0.5	10	16	5	47	8	5	38.4615	13		123	0	22	3.5	3.44444	3
2405	ADNI2	ADNIGO	126_S_2405	126	m24	2013-10-15	EMCI	MCI	3 Tesla MRI	3 Tesla MRI	398370	31535	6690	941824	3364	19818	18276	1340670	28	71.6	Female	13	Not Hisp/Latino	Asian	Married	0	1.39404		1.0084		1689	259.6	22.85	1.5	8	14	5	31	5	7	87.5	15		91	1	20	3.5	3.66667	2.42857
2405	ADNI2	ADNIGO	126_S_2405	126	m48	2015-10-20	EMCI	MCI	3 Tesla MRI	3 Tesla MRI	557512	31913	7013	954718	3135	19093	18675	1344510	25	71.6	Female	13	Not Hisp/Latino	Asian	Married	0			1.0557					1.5	8	10	2	41	7	8	80	15		98	1	27	4	4	4
2407	ADNIGO	ADNIGO	126_S_2407	126	bl	2011-12-06	EMCI	MCI	3 Tesla MRI	3 Tesla MRI	270025	17644	3731	919445	2351	16426	21110	1261250	26	68	Female	16	Not Hisp/Latino	White	Divorced	0	1.3038		1.0029		>1700	242.4	17.79	0.5	12	18	6	35	4	7	77.7778	9		82	0	20	2.375	1.55556	1
2407	ADNIGO	ADNIGO	126_S_2407	126	m03	2012-02-17	EMCI		3 Tesla MRI	3 Tesla MRI	286693	17661	3883	921615	2059	15592	20477	1260080		68	Female	16	Not Hisp/Latino	White	Divorced	0
2407	ADNIGO	ADNIGO	126_S_2407	126	m06	2012-05-28	EMCI	MCI	3 Tesla MRI	3 Tesla MRI	313676	18202		896497				1257770	26	68	Female	16	Not Hisp/Latino	White	Divorced	0								1	8	15	7	22	4	6	85.7143			88	2	25	2.25	1.77778	1
2407	ADNI2	ADNIGO	126_S_2407	126	m12	2012-12-10	EMCI	MCI	3 Tesla MRI	3 Tesla MRI	349645	18356	3601	903834				1254530	28	68	Female	16	Not Hisp/Latino	White	Divorced	0								0.5	10	15	5	23	5	6	85.7143	9		75	1	25	2.125	1.44444	1.14286
2407	ADNI2	ADNIGO	126_S_2407	126	m24	2013-11-26	EMCI	MCI	3 Tesla MRI	3 Tesla MRI	402020	21809	2961	875389	2356	14965	17198	1236450	29	68	Female	16	Not Hisp/Latino	White	Divorced	0	1.29174		0.9659		>1700	257.5	18.78		10	18	8	22	2	3	60	8		62	1	25	2.5	1.77778	1.28571
2407	ADNI2	ADNIGO	126_S_2407	126	m48	2015-12-01	EMCI	MCI	3 Tesla MRI	3 Tesla MRI	666341	25845	2822	844696				1222520	30	68	Female	16	Not Hisp/Latino	White	Divorced	0			0.9311		>1700	234.3	18.68	1.5	10	16	6	24	7	5	62.5	7		97	4	27	2.125	2	1.57143
4001	ADNI2	ADNI2	037_S_4001	37	bl	2011-03-02	AD	Dementia	3 Tesla MRI	3 Tesla MRI	297310	33609	5532	864483	2995	14530	14249	1255450	20	88.5	Female	9	Not Hisp/Latino	White	Widowed	0	1.13008		1.5033		294.7	321.8	26.31	5.5	24	38	9					0			22		1.5	1.11111	1
4001	ADNI2	ADNI2	037_S_4001	37	m03	2011-05-24	AD		3 Tesla MRI		238629	34347		834996	3120	13475	13431	1255620		88.5	Female	9	Not Hisp/Latino	White	Widowed	0
4001	ADNI2	ADNI2	037_S_4001	37	m06	2011-09-07	AD	Dementia	3 Tesla MRI		258703	35629	5448	851615	2617	14427	13899	1255460	19	88.5	Female	9	Not Hisp/Latino	White	Widowed	0								10	32	44	10								21		1.83333
4003	ADNI2	ADNI2	098_S_4003	98	m03	2011-08-22	CN				971298		7917					1385110		72.3	Female	16	Unknown	White	Married	1
4003	ADNI2	ADNI2	098_S_4003	98	m06	2011-10-07	CN	CN		3 Tesla MRI	265248	30194	7864	980610	3357	17515	21405	1384580	30	72.3	Female	16	Unknown	White	Married	1								0	7	11	3	39	4	5	55.5556			61	0	23	1.5	1	1.28571
4003	ADNI2	ADNI2	098_S_4003	98	m12	2012-04-19	CN	CN		3 Tesla MRI	293717	31538	7928	969595	3278	17429	21091	1390210	29	72.3	Female	16	Unknown	White	Married	1								0	5	10	4	50	8	10	76.9231	14		76	0	23	1.375	1	1.14286
4003	ADNI2	ADNI2	098_S_4003	98	m24	2013-05-08	CN	CN		3 Tesla MRI	374705	32006	7728	972456	3161	17010	20546	1390050	30	72.3	Female	16	Unknown	White	Married	1	1.28537		1.3293		1048	321.9	31.25	0	4	9	4	51	5	7	53.8462	10		118	0	25	1.375	1.88889	1.42857
4003	ADNI2	ADNI2	098_S_4003	98	m36	2014-04-15	CN	CN		3 Tesla MRI	432197	33626	7836	984521	3458	17548	20959	1404020	30	72.3	Female	16	Unknown	White	Married	1								0	5	9	3	38	5	4	40	14		74	0	28	1.375	1	1.85714
4003	ADNI2	ADNI2	098_S_4003	98	m60	2016-04-19	CN	CN		3 Tesla MRI	775722	38975	7551	960185	3291	17117	20614	1385900	30	72.3	Female	16	Unknown	White	Married	1			1.4228		1123	290.4	29.25	0	7	13	5	42	6	3	27.2727	13		152	0	24	1.75	1	1.57143
4003	ADNI3	ADNI2	098_S_4003	98	m78	2017-11-29	CN	CN			943600	43382.9	7158.3	927603	3715	17870	19932	1319620	29	72.3	Female	16	Unknown	White	Married	1			1.3652					0	5	8	2	42	7	6	50	15		300	0	24	2.14286	1	2.2
4003	ADNI3	ADNI2	098_S_4003	98	m102	2019-11-05	CN	CN			1293823	49300.1	6880.4	921057	3520	17227	20074	1324430	28	72.3	Female	16	Unknown	White	Married	1			1.5037					0	6	11	4	51	2	4	36.3636	14		102	0	25	1.625	1	1.5
4004	ADNI2	ADNI2	041_S_4004	41	m03	2011-08-01	EMCI			3 Tesla MRI	250629	23922	6917	1003690	3092	17569	18333	1388890		66.8	Female	14	Not Hisp/Latino	White	Divorced	0
4004	ADNI2	ADNI2	041_S_4004	41	m06	2011-11-17	EMCI	MCI		3 Tesla MRI	272740	25410	6980	1016690	3286	17509	19358	1384690	28	66.8	Female	14	Not Hisp/Latino	White	Divorced	0								1.5	12	14	1	52	6	8	61.5385			56	0	25	1.625	1.66667	1.14286
4004	ADNI2	ADNI2	041_S_4004	41	m12	2012-04-30	EMCI	MCI		3 Tesla MRI	305535	28125	6712	999806	3102	17097	18629	1395580	30	66.8	Female	14	Not Hisp/Latino	White	Divorced	0								1.5	3	4	1	39	6	2	16.6667	17		70	0	28	2	1.77778	1.66667
4004	ADNI2	ADNI2	041_S_4004	41	m24	2013-05-20	EMCI	MCI		3 Tesla MRI	374623	28461	6857	994570	3638	16698	17753	1385030	30	66.8	Female	14	Not Hisp/Latino	White	Divorced	0	1.22098		1.026		>1700	285.6	26.45	1.5	3	3	0	52	9	14	100	15		81	0	28	2.5	2.11111	1.28571
4004	ADNI2	ADNI2	041_S_4004	41	m36	2014-04-28	EMCI	MCI		3 Tesla MRI	424051	31386	6865	996273	3612	16714	18466	1383660	30	66.8	Female	14	Not Hisp/Latino	White	Divorced	0								1	5	8	2	54	6	7	53.8462	16		77	0	28	2	2.77778	2.57143
4004	ADNI2	ADNI2	041_S_4004	41	m48	2015-04-30	EMCI	MCI		3 Tesla MRI	498006	34187	6299	978310	3103	16633	17773	1378750	30	66.8	Female	14	Not Hisp/Latino	White	Divorced	0			0.9582					1	11	14	2	46	5	4	40	18		90	0	29	1.875	2.22222	2.42857
4005	ADNI2	ADNI2	031_S_4005	31	bl	2011-04-18	EMCI	MCI	3 Tesla MRI	3 Tesla MRI	228527		7207					1768220	29	70.5	Male	16	Not Hisp/Latino	White	Married	1	1.25474		1.3794		853.5	338.9	36.63	3.5	6	8	2	26	1	6	100	10		51	8	28	2.125	1	1.14286
4005	ADNI2	ADNI2	031_S_4005	31	m03	2011-07-01	EMCI		3 Tesla MRI	3 Tesla MRI	296302	38272	7067	1180010	4702	23099	22474	1738090		70.5	Male	16	Not Hisp/Latino	White	Married	1
4005	ADNI2	ADNI2	031_S_4005	31	m06	2011-10-03	EMCI	MCI	3 Tesla MRI	3 Tesla MRI	265219	39798	7035	1175930	4201	23409	22553	1761770	26	70.5	Male	16	Not Hisp/Latino	White	Married	1								3.5	6	11	4	31	3	5	71.4286			42	12	25	2.375	1	1.28571
4005	ADNI2	ADNI2	031_S_4005	31	m12	2012-04-12	EMCI	Dementia	3 Tesla MRI	3 Tesla MRI	299294	40083	7096	1175340	4232	23988	22817	1733880	30	70.5	Male	16	Not Hisp/Latino	White	Married	1								4.5	11	15	4	33	5	8	80	4		55	10	28	2.5	1	1
4005	ADNI2	ADNI2	031_S_4005	31	m24	2013-04-15	EMCI	Dementia	3 Tesla MRI	3 Tesla MRI	370064	43924	6897	1167110	4493	21883	21565	1746270	29	70.5	Male	16	Not Hisp/Latino	White	Married	1	1.23388		1.4331					4	11	14	3	39	4	9	100	6		58	12	28	2.25	1	1
4005	ADNI2	ADNI2	031_S_4005	31	m36	2014-04-28	EMCI	MCI	3 Tesla MRI	3 Tesla MRI	425933	47988	7083	1143830	4369	21797	21274	1744510	30	70.5	Male	16	Not Hisp/Latino	White	Married	1								1.5	12	16	4	35	2	7	87.5	5		92	9	29	2.5	1	1.14286
4007	ADNI2	ADNI2	072_S_4007	72	bl	2011-03-22	EMCI	MCI	3 Tesla MRI	3 Tesla MRI	300515	36679	7495	1029740	3522	19848	19938	1426170	29	78.1	Male	20	Not Hisp/Latino	White	Married	1	1.35023		1.673		662.5	217.6	23.42	0.5	9	14	5	40	7	4	36.3636	10		65	1	24	1.5	1	1.14286
4007	ADNI2	ADNI2	072_S_4007	72	m06	2011-11-01	EMCI	MCI	3 Tesla MRI	3 Tesla MRI	272792	37650	7196	1019300	3325	19409	20774	1406290	29	78.1	Male	20	Not Hisp/Latino	White	Married	1								1.5	10	13	2	44	8	2	18.1818			97	1	25	1.875	1	1.14286
4007	ADNI2	ADNI2	072_S_4007	72	m12	2012-03-27	EMCI	MCI	3 Tesla MRI	3 Tesla MRI	363488	38742	7169	1028910	3646	17761	20170	1430100	30	78.1	Male	20	Not Hisp/Latino	White	Married	1								0.5	9	14	5	40	2	3	33.3333	11		61	0	24	1.25	1	1.14286
4007	ADNI2	ADNI2	072_S_4007	72	m24	2013-04-01	EMCI	MCI	3 Tesla MRI	3 Tesla MRI	371622	40617	6856	1006720	3462	18769	20283	1408780	30	78.1	Male	20	Not Hisp/Latino	White	Married	1	1.38197		1.7554					1.5	5	13	7	37	4	10	100	12		55	1	23	1.375	1	1.14286
4009	ADNI2	ADNI2	016_S_4009	16	bl	2011-06-28	AD	Dementia			241397	29136	5224	910905				1338420	24	90.3	Male	17	Hisp/Latino	White	Married	0	1.21134		0.9154		1340	238	20.15	8	15	25	6	25	1	3	60	0		300	26	18	2	1.33333	2.14286
4009	ADNI2	ADNI2	016_S_4009	16	m03	2011-09-20	AD			3 Tesla MRI	263695		5119	909634				1338120		90.3	Male	17	Hisp/Latino	White	Married	0
4009	ADNI2	ADNI2	016_S_4009	16	m06	2011-12-20	AD	Dementia			280907	29184	5157	903591				1332780	22	90.3	Male	17	Hisp/Latino	White	Married	0								6.5	15	27	8	21	1	4	100			300	23	16	1.75	1	1.71429
4009	ADNI2	ADNI2	016_S_4009	16	m12	2012-06-27	AD	Dementia			321257		5163	874633				1329600	24	90.3	Male	17	Hisp/Latino	White	Married	0								9	20	30	7	21	1	4	100	0		300	29	18	2.625	1.33333	2.14286
4009	ADNI2	ADNI2	016_S_4009	16	m24	2013-06-14	AD	Dementia		3 Tesla MRI	377889		4513					1314090	25	90.3	Male	17	Hisp/Latino	White	Married	0	1.23405		0.8771					10	16	29	9	19	0	4	100	0		300	30	17	1.625	1	1.14286
4010	ADNI2	ADNI2	116_S_4010	116	bl	2011-04-13	CN	CN			228524	31817	5796	911317	3892	18787	18141	1308120	29	70.8	Female	18	Not Hisp/Latino	White	Married	0	1.31031		1.3617		681.8	160.6	14.52	0	6	8	2	53	7	5	38.4615	19		44	0	25	1.71429	1.44444	1
4010	ADNI2	ADNI2	116_S_4010	116	m03	2011-06-30	CN				296353	32551		908667	3926	18671	18090	1308660		70.8	Female	18	Not Hisp/Latino	White	Married	0
4010	ADNI2	ADNI2	116_S_4010	116	m06	2011-10-18	CN	CN		3 Tesla MRI	265256	33387		901307	3875	18384	17745	1300160	28	70.8	Female	18	Not Hisp/Latino	White	Married	0								0	4	7	3	41	6	9	100			70	1	25	1.375	1.11111	1.14286
4010	ADNI2	ADNI2	116_S_4010	116	m12	2012-04-26	CN	CN		3 Tesla MRI	305474	31930		907885	3502	18402	17978	1297190	30	70.8	Female	18	Not Hisp/Latino	White	Married	0								0	4	5	1	42	9	1	7.69231	16		62	0	29	1.25	1	1.14286
4010	ADNI2	ADNI2	116_S_4010	116	m36	2014-04-10	CN	CN		3 Tesla MRI	423841							1301950	29	70.8	Female	18	Not Hisp/Latino	White	Married	0								0	2	2	0	60	2	-4	-36.3636	18		62	0	27	1.375	1.22222	1.14286
4012	ADNI2	ADNI2	012_S_4012	12	m03	2011-07-20	EMCI			3 Tesla MRI	248646	10003		1033420	2933	17357	20042	1343420		68.9	Female	16	Not Hisp/Latino	White	Divorced	0
4012	ADNI2	ADNI2	012_S_4012	12	m06	2011-11-07	EMCI	MCI		3 Tesla MRI	280576	10940	6522	1010090	3492	15086	18772	1361340	28	68.9	Female	16	Not Hisp/Latino	White	Divorced	0								1.5	6	10	4	39	6	1	10			77	0	28	3.5	2.55556	2.28571
4012	ADNI2	ADNI2	012_S_4012	12	m12	2012-05-21	EMCI	MCI		3 Tesla MRI	312785	10357	6727	1025300	2986	16919	19517	1341530	30	68.9	Female	16	Not Hisp/Latino	White	Divorced	0								1	5	7	2	41	4	2	22.2222	8		52	1	30	2.42857	2	1.2
4012	ADNI2	ADNI2	012_S_4012	12	m24	2013-04-29	EMCI	MCI		3 Tesla MRI	374563	9110	6740	1037230	2782	16524	19891	1340140	30	68.9	Female	16	Not Hisp/Latino	White	Divorced	0	1.2834		1.1288		1081	520	44.77	1	4	9	5	47	4	6	60	6		107	0	29	3.375	2.44444	2.14286
4012	ADNI2	ADNI2	012_S_4012	12	m48	2015-05-07	EMCI	MCI		3 Tesla MRI	498015	9780	6335	1017620	3026	16435	19451	1435440	30	68.9	Female	16	Not Hisp/Latino	White	Divorced	0			1.1147		805.9	454.7	39.26	1.5	5	8	3	41	7	8	72.7273	8		50	0	27	3	2.88889	1.71429
4014	ADNI2	ADNI2	041_S_4014	41	bl	2011-05-31	CN	CN	3 Tesla MRI	3 Tesla MRI	229335		8363					1762990	29	80.7	Male	16	Not Hisp/Latino	White	Widowed	0	1.22383		1.6553		443.5	313.2	30.92	0	7	10	2	36	3	4	50	12		170	1	21	2	1.22222	1.14286
4014	ADNI2	ADNI2	041_S_4014	41	m03	2011-08-02	CN		3 Tesla MRI	3 Tesla MRI	250633	56053		1135290	3227	24820	24031	1761060		80.7	Male	16	Not Hisp/Latino	White	Widowed	0
4014	ADNI2	ADNI2	041_S_4014	41	m06	2011-12-01	CN	CN	3 Tesla MRI	3 Tesla MRI	277047	58472		1115720	3168	23575	22351	1761000	28	80.7	Male	16	Not Hisp/Latino	White	Widowed	0								1.5	8	10	1	29	3	3	42.8571			213	0	27	2.5	1.44444	1
4014	ADNI2	ADNI2	041_S_4014	41	m12	2012-05-30	CN	CN	3 Tesla MRI	3 Tesla MRI	314449	57488	7810	1139210	3503	24117	23003	1772350	29	80.7	Male	16	Not Hisp/Latino	White	Widowed	0								0	9	16	5	31	6	7	77.7778	13		110	2	22	1.875	1.33333	1
4014	ADNI2	ADNI2	041_S_4014	41	m24	2013-06-05	CN	CN	3 Tesla MRI	3 Tesla MRI	377016							1749050	27	80.7	Male	16	Not Hisp/Latino	White	Widowed	0	1.232		1.7038		539	319.9	33.57	2	9	12	2	32	5	8	100	17		510	2	22	2.375	1.55556	1
4014	ADNI2	ADNI2	041_S_4014	41	m48	2015-05-14	CN	CN	3 Tesla MRI	3 Tesla MRI	498050		7914					1756600	30	80.7	Male	16	Not Hisp/Latino	White	Widowed	0			1.7012		489.1	381.1	41.84	0	7	13	5	37	4	9	100	15		105	0	23	2.375	1.33333	1
4015	ADNI2	ADNI2	037_S_4015	37	bl	2011-04-13	LMCI	MCI	3 Tesla MRI	3 Tesla MRI	228531	37937	4900	1014790				1457910	30	73.6	Female	20	Not Hisp/Latino	White	Divorced	1	1.25433		1.3169		384.6	420.7	39.81	2	9	14	5	39	4	10	100	4		109	12	24	2.125	1.5
4015	ADNI2	ADNI2	037_S_4015	37	m03	2011-07-12	LMCI		3 Tesla MRI	3 Tesla MRI	244950	39782	5200	1008650				1458430		73.6	Female	20	Not Hisp/Latino	White	Divorced	1
4015	ADNI2	ADNI2	037_S_4015	37	m06	2011-11-16	LMCI	MCI	3 Tesla MRI		272828	45253	4724	992508				1457490	27	73.6	Female	20	Not Hisp/Latino	White	Divorced	1								3	13	21	7	30	3	7	100			138	13	21	1.6	1.33333
4015	ADNI2	ADNI2	037_S_4015	37	m12	2012-04-11	LMCI	MCI	3 Tesla MRI		299278	47645	4731	987126				1455720	25	73.6	Female	20	Not Hisp/Latino	White	Divorced	1								3.5	9	16	7	29	0	4	80	0		128	9	22	1.85714	1.125	1.25
4015	ADNI2	ADNI2	037_S_4015	37	m24	2013-04-19	LMCI	Dementia	3 Tesla MRI	3 Tesla MRI	411351	55870	4690	974023	2507	13593	15814	1457400	24	73.6	Female	20	Not Hisp/Latino	White	Divorced	1	1.15654		1.5519		436.3	430.9	36.95	4.5	19	30	10	33	4	8	100	0		190	16	16		1
4015	ADNI2	ADNI2	037_S_4015	37	m48	2015-04-08	LMCI	Dementia	3 Tesla MRI	3 Tesla MRI	492184		4144	934829				1455610	12	73.6	Female	20	Not Hisp/Latino	White	Divorced	1			1.6765		318.6	406.7	35.05	17	41	56	10								30
4018	ADNI2	ADNI2	098_S_4018	98	bl	2011-05-25	CN	CN	3 Tesla MRI	3 Tesla MRI	229328	33175	7843	1056440	3580	17237	21861	1534350	29	76.1	Male	18	Not Hisp/Latino	White	Married	0	1.33844		0.9071		>1700	238.6	22.26	0	9	16	6	38	5	6	60	11		110	0	24	2	1.11111	1
4018	ADNI2	ADNI2	098_S_4018	98	m06	2011-11-28	CN	CN	3 Tesla MRI	3 Tesla MRI	342526	33107	8040	1051740	3388	17452	21431	1539220	29	76.1	Male	18	Not Hisp/Latino	White	Married	0								0	3	7	2	33	6	5	45.4545			115	0	25	1.75	1.11111	1
4018	ADNI2	ADNI2	098_S_4018	98	m12	2012-05-21	CN	CN	3 Tesla MRI	3 Tesla MRI	312783		7782	1044090	3687	17440	20909	1533540	27	76.1	Male	18	Not Hisp/Latino	White	Married	0								0	4	9	4	43	6	3	25	11		133	0	28	2.125	1.22222	1
4018	ADNI2	ADNI2	098_S_4018	98	m24	2013-05-06	CN	CN	3 Tesla MRI	3 Tesla MRI	374707	35659	7816	1037420	3790	16968	21312	1535560	30	76.1	Male	18	Not Hisp/Latino	White	Married	0	1.31591		0.9443		1478	244.9	23.63	0.5	7	12	4	39	3	3	33.3333	14		114	0	23	1.625	1.11111	1.14286
4018	ADNI2	ADNI2	098_S_4018	98	m48	2015-06-03	CN	CN	3 Tesla MRI	3 Tesla MRI	541293		7482	1020680	3542	17848	20727	1529520	29	76.1	Male	18	Not Hisp/Latino	White	Married	0			0.9584		1646	270.6	24.36	0	7	13	3	36	4	2	25	10		150	2	25	1.625	1.11111	1
4020	ADNI2	ADNI2	023_S_4020	23	bl	2011-06-22	CN	CN	3 Tesla MRI	3 Tesla MRI	233461	18846	8221	1197590	4042	22013	23939	1596150	29	66.5	Male	16	Not Hisp/Latino	White	Married	0	1.3339		1.0133		>1700	265	24.15	0	7	10	3	33	4	8	100	12		71	0	25	1.25	1.44444	1
4020	ADNI2	ADNI2	023_S_4020	23	m03	2011-08-03	CN		3 Tesla MRI		250639	19889	8351	1194790	3964	21205	24930	1595760		66.5	Male	16	Not Hisp/Latino	White	Married	0
4020	ADNI2	ADNI2	023_S_4020	23	m06	2012-02-01	CN	CN	3 Tesla MRI	3 Tesla MRI	285143	18513	8414	1203970	4309	21733	25234	1601220	30	66.5	Male	16	Not Hisp/Latino	White	Married	0								0	7	11	4	32	4	3	37.5			63	0	22	1.5	1.44444	1
4020	ADNI2	ADNI2	023_S_4020	23	m12	2012-07-02	CN	CN	3 Tesla MRI	3 Tesla MRI	321455	19943	8246	1196500	4159	22002	24269	1598450	28	66.5	Male	16	Not Hisp/Latino	White	Married	0								0	11	19	8	32	4	8	100	13		65	0	23	1.5	1.33333	1
4020	ADNI2	ADNI2	023_S_4020	23	m24	2013-06-10	CN	CN	3 Tesla MRI	3 Tesla MRI	377161	20179	8169	1195080	4679	21547	24237	1593980	30	66.5	Male	16	Not Hisp/Latino	White	Married	0	1.33078		1.0282					0	7	12	5	42	4	4	40	15		59	0	25	1.375	1.44444	1
4020	ADNI2	ADNI2	023_S_4020	23	m48	2015-07-07	CN	CN	3 Tesla MRI	3 Tesla MRI	506287	24287	7765	1162390	4090	21903	23581	1591020	27	66.5	Male	16	Not Hisp/Latino	White	Married	0			1.0206					0	8	14	6	40	3	2	22.2222	10		55	0	25	1.42857	1.44444	1
4021	ADNI2	ADNI2	031_S_4021	31	bl	2011-05-05	CN	CN	3 Tesla MRI	3 Tesla MRI	232863	50946	7841	1144970	3696	20021	20721	1630490	29	66.5	Male	20	Not Hisp/Latino	Black	Married	0	1.26556		0.935		690.2	81.54	<8	0	2	4	2	58	8	12	92.3077	13		52	0	26	1	1	1
4021	ADNI2	ADNI2	031_S_4021	31	m03	2011-07-26	CN		3 Tesla MRI	3 Tesla MRI	248673	51499	8051	1092070	3507	20465	21187	1639960		66.5	Male	20	Not Hisp/Latino	Black	Married	0
4021	ADNI2	ADNI2	031_S_4021	31	m06	2011-10-20	CN	CN	3 Tesla MRI	3 Tesla MRI	272657	53217	7668	1082130	3475	20310	20898	1634720	30	66.5	Male	20	Not Hisp/Latino	Black	Married	0								0	1	1	0	56	5	11	84.6154			35	0	29	1.125	1	1
4021	ADNI2	ADNI2	031_S_4021	31	m12	2012-04-26	CN	CN	3 Tesla MRI	3 Tesla MRI	305521	53954	7611	1084980	3586	20337	21149	1633240	30	66.5	Male	20	Not Hisp/Latino	Black	Married	0								0	3	4	1	51	6	3	23.0769	13		41	0	29	1.125	1	1
4021	ADNI2	ADNI2	031_S_4021	31	m24	2013-05-06	CN	CN	3 Tesla MRI	3 Tesla MRI	371729	56610	7718	1077610	3285	20223	20725	1630500	29	66.5	Male	20	Not Hisp/Latino	Black	Married	0	1.22999		0.9501		708.3	80.16	<8	0	4	5	1	43	5	7	63.6364	13		37	2	28	1	1	1
4021	ADNI2	ADNI2	031_S_4021	31	m36	2014-11-24	CN	CN	3 Tesla MRI	3 Tesla MRI	470413	58940	7302	1059770	3577	19839	20657	1628540	30	66.5	Male	20	Not Hisp/Latino	Black	Married	0								0	5	5	0	49	8	2	15.3846	18		37	0	29	1	1	1
4021	ADNI3	ADNI2	031_S_4021	31	m90	2018-09-20	CN	CN	3 Tesla MRI		1086094	68010.1	7307	1021440	3519	17917	19128	1561090	29	66.5	Male	20	Not Hisp/Latino	Black	Married	0			0.917					0	5.67	5.67	0	45	7	2	16.6667	17		35	0	27	1.25	1	1
4021	ADNI3	ADNI2	031_S_4021	31	m102	2019-09-26	CN	CN	3 Tesla MRI		1253141	69265.2	7552.7	1035410	3634	19719	20485	1561140	30	66.5	Male	20	Not Hisp/Latino	Black	Married	0								0	4	4	0	46	6	7	63.6364	16		49	0	24	1.125	1	1
4022	ADNI2	ADNI2	099_S_4022	99	m03	2011-06-30	EMCI			3 Tesla MRI	296343	42003	6011	797966				1272460		86.4	Male	16	Not Hisp/Latino	White	Married	1
4022	ADNI2	ADNI2	099_S_4022	99	m06	2011-10-24	EMCI	MCI		3 Tesla MRI	272806		5934	794595				1269820	24	86.4	Male	16	Not Hisp/Latino	White	Married	1								3	13	23	7	13	4	2	50			300	0	14	3.16667	3.375	3
4022	ADNI2	ADNI2	099_S_4022	99	m12	2012-04-26	EMCI	MCI		3 Tesla MRI	305517	41943	5910	806515				1265590	23	86.4	Male	16	Not Hisp/Latino	White	Married	1								2	13	25	8	21	2	5	100	5		300	1	19	3.5	3	3
4024	ADNI2	ADNI2	031_S_4024	31	bl	2011-04-29	AD	Dementia	3 Tesla MRI	3 Tesla MRI	229343	34273	6350	970061	2814	16471	17445	1445040	25	55.9	Female	16	Not Hisp/Latino	White	Married	1	1.07093		1.68		934.2	616.4	67.97	4.5	19	31	9	27	0	5	100	0		232	15	25	2.875	1.33333	2.28571
4024	ADNI2	ADNI2	031_S_4024	31	m03	2011-07-29	AD		3 Tesla MRI	3 Tesla MRI	250625	35858	6412	958250	2110	15513	15599	1446880		55.9	Female	16	Not Hisp/Latino	White	Married	1
4024	ADNI2	ADNI2	031_S_4024	31	m06	2011-10-28	AD	Dementia	3 Tesla MRI	3 Tesla MRI	272668	37419	6071	946980	2316	14691	15787	1435960	26	55.9	Female	16	Not Hisp/Latino	White	Married	1								4.5	20	31	9	28	0	5	100			300	16	20	3.75	3.22222	2.42857
4024	ADNI2	ADNI2	031_S_4024	31	m12	2012-04-16	AD	Dementia	3 Tesla MRI		305607	41199	5838	946056	2992	14882	16064	1438140	22	55.9	Female	16	Not Hisp/Latino	White	Married	1								7	23	34	8	31	1	7	100	3		300	20	19	2.375	2.77778	2.14286
4026	ADNI2	ADNI2	012_S_4026	12	bl	2011-06-22	CN	CN	3 Tesla MRI	3 Tesla MRI	241356		7440	1089850	3658	20680	22280	1610300	29	73.5	Male	16	Not Hisp/Latino	White	Widowed	0	1.27656		1.2186		509.2	197.8	18.33	0	6	10	3	53	7	4	30.7692	15		82	0	24	2.5	1.44444	1.57143
4026	ADNI2	ADNI2	012_S_4026	12	m03	2011-08-30	CN		3 Tesla MRI	3 Tesla MRI	258676		7226	1091500	3920	20711	22697	1619310		73.5	Male	16	Not Hisp/Latino	White	Widowed	0
4026	ADNI2	ADNI2	012_S_4026	12	m06	2011-12-07	CN	CN	3 Tesla MRI	3 Tesla MRI	278142			1084810	3974	20349	22534	1618660	30	73.5	Male	16	Not Hisp/Latino	White	Widowed	0								0	5	10	4	44	9	4	30.7692			76	0	28	2.125	1.22222	1.42857
4026	ADNI2	ADNI2	012_S_4026	12	m12	2012-06-05	CN	CN	3 Tesla MRI	3 Tesla MRI	313665		7383	1089690	4242	21178	22595	1618530	30	73.5	Male	16	Not Hisp/Latino	White	Widowed	0								0	3	6	1	58	9	3	20	18		92	0	29	2.25	1.33333	1.42857
4026	ADNI2	ADNI2	012_S_4026	12	m24	2013-06-10	CN	CN	3 Tesla MRI	3 Tesla MRI	727679	46308	7067	1074270	3875	21120	21619	1611320	29	73.5	Male	16	Not Hisp/Latino	White	Widowed	0	1.27593		1.2073		550.7	208.3	18.25	0	3	4	0	56	8	3	23.0769	17		98	0	30	2.875	1.55556	1.42857
4028	ADNI2	ADNI2	037_S_4028	37	bl	2011-05-23	CN	CN	3 Tesla MRI	3 Tesla MRI	229326	9058	6615	999037	3579	18751	18535	1257480	30	63.5	Female	18	Not Hisp/Latino	White	Never married	0	1.32817		1.0513		>1700	308.2	23.95	0	3	5	2	52	3	1	9.09091	13		70	0	30	1.125	1	1
4028	ADNI2	ADNI2	037_S_4028	37	m03	2011-07-25	CN		3 Tesla MRI	3 Tesla MRI	248683	8915	6666	997675	3392	18504	18417	1256630		63.5	Female	18	Not Hisp/Latino	White	Never married	0
4028	ADNI2	ADNI2	037_S_4028	37	m06	2011-11-21	CN	CN	3 Tesla MRI	3 Tesla MRI	272848	9255	6570	997316	3480	19224	18506	1262220	30	63.5	Female	18	Not Hisp/Latino	White	Never married	0								0	4	8	4	54	7	5	38.4615			69	0	29	1.125	1	1
4028	ADNI2	ADNI2	037_S_4028	37	m12	2012-05-07	CN	CN	3 Tesla MRI	3 Tesla MRI	306770	9466		994208	3368	18463	17912	1263020	30	63.5	Female	18	Not Hisp/Latino	White	Never married	0								0	5	7	2	52	5	0	0	15		48	2	30	1	1	1
4028	ADNI2	ADNI2	037_S_4028	37	m24	2013-05-07	CN	CN	3 Tesla MRI	3 Tesla MRI	411353	9633	6429	992993	3240	18643	18592	1258080	30	63.5	Female	18	Not Hisp/Latino	White	Never married	0	1.30712		1.0614		>1700	329.6	26.55	0	4	6	2	52	3	0	0	18		50	0	29	1.125	1	1
4028	ADNI2	ADNI2	037_S_4028	37	m48	2015-06-04	CN	CN	3 Tesla MRI	3 Tesla MRI	498079	11273	6344	998465	2917	19085	18225	1278820	29	63.5	Female	18	Not Hisp/Latino	White	Never married	0			1.0655		>1700	370.6	30.9		5	8	3	54	6	0	0	13		55	0	26	1.125	1	1
4028	ADNI3	ADNI2	037_S_4028	37	m102	2019-11-13	CN	CN	3 Tesla MRI		1255836	14905.6	6193.1	990479	2476	17774	18395	1300210	30	63.5	Female	18	Not Hisp/Latino	White	Never married	0			1.1252					0	3	7	4	55	7	0	0	18		73	0	25	1.375	1	1.16667
4028	ADNI3	ADNI2	037_S_4028	37	m126	2021-11-22	CN	CN	3 Tesla MRI		1518314	19242.7	5513.8	957250	2336	17263	17158	1276430	29	63.5	Female	18	Not Hisp/Latino	White	Never married	0								0	4.67	6.67	2	57	9	2	14.2857	18		51	0	27	1	1.11111	1
4029	ADNI2	ADNI2	031_S_4029	31	bl	2011-05-09	LMCI	MCI	3 Tesla MRI	3 Tesla MRI	232860	19852	9311	1278260	5355	22895	24657	1755670	27	61.1	Male	20	Not Hisp/Latino	White	Married	2	1.28788		1.0747		1063	268.1	25.32	1	7	11	3	45	9	3	23.0769	3		76	0	28	1.375	1.22222	1
4029	ADNI2	ADNI2	031_S_4029	31	m03	2011-08-08	LMCI		3 Tesla MRI		250653	20279	9144	1265990	4809	22026	24342	1757050		61.1	Male	20	Not Hisp/Latino	White	Married	2
4029	ADNI2	ADNI2	031_S_4029	31	m06	2011-11-10	LMCI	MCI	3 Tesla MRI		272683	19822	9553	1254570	4661	20163	22887	1767230	29	61.1	Male	20	Not Hisp/Latino	White	Married	2								1	8	12	3	36	7	5	50			60	0	24	1.25	1	1
4029	ADNI2	ADNI2	031_S_4029	31	m12	2012-05-17	LMCI	MCI	3 Tesla MRI	3 Tesla MRI	308116	20525	9179	1262820	4965	21255	24029	1774690	29	61.1	Male	20	Not Hisp/Latino	White	Married	2								0.5	8	13	5	51	6	1	8.33333	13		54	0	25	1.5	1.22222	1
4029	ADNI2	ADNI2	031_S_4029	31	m24	2013-04-22	LMCI	MCI	3 Tesla MRI	3 Tesla MRI	369193	21400	9148	1261400	4464	21939	24740	1748590	26	61.1	Male	20	Not Hisp/Latino	White	Married	2	1.27838				835.9	272	25.58	0.5	7	10	3	52	10	6	40	9		55	0	25	1.875	1.11111	1
4030	ADNI2	ADNI2	037_S_4030	37	bl	2011-05-25	LMCI	MCI			234655	36764	6544	1100480	2777	18446	19413	1527250	25	68.3	Female	12	Not Hisp/Latino	White	Married	1	1.06503		1.5139					1.5	10	16	5	41	8	12	92.3077	1		79	3	21	2.25	1.44444	1
4030	ADNI2	ADNI2	037_S_4030	37	m03	2011-08-01	LMCI				248675	37996	6234	1089900	2592	18333	18491	1526930		68.3	Female	12	Not Hisp/Latino	White	Married	1
4030	ADNI2	ADNI2	037_S_4030	37	m06	2011-11-28	LMCI	MCI		3 Tesla MRI	277033	39894	6178	1091470	3066	18442	19452	1527040	25	68.3	Female	12	Not Hisp/Latino	White	Married	1								1.5	10	16	6	30	5	5	62.5			63	3	21	3.375	1.88889	1.28571
4030	ADNI2	ADNI2	037_S_4030	37	m12	2012-05-17	LMCI	MCI		3 Tesla MRI	308088	41273	5992	1085880	2480	18288	18360	1530130	25	68.3	Female	12	Not Hisp/Latino	White	Married	1								1.5	11	17	6	30	8	8	80	4		69	6	22	3	1.44444	1
4030	ADNI2	ADNI2	037_S_4030	37	m24	2013-05-15	LMCI	MCI		3 Tesla MRI	411357	47255	5424	1060480	2399	17034	17482	1528870	24	68.3	Female	12	Not Hisp/Latino	White	Married	1			1.5198		767.3	294.4	32.41	3	22	30	6	21	2	4	80	1		127	8	18	2.125	1.88889	1.28571
4030	ADNI2	ADNI2	037_S_4030	37	m48	2015-05-27	LMCI	Dementia		3 Tesla MRI	498066	61008	4963	1054290	2535	17559	15943	1546720	18	68.3	Female	12	Not Hisp/Latino	White	Married	1			1.3374		544.5	279.7	30.72	4.5	33	45	10	11	1	3	100	0			18	13
4030	ADNI3	ADNI2	037_S_4030	37	m78	2017-09-08	LMCI	Dementia			901705	88030.9	5299.5	1002910	2317	15259	14701	1510180	9	68.3	Female	12	Not Hisp/Latino	White	Married	1			1.4472					7	39.67	54.67	10	6	1	1	100	0			26	6
4030	ADNI3	ADNI2	037_S_4030	37	m90	2018-09-10	LMCI	Dementia			1046788	96329.7	5438.5	977183	2113	14912	14066	1511870	5	68.3	Female	12	Not Hisp/Latino	White	Married	1								14											29	6
4032	ADNI2	ADNI2	031_S_4032	31	bl	2011-05-23	CN	CN	3 Tesla MRI	3 Tesla MRI	235656	15418	6869	902834	3141	16056	18529	1262880	30	70.2	Female	14	Not Hisp/Latino	White	Married	0	1.27142		1.0244		1192	155.5	12.23	0	3	5	1	56	4	3	23.0769	17		57	0	29	1.625	1.22222	1.28571
4032	ADNI2	ADNI2	031_S_4032	31	m03	2011-08-17	CN		3 Tesla MRI	3 Tesla MRI	258639	15512	6975	909969	2913	15899	18758	1263770		70.2	Female	14	Not Hisp/Latino	White	Married	0
4032	ADNI2	ADNI2	031_S_4032	31	m06	2011-12-05	CN	CN	3 Tesla MRI	3 Tesla MRI	272687	15039	7032	908059	3137	15539	18394	1258270	29	70.2	Female	14	Not Hisp/Latino	White	Married	0								0	4	7	2	44	5	7	70			53	0	27	1.5	1.22222	1.42857
4032	ADNI2	ADNI2	031_S_4032	31	m12	2012-05-17	CN	CN	3 Tesla MRI	3 Tesla MRI	308114	16701	6901	900416	3338	16013	18432	1262040	29	70.2	Female	14	Not Hisp/Latino	White	Married	0								0	4	4	0	45	6	4	33.3333	20		52	0	28	1.5	1.33333	1.14286
4032	ADNI2	ADNI2	031_S_4032	31	m24	2013-05-06	CN	CN	3 Tesla MRI	3 Tesla MRI	373105	15531	7025	904439	3140	16899	18477	1251830	28	70.2	Female	14	Not Hisp/Latino	White	Married	0	1.29149		1.055		1207	139.2	11.8	0	3	3	0	50	8	2	15.3846	15		77	0	30	1.625	1.11111	1.42857
4034	ADNI2	ADNI2	023_S_4034	23	bl	2011-07-13	LMCI	MCI			241370	27053	4831	927093	3025	15002	17365	1374220	24	72.1	Female	19	Not Hisp/Latino	White	Married	2	1.19798		1.7432		486.2	470	46.46	2	13	23	8	27	3	4	57.1429	4		174	1	19	2.875	1.44444	1.33333
4034	ADNI2	ADNI2	023_S_4034	23	m03	2011-08-26	LMCI				258670	27367		917308	2772	14922	16956	1375510		72.1	Female	19	Not Hisp/Latino	White	Married	2
4034	ADNI2	ADNI2	023_S_4034	23	m06	2011-11-16	LMCI	MCI			272826	28540	4721	909540	2963	14746	16284	1363700	25	72.1	Female	19	Not Hisp/Latino	White	Married	2								1	14	22	6	29	2	6	85.7143			115	2	20	2.875	1.44444	1
4034	ADNI2	ADNI2	023_S_4034	23	m12	2012-07-26	LMCI	MCI		3 Tesla MRI	322329	31158	4608	906879	2461	14385	15681	1362740	24	72.1	Female	19	Not Hisp/Latino	White	Married	2								1	18	29	9	27	3	8	100	0		300	1	20	2.125	1.22222	1.14286
4035	ADNI2	ADNI2	023_S_4035	23	bl	2011-09-21	LMCI	MCI	3 Tesla MRI	3 Tesla MRI	248665		7620	1002410	3232	16815	20051	1461170	26	72.6	Female	16	Not Hisp/Latino	White	Married	1	1.21778		1.5265		623.4	454.5	44.09	1	11	20	7	55	9	3	20	8		300	2	19	2.25	1.66667	1
4035	ADNI2	ADNI2	023_S_4035	23	m06	2012-03-21	LMCI	MCI	3 Tesla MRI		293743	64624	7255	963756				1468420	25	72.6	Female	16	Not Hisp/Latino	White	Married	1								1.5	9	13	3	31	6	0	0			261	4	22	1.5	2.11111	2.28571
4035	ADNI2	ADNI2	023_S_4035	23	m12	2012-10-09	LMCI	Dementia	3 Tesla MRI	3 Tesla MRI	342491	67625	7505	962298				1456390	26	72.6	Female	16	Not Hisp/Latino	White	Married	1								3	12	18	5	34	7	2	20	8		300	9	20	2.25	2.33333	2.28571
4035	ADNI2	ADNI2	023_S_4035	23	m24	2013-09-05	LMCI	Dementia	3 Tesla MRI	3 Tesla MRI	411360	75080	7472	954146				1451250	22	72.6	Female	16	Not Hisp/Latino	White	Married	1			1.5401		606.1	480.8	42.29	4.5	17	26	6	41	7	9	75	9		300	19	15	2	1.66667	1.42857
4035	ADNI2	ADNI2	023_S_4035	23	m48	2015-10-26	LMCI	Dementia	3 Tesla MRI	3 Tesla MRI	557532		7466					1446310	11	72.6	Female	16	Not Hisp/Latino	White	Married	1			1.5263		599	437.2	40.87	17	34	47	10	13	3	2	66.6667	0		124	29	7	1.75	2	1.33333
4036	ADNI2	ADNI2	941_S_4036	941	bl	2011-07-06	EMCI	MCI			236982	10402	8053	1051490	4251	23137	19231	1453130	29	74	Male	20	Not Hisp/Latino	White	Married	0	1.36041		1.0263		>1700	245	19.84	0.5	6	9	3	45	6	4	30.7692	9		55	4	26	2.375	1.77778	1
4036	ADNI2	ADNI2	941_S_4036	941	m03	2011-10-06	EMCI				265217	10033	7815	1047240	3956	22319	18446	1454110		74	Male	20	Not Hisp/Latino	White	Married	0
4036	ADNI2	ADNI2	941_S_4036	941	m06	2012-01-25	EMCI	MCI		3 Tesla MRI	281831	10103	7846		5481	22179	19076	1445020	28	74	Male	20	Not Hisp/Latino	White	Married	0								0.5	5	10	4	41	5	9	90			39	1	25	2.25	1.77778	1
4036	ADNI2	ADNI2	941_S_4036	941	m12	2012-08-17	EMCI	MCI		3 Tesla MRI	335966	9411	7756	1031990	4502	22258	18513	1437950	28	74	Male	20	Not Hisp/Latino	White	Married	0								1.5	5	8	3	40	6	5	45.4545	8		53	0	26	2.125	2	1
4036	ADNI2	ADNI2	941_S_4036	941	m24	2013-08-21	EMCI	MCI		3 Tesla MRI	398193	9734	8111	1038960	4427	22905	19248	1435050	29	74	Male	20	Not Hisp/Latino	White	Married	0			0.9838		>1700	269.8	21.42	0.5	8	15	7	33	5	8	80	2		55	2	24	2.375	1.77778	1
4036	ADNI2	ADNI2	941_S_4036	941	m48	2015-06-26	EMCI	MCI		3 Tesla MRI	729722	9161	7790	1032030	4624	22106	18841	1437490	29	74	Male	20	Not Hisp/Latino	White	Married	0			0.9587		>1700	226.7	18.58	0.5	5	9	4	42	4	0	0	11		48	5	26	1.75	1.77778	1
4036	ADNI3	ADNI2	941_S_4036	941	m78	2017-11-27	EMCI	MCI			939342	11913.3	7597.3	1005540	4471	21254	18545	1407380	30	74	Male	20	Not Hisp/Latino	White	Married	0	1.35534		0.965					0.5	5.33	9.33	3	41	3	1	11.1111	10		66	6	23	2.875	2.33333	1
4036	ADNI3	ADNI2	941_S_4036	941	m90	2018-11-20	EMCI	MCI			1075497	12132.9	7435.2	1010010	4668	22204	19027	1437170	30	74	Male	20	Not Hisp/Latino	White	Married	0								0.5	3.67	7.67	4	42	4	3	33.3333	14		62	1	23	2.125	2.11111	1
4036	ADNI3	ADNI2	941_S_4036	941	m102	2020-02-19	EMCI	MCI			1296964	12821.9	7279	1002900	4704	21667	18924	1438380	30	74	Male	20	Not Hisp/Latino	White	Married	0			0.9878					1.5	6	9	3	44	7	6	50	12		51	5	29	2.5	2	1
4036	ADNI3	ADNI2	941_S_4036	941	m114	2021-03-17	EMCI	MCI			1425913	13441.6	7201.5	996475	4395	21378	18910	1432920	30	74	Male	20	Not Hisp/Latino	White	Married	0								2.5	3.33	7.33	4	47	7	3	23.0769	11		76	2	28	1.375	1.88889	1
4037	ADNI2	ADNI2	041_S_4037	41	bl	2011-06-03	CN	CN	3 Tesla MRI	3 Tesla MRI	238644	36966	8290	1208550	4563	21372	20067	1738840	27	75.6	Male	16	Not Hisp/Latino	White	Married	0	1.35386		0.9077		>1700	210.1	17.76	0	11	16	5	30	2	4	57.1429	14		106	1	25	1.875	1.44444	1
4037	ADNI2	ADNI2	041_S_4037	41	m03	2011-09-01	CN		3 Tesla MRI	3 Tesla MRI	258696	37774	8312	1210030	4608	22726	21313	1729350		75.6	Male	16	Not Hisp/Latino	White	Married	0
4037	ADNI2	ADNI2	041_S_4037	41	m06	2012-01-09	CN	CN	3 Tesla MRI	3 Tesla MRI	277062	38937	8608	1196390				1735610	29	75.6	Male	16	Not Hisp/Latino	White	Married	0								0	12	20	7	32	3	3	37.5			140	0	23	1.5	1.33333	1.14286
4037	ADNI2	ADNI2	041_S_4037	41	m12	2012-06-04	CN	CN	3 Tesla MRI	3 Tesla MRI	314468	39205	8063	1208200				1729610	25	75.6	Male	16	Not Hisp/Latino	White	Married	0								0	7	12	5	32	1	6	100	16		113	2	23	1.5	1.44444	1
4037	ADNI2	ADNI2	041_S_4037	41	m24	2013-06-03	CN	CN	3 Tesla MRI	3 Tesla MRI	377018	43961	7965	1186080	4435	21533	21400	1733390	24	75.6	Male	16	Not Hisp/Latino	White	Married	0	1.29604		1.0138					0	17	23	5	26	4	6	85.7143	12		181	0	24	1.5	1.33333	1.14286
4037	ADNI2	ADNI2	041_S_4037	41	m48	2015-05-28	CN	CN	3 Tesla MRI	3 Tesla MRI	498068	45094	7944	1160070				1725430	25	75.6	Male	16	Not Hisp/Latino	White	Married	0			0.9793		>1700	232.3	21.09	0	12	18	5	28	2	6	85.7143	10		136	0	23	1.75	1.77778	1
4037	ADNI3	ADNI2	041_S_4037	41	m72	2017-07-11	CN	CN	3 Tesla MRI		873878	48420.3	8135.8	1142890	4618	21692	19423	1666660	23	75.6	Male	16	Not Hisp/Latino	White	Married	0			1.0147					0	13	21	6					12		135	0	27	1.75	1.77778	1
4039	ADNI2	ADNI2	014_S_4039	14	bl	2011-06-14	AD	Dementia	3 Tesla MRI	3 Tesla MRI	241346	41913	6471	935155	3089	14075	14896	1467080	21	55.9	Male	19	Not Hisp/Latino	White	Married	1	0.795045		1.6681		593.6	542.7	57.04	4.5	18	28	7	21	1	3	100	1			19	17	1.625	1.33333	1.8
4039	ADNI2	ADNI2	014_S_4039	14	m03	2011-09-15	AD		3 Tesla MRI	3 Tesla MRI	260269			955593				1467580		55.9	Male	19	Not Hisp/Latino	White	Married	1
4039	ADNI2	ADNI2	014_S_4039	14	m06	2011-12-07	AD	Dementia	3 Tesla MRI	3 Tesla MRI	278190	44337		946938	2832	12278	13912	1472080	20	55.9	Male	19	Not Hisp/Latino	White	Married	1								4	23	34	8	11	2	3	100			299	19	14	2	1	1
4039	ADNI2	ADNI2	014_S_4039	14	m12	2012-06-12	AD	Dementia	3 Tesla MRI		314488	47485	6476	908551				1469520	21	55.9	Male	19	Not Hisp/Latino	White	Married	1								4	25	38	8	10	1	2	100	0		300	24	13	2	1.22222	1.4
4039	ADNI2	ADNI2	014_S_4039	14	m24	2013-06-25	AD	Dementia	3 Tesla MRI	3 Tesla MRI	379932	54572	6444	900839				1470510	13	55.9	Male	19	Not Hisp/Latino	White	Married	1								8	49	64	10								25
4041	ADNI2	ADNI2	041_S_4041	41	bl	2011-06-08	CN	CN	3 Tesla MRI	3 Tesla MRI	238651	23431	5307	825502	2350	15820	16502	1229440	30	77.9	Female	18	Not Hisp/Latino	White	Widowed	0	1.25146		0.9879		>1700	377.9	30.42	0	7	12	5	55	5	8	61.5385	11		83	0	26	1.375	1.11111	1.14286
4041	ADNI2	ADNI2	041_S_4041	41	m03	2011-10-11	CN		3 Tesla MRI	3 Tesla MRI	265236	24870	5296	818949	2530	15563	16942	1226750		77.9	Female	18	Not Hisp/Latino	White	Widowed	0
4041	ADNI2	ADNI2	041_S_4041	41	m06	2011-12-13	CN	MCI	3 Tesla MRI	3 Tesla MRI	278317	24020	5131	819849	2942	15163	16405	1232750	30	77.9	Female	18	Not Hisp/Latino	White	Widowed	0								2	9	16	7	41	5	8	72.7273			103	1	26	1.875	1.22222	1.57143
4041	ADNI2	ADNI2	041_S_4041	41	m12	2012-06-18	CN	MCI	3 Tesla MRI	3 Tesla MRI	314546	24917	5232	808303	2234	15134	16368	1230370	30	77.9	Female	18	Not Hisp/Latino	White	Widowed	0								4	7	13	6	36	7	8	72.7273	2		52	20	24	1.875	1.22222	1.28571
4041	ADNI2	ADNI2	041_S_4041	41	m24	2013-05-13	CN	Dementia	3 Tesla MRI	3 Tesla MRI	373219	24315	5075	808496	2190	14655	16197	1223580	26	77.9	Female	18	Not Hisp/Latino	White	Widowed	0	1.22729		0.926		>1700	476.9	39.02	5	12	19	7	45	5	9	90	2		70	21	22	1.375	1	1
4042	ADNI2	ADNI2	031_S_4042	31	bl	2011-05-20	LMCI	MCI	3 Tesla MRI	3 Tesla MRI	235659	10842	8449	997441	4104	15128	17713	1386740	26	57.2	Male	18	Not Hisp/Latino	White	Married	0	1.1999		1.2985		633.1	322.1	32.93	1.5	11	16	5	26	5	5	62.5	8		61	1	22	1.5	3.11111	1
4042	ADNI2	ADNI2	031_S_4042	31	m03	2011-08-22	LMCI		3 Tesla MRI	3 Tesla MRI	258647	10884	8230	999139	4374	14546	17863	1379170		57.2	Male	18	Not Hisp/Latino	White	Married	0
4042	ADNI2	ADNI2	031_S_4042	31	m06	2011-12-08	LMCI	MCI	3 Tesla MRI		278240	11192	8374	1001240	3697	16226	18298	1386160	27	57.2	Male	18	Not Hisp/Latino	White	Married	0								1.5	17	23	5	23	6	8	100			80	1	26	1.5	2.77778	1
4042	ADNI2	ADNI2	031_S_4042	31	m12	2012-05-14	LMCI	MCI	3 Tesla MRI		308090	12502	8161	978238	4473	14716	17356	1376370	25	57.2	Male	18	Not Hisp/Latino	White	Married	0								2	16	22	6	26	5	6	75	7		62	1	25	1.375	2.66667	1
4042	ADNI2	ADNI2	031_S_4042	31	m24	2013-02-14	LMCI	Dementia	3 Tesla MRI	3 Tesla MRI	363266	14251	8068	985693	4786	15465	18079	1379610	26	57.2	Male	18	Not Hisp/Latino	White	Married	0	1.1678		1.3835					3.5	20	28	7	17	3	5	100	4		71	0	20	1.875	3	1
4043	ADNI2	ADNI2	116_S_4043	116	bl	2011-05-31	CN	CN	3 Tesla MRI	3 Tesla MRI	236976	31957	7951	1087110	4370	17855	19796	1579140	29	82.1	Male	20	Not Hisp/Latino	White	Married	0	1.36221		0.93		>1700	263.9	21.98	0	3	6	3	35	4	7	77.7778	14		41	0	26	1	1	1
4043	ADNI2	ADNI2	116_S_4043	116	m03	2011-08-08	CN		3 Tesla MRI	3 Tesla MRI	250651	32287	7757	1079930	4630	17802	19307	1574980		82.1	Male	20	Not Hisp/Latino	White	Married	0
4043	ADNI2	ADNI2	116_S_4043	116	m06	2011-11-29	CN	CN	3 Tesla MRI	3 Tesla MRI	275662	32556	7983	1083470	4683	18632	19889	1574090	28	82.1	Male	20	Not Hisp/Latino	White	Married	0								0	5	10	4	26	1	2	40			60	0	23	1.125	1	1
4043	ADNI2	ADNI2	116_S_4043	116	m12	2012-05-16	CN	CN	3 Tesla MRI	3 Tesla MRI	308053	32955	7858	1079920	4688	17564	19887	1575910	28	82.1	Male	20	Not Hisp/Latino	White	Married	0								0	5	9	4	32	3	5	71.4286	10		50	0	25	1	1	1
4043	ADNI2	ADNI2	116_S_4043	116	m24	2013-06-13	CN	CN	3 Tesla MRI	3 Tesla MRI	411362	33766	7782	1086000	4478	17558	19763	1582160	30	82.1	Male	20	Not Hisp/Latino	White	Married	0	1.37601		0.9542		>1700	252.4	21.72	0	3	5	2	36	2	6	75	13		51	0	25	1	1	1
4043	ADNI2	ADNI2	116_S_4043	116	m48	2015-05-21	CN	CN	3 Tesla MRI	3 Tesla MRI	498058	37073	7591	1066860	4228	17196	19471	1575150	28	82.1	Male	20	Not Hisp/Latino	White	Married	0			0.9375					0	4	8	4	40	7	6	54.5455	8		60	0	24	1.25	1	1
4043	ADNI3	ADNI2	116_S_4043	116	m78	2018-02-14	CN	CN	3 Tesla MRI		969402	41783.2	7605.7	1042810	4929	18511	20060	1510140	29	82.1	Male	20	Not Hisp/Latino	White	Married	0			0.9541					0	3	6	3	32	2	4	50	7		77	0	25	1	1	1
4043	ADNI3	ADNI2	116_S_4043	116	m102	2020-02-19	CN	CN	3 Tesla MRI		1296519	49832.6	7339.4	1007430	5134	17899	19030	1506830	30	82.1	Male	20	Not Hisp/Latino	White	Married	0			0.9363					0	3.33	7.33	3	40	4	6	60	13		68	0	23	1.5	1	1
4050	ADNI2	ADNI2	098_S_4050	98	bl	2011-06-21	CN	CN	3 Tesla MRI	3 Tesla MRI	241354	42004		1102090	3632	19215	18226	1597300	24	77	Male	19	Not Hisp/Latino	White	Married	0	1.33835		0.9755		955.7	157.1	12.31	0	5	10	5	34	3	2	25	10		120	0	24	1.33333	1.11111	1.5
4050	ADNI2	ADNI2	098_S_4050	98	m03	2011-10-03	CN		3 Tesla MRI	3 Tesla MRI	342528	43075		1103740	3872	19851	19100	1580940		77	Male	19	Not Hisp/Latino	White	Married	0
4051	ADNI2	ADNI2	041_S_4051	41	bl	2011-07-13	EMCI	MCI	3 Tesla MRI	3 Tesla MRI	241799	43966	8494	1278840	4830	24315	26724	1651540	29	70.6	Male	16	Not Hisp/Latino	White	Married	0	1.26209		1.0635					0.5	7	12	4	28	0	1	20	9		102	0	21	1	1	1.14286
4051	ADNI2	ADNI2	041_S_4051	41	m03	2011-09-23	EMCI		3 Tesla MRI	3 Tesla MRI	263713	41212	8377	1275610	4452	24334	26806	1656560		70.6	Male	16	Not Hisp/Latino	White	Married	0
4051	ADNI2	ADNI2	041_S_4051	41	m06	2012-01-10	EMCI	MCI	3 Tesla MRI	3 Tesla MRI	281917	45302	8092	1269890	4329	23809	25907	1684680	27	70.6	Male	16	Not Hisp/Latino	White	Married	0								0.5	10	17	6	28	1	3	50			90	0	25	1.16667	1	1.42857
4051	ADNI2	ADNI2	041_S_4051	41	m12	2012-07-12	EMCI	MCI	3 Tesla MRI	3 Tesla MRI	322459	46248	8035	1290810	4469	24957	27541	1659460	29	70.6	Male	16	Not Hisp/Latino	White	Married	0								0.5	11	18	7	34	4	8	100	13		109	0	25	1	1	1
4051	ADNI2	ADNI2	041_S_4051	41	m24	2013-07-05	EMCI	MCI	3 Tesla MRI	3 Tesla MRI	382270	51722	8142	1267000	4531	23948	26499	1665470	26	70.6	Male	16	Not Hisp/Latino	White	Married	0	1.25566							1.5	10	15	5	33	3	5	62.5	12		111	1	23	1.25	1	1.14286
4051	ADNI2	ADNI2	041_S_4051	41	m48	2015-07-09	EMCI	MCI	3 Tesla MRI	3 Tesla MRI	506279	62429	7513	1239610	3773	22750	25577	1673640	29	70.6	Male	16	Not Hisp/Latino	White	Married	0			1.0365					0	6	11	5	35	3	3	37.5	12		61	0	25	1.25	1.11111	1.14286
4051	ADNI3	ADNI2	041_S_4051	41	m72	2017-06-08	EMCI	CN	3 Tesla MRI		872883	69342.9	7663.3	1241660	4927	22073	24936	1603750	27	70.6	Male	16	Not Hisp/Latino	White	Married	0								0	6.67	10.67	4	33	6	6	66.6667	11		125	1	22	1	1	1.16667
4051	ADNI3	ADNI2	041_S_4051	41	m96	2019-05-02	EMCI	CN	3 Tesla MRI		1219558	74349.7	7733.1	1237650	4782	23555	25881	1617720	28	70.6	Male	16	Not Hisp/Latino	White	Married	0								0	11.33	18.33	6	32	4	6	75	10		105	2	24	1.375	1	1.5
4053	ADNI2	ADNI2	141_S_4053	141	bl	2011-06-09	LMCI	MCI	3 Tesla MRI	3 Tesla MRI	238647	46972	6981	1069060	3635	16741	21940	1523410	29	75.3	Male	17	Not Hisp/Latino	White	Married	2	1.17462		1.4908		879	549.7	50.45	1	10	20	10	28	5	8	100	3		156	5	21	2.14286	1.55556	1
4053	ADNI2	ADNI2	141_S_4053	141	m03	2011-09-09	LMCI		3 Tesla MRI	3 Tesla MRI	258629	47940	7130	1053160	3400	16067	21502	1518740		75.3	Male	17	Not Hisp/Latino	White	Married	2
4053	ADNI2	ADNI2	141_S_4053	141	m06	2011-12-07	LMCI	MCI	3 Tesla MRI	3 Tesla MRI	297603	47032		1063710	2842	15707	21853	1516640	23	75.3	Male	17	Not Hisp/Latino	White	Married	2								1.5	25	36	10	26	6	7	100			148	5	21	1.75	1.11111	1
4053	ADNI2	ADNI2	141_S_4053	141	m12	2012-05-29	LMCI	MCI	3 Tesla MRI	3 Tesla MRI	313702	50735	7178	1044950	3480	15373	21069	1512700	27	75.3	Male	17	Not Hisp/Latino	White	Married	2								1.5	12	23	9	24	2	6	100	0		217	8	19	1.625	1.11111	1
4054	ADNI2	ADNI2	067_S_4054	67	bl	2011-06-15	EMCI	MCI			238653	16989	7976	1035480	3637	17919	20241	1449130	29	68.3	Female	19	Not Hisp/Latino	White	Married	0	1.31554		1.1752					0.5	13	15	2	53	8	0	0	11		84	2	27	3.25	2	1.42857
4054	ADNI2	ADNI2	067_S_4054	67	m03	2011-08-26	EMCI			3 Tesla MRI	258672	16237	8013	1044470	3614	17925	20403	1461060		68.3	Female	19	Not Hisp/Latino	White	Married	0
4054	ADNI2	ADNI2	067_S_4054	67	m06	2011-12-15	EMCI	MCI		3 Tesla MRI	280547		8234	1051260	3961	17657	20476	1453400	29	68.3	Female	19	Not Hisp/Latino	White	Married	0								1.5	5	6	1	56	7	-2	-15.3846			70	2	24	2.25	2.11111	1.57143
4054	ADNI2	ADNI2	067_S_4054	67	m12	2012-06-13	EMCI	CN		3 Tesla MRI	314518	16652	8224	1033700	3840	17224	20010	1452790	30	68.3	Female	19	Not Hisp/Latino	White	Married	0								0	3	4	1	62	7	1	7.14286	19		89	3	26	1.625	1.77778	1.14286
4054	ADNI2	ADNI2	067_S_4054	67	m24	2013-06-25	EMCI	CN		3 Tesla MRI	379963	17493	8007	1031810	3867	17633	20193	1448630	30	68.3	Female	19	Not Hisp/Latino	White	Married	0								0	0		0	65	10	0	0	15		59	0	27	2.875	2.33333	1.28571
4057	ADNI2	ADNI2	072_S_4057	72	bl	2011-06-13	LMCI	MCI	3 Tesla MRI	3 Tesla MRI	241377	30508		1099900	2659	17406	17566	1616340	26	81.1	Male	16	Not Hisp/Latino	White	Married	1	1.19863		1.6559		950.8	533	56.96	4	18	32	9	18	4	6	100	4		217	0	22	1.75	1.77778	1
4057	ADNI2	ADNI2	072_S_4057	72	m03	2011-08-29	LMCI		3 Tesla MRI	3 Tesla MRI	258674	30815	6702	1099590	2311	17141	17051	1612690		81.1	Male	16	Not Hisp/Latino	White	Married	1
4057	ADNI2	ADNI2	072_S_4057	72	m06	2011-12-15	LMCI	Dementia	3 Tesla MRI	3 Tesla MRI	278307	31811	6722	1093260	2302	17390	16926	1619530	21	81.1	Male	16	Not Hisp/Latino	White	Married	1								5.5	21	29	7	13	1	3	100			204	3	18	1.25	1	1.14286
4057	ADNI2	ADNI2	072_S_4057	72	m12	2012-06-11	LMCI	Dementia	3 Tesla MRI	3 Tesla MRI	314510	32462		1075410	2469	17008	16270	1604500	26	81.1	Male	16	Not Hisp/Latino	White	Married	1								5.5	26	33	6	7	2	2	100	0		300	10	19	1.375	1.44444	1
4057	ADNI2	ADNI2	072_S_4057	72	m24	2013-06-11	LMCI	Dementia	3 Tesla MRI	3 Tesla MRI	377165	35317	6236	1070970	1924	15810	15683	1607220	19	81.1	Male	16	Not Hisp/Latino	White	Married	1	1.18623		1.6546					7	25	37	9	11	1	3	100	0		300	12	15	1.25	1.55556	1.57143
4058	ADNI2	ADNI2	014_S_4058	14	bl	2011-06-13	LMCI	MCI	3 Tesla MRI	3 Tesla MRI	238666	27036	6259	921513	2570	15340	15598	1364690	29	84.6	Female	16	Not Hisp/Latino	White	Widowed	1	1.23085		1.3685		434.5	283.7	28.03	1.5	15	27	10	27	4	6	85.7143	0		240	1	20	2.125	1.88889	1
4058	ADNI2	ADNI2	014_S_4058	14	m03	2011-09-29	LMCI		3 Tesla MRI	3 Tesla MRI	263746	29835	6013	924499	2767	15015	14878	1370560		84.6	Female	16	Not Hisp/Latino	White	Widowed	1
4058	ADNI2	ADNI2	014_S_4058	14	m06	2011-12-21	LMCI	MCI	3 Tesla MRI	3 Tesla MRI	281849	29883	6110	920344	2498	15361	15189	1371980	29	84.6	Female	16	Not Hisp/Latino	White	Widowed	1								2.5	16	28	10	20	0	4	100			225	1	23	2.375	2.77778	1.42857
4058	ADNI2	ADNI2	014_S_4058	14	m12	2012-06-13	LMCI	MCI	3 Tesla MRI	3 Tesla MRI	314490	30842	5963	905174	2335	14715	14531	1358150	25	84.6	Female	16	Not Hisp/Latino	White	Widowed	1								3	20	31	10	20	0	4	100	0		205	2	24	2.75	2.11111	1.8
4058	ADNI2	ADNI2	014_S_4058	14	m24	2013-07-09	LMCI	Dementia	3 Tesla MRI	3 Tesla MRI	382268	31929	5543	909622	2560	14778	14547	1370720	24	84.6	Female	16	Not Hisp/Latino	White	Widowed	1								4	21	33	10	15	2	3	100	0		297	0	20	3.85714	4	2
4059	ADNI2	ADNI2	098_S_4059	98	bl	2011-06-14	EMCI	MCI			238649	40559	6387	1049990	3989	17633	19300	1511180	29	71.9	Male	18	Not Hisp/Latino	White	Married	2	1.16315		1.3601		374.4	184.4	20.2	2	11	21	8	36	3	5	55.5556	9		283	7	21	2	1.55556	1.85714
4059	ADNI2	ADNI2	098_S_4059	98	m03	2011-10-12	EMCI			3 Tesla MRI	265242	40472	6544	1052020	3818	17771	19647	1499630		71.9	Male	18	Not Hisp/Latino	White	Married	2
4059	ADNI2	ADNI2	098_S_4059	98	m06	2011-12-14	EMCI	MCI		3 Tesla MRI	280654	43758	6539	1036030	3635	17029	19284	1519340	28	71.9	Male	18	Not Hisp/Latino	White	Married	2								2	12	22	7	24	2	3	60			200	12	17	2.625	2	2.14286
4059	ADNI2	ADNI2	098_S_4059	98	m12	2012-08-08	EMCI	MCI			334097	47562	6327	1025990	3494	16811	18341	1507330	25	71.9	Male	18	Not Hisp/Latino	White	Married	2								3	13	23	8	20	2	5	100	5		300	8	19	2.625	2.33333	1.71429
4060	ADNI2	ADNI2	041_S_4060	41	bl	2011-06-15	CN	CN	3 Tesla MRI	3 Tesla MRI	241342	41246	7902	1093460	4758	17262	21261	1568260	30	84.4	Male	18	Not Hisp/Latino	White	Married	0	1.29509		1.1156		737.5	164.8	14.75	0	8	10	1	52	4	3	27.2727	15		80	0	26	1.125	1.55556	1
4060	ADNI2	ADNI2	041_S_4060	41	m03	2011-09-13	CN		3 Tesla MRI	3 Tesla MRI	260251	41197	8226	1089130	5036	17707	21267	1569090		84.4	Male	18	Not Hisp/Latino	White	Married	0
4060	ADNI2	ADNI2	041_S_4060	41	m06	2011-12-12	CN	CN	3 Tesla MRI	3 Tesla MRI	278309	41949	7942	1079430	5427	16647	20670	1573120	30	84.4	Male	18	Not Hisp/Latino	White	Married	0								0	7	9	1	48	4	10	100			74	0	25	1.375	1.33333	1.14286
4060	ADNI2	ADNI2	041_S_4060	41	m12	2012-06-19	CN	CN	3 Tesla MRI	3 Tesla MRI	315332	43125	7992	1091350	4880	17223	21156	1574730	29	84.4	Male	18	Not Hisp/Latino	White	Married	0								0	6	11	4	54	7	2	15.3846	11		79	0	23	1.125	1.44444	1
4060	ADNI2	ADNI2	041_S_4060	41	m24	2013-06-24	CN	CN	3 Tesla MRI	3 Tesla MRI	379959	47386	7540	1074980	5171	16419	20436	1568300	30	84.4	Male	18	Not Hisp/Latino	White	Married	0	1.27736		1.1481					0	7	11	3	59	4	1	7.14286	17		112	0	24	1.5	1.66667	1
4060	ADNI2	ADNI2	041_S_4060	41	m48	2015-06-03	CN	CN	3 Tesla MRI	3 Tesla MRI	498077	63974	7313	1065320				1607120	26	84.4	Male	18	Not Hisp/Latino	White	Married	0			1.2524					0	10	13	2	40	6	5	50	12		135	0	22	1.5	1.88889	1.14286
4061	ADNI2	ADNI2	068_S_4061	68	bl	2011-06-21	LMCI	MCI	3 Tesla MRI	3 Tesla MRI	241364	20212	6510	1009500	3161	18475	22938	1394560	29	64.1	Female	16	Not Hisp/Latino	White	Divorced	1	1.31241		1.1234		1369	188.1	16.73	1	5	9	4	56	8	5	35.7143	8		51	0	26	3.25	2.11111	1
4061	ADNI2	ADNI2	068_S_4061	68	m03	2011-09-20	LMCI		3 Tesla MRI	3 Tesla MRI	263699	21327		1011190	2968	19311	22793	1399610		64.1	Female	16	Not Hisp/Latino	White	Divorced	1
4061	ADNI2	ADNI2	068_S_4061	68	m06	2011-12-16	LMCI	MCI	3 Tesla MRI	3 Tesla MRI	280603	21504		1010200	2923	20420	22588	1399990	29	64.1	Female	16	Not Hisp/Latino	White	Divorced	1								0.5	6	6	0	58	8	3	21.4286			53	0	25	2.625	2.55556	1.14286
4061	ADNI2	ADNI2	068_S_4061	68	m12	2012-06-12	LMCI	MCI	3 Tesla MRI	3 Tesla MRI	369714	22052	6838	997425	2981	18714	22341	1400610	28	64.1	Female	16	Not Hisp/Latino	White	Divorced	1								1.5	5	7	2	50	8	3	23.0769	10		33	0	27	2.875	2.88889	1.71429
4061	ADNI2	ADNI2	068_S_4061	68	m24	2013-06-25	LMCI	MCI	3 Tesla MRI	3 Tesla MRI	392145	22592	6519	991938	3445	18749	23103	1390820	27	64.1	Female	16	Not Hisp/Latino	White	Divorced	1	1.26487		1.1909					0.5	5	10	5	50	7	4	33.3333	8		50	1	28	2.875	2.33333	1.42857
4061	ADNI2	ADNI2	068_S_4061	68	m60	2016-11-08	LMCI	MCI	3 Tesla MRI	3 Tesla MRI	821699	26403	6319	980203	3453	19352	22848	1378010	29	64.1	Female	16	Not Hisp/Latino	White	Divorced	1								0	6	8	2	58	5	4	30.7692	15		46	2	27	2.5	1.88889	1.14286
4061	ADNI3	ADNI2	068_S_4061	68	m78	2017-09-26	LMCI	CN	3 Tesla MRI		913435	30493.2	6442.8	970760	3836	19387	23522	1351920	28	64.1	Female	16	Not Hisp/Latino	White	Divorced	1								0	3.67	5.67	2	54	7	4	28.5714	13		47	3	29	3	2.33333	1.66667
4061	ADNI3	ADNI2	068_S_4061	68	m102	2019-11-26	LMCI	CN	3 Tesla MRI		1260279	35107.6	6515.1	941398	3659	18325	21698	1341140	30	64.1	Female	16	Not Hisp/Latino	White	Divorced	1			1.375					1	6	11	5	54	7	3	25	10		38	4	27	2.375	2.55556	2
4063	ADNI2	ADNI2	072_S_4063	72	bl	2011-06-29	EMCI	MCI	3 Tesla MRI	3 Tesla MRI	241403	6621	7122	921958	3185	16579	16494	1170820	30	59.2	Female	13	Not Hisp/Latino	White	Married	0	1.21691		1.0062		>1700	201.9	19.23	1.5	7	7	0	55	8	0	0	8		60	0	25	1.375	1.22222	1
4063	ADNI2	ADNI2	072_S_4063	72	m03	2011-09-19	EMCI		3 Tesla MRI	3 Tesla MRI	263693	6698	7047	914990	3111	16608	15649	1168380		59.2	Female	13	Not Hisp/Latino	White	Married	0
4063	ADNI2	ADNI2	072_S_4063	72	m06	2011-12-19	EMCI	MCI	3 Tesla MRI	3 Tesla MRI	280601	6751	6968	917217	3304	16582	16171	1178000	29	59.2	Female	13	Not Hisp/Latino	White	Married	0								1	2	3	0	52	8	2	15.3846			60	0	23	1.375	1.33333	1
4063	ADNI2	ADNI2	072_S_4063	72	m12	2012-06-27	EMCI	MCI	3 Tesla MRI	3 Tesla MRI	322552	7327	7024	920132	3133	16191	16493	1147150	29	59.2	Female	13	Not Hisp/Latino	White	Married	0								1	2	3	0	60	7	1	6.66667	16		64	0	26	1.25	1.11111	1
4063	ADNI2	ADNI2	072_S_4063	72	m24	2013-07-10	EMCI	MCI	3 Tesla MRI	3 Tesla MRI	379965	6916	7084	915165	3106	15954	16443	1166000	30	59.2	Female	13	Not Hisp/Latino	White	Married	0	1.26578		1.0284					1.5	0		0	58	11	2	13.3333	18		54	0	29	1.375	1.22222	1
4063	ADNI2	ADNI2	072_S_4063	72	m36	2014-07-23	EMCI	MCI	3 Tesla MRI	3 Tesla MRI	599533	6451	7006	910646	3248	16421	16366	1152040	30	59.2	Female	13	Not Hisp/Latino	White	Married	0								1	1	1	0	63	8	0	0	18		51	0	30	1.125	1.11111	1
4066	ADNI2	ADNI2	941_S_4066	941	bl	2011-06-22	CN	CN	3 Tesla MRI	3 Tesla MRI	241396	54990	5900	894850	3239	18757	16903	1396030	29	78.7	Female	18	Not Hisp/Latino	White	Married	0	1.33088		1.0389		>1700	189.7	15.48	0	3	4	1	51	6	1	7.69231	14		59	0	29	1.25	1	1
4067	ADNI2	ADNI2	068_S_4067	68	bl	2011-06-22	EMCI	MCI	3 Tesla MRI	3 Tesla MRI	241366	22549	8309	1091570	3986	18904	19846	1506800	29	65	Male	16	Not Hisp/Latino	White	Married	0	1.31064		1.4644		396.6	163.2	15.53	2	5	11	4	32	5	5	55.5556	11		114	0	25	1.625	1.11111	1
4067	ADNI2	ADNI2	068_S_4067	68	m03	2011-09-14	EMCI		3 Tesla MRI	3 Tesla MRI	260263	24600	8131	1099450	3589	20005	20478	1515410		65	Male	16	Not Hisp/Latino	White	Married	0
4067	ADNI2	ADNI2	068_S_4067	68	m12	2012-11-08	EMCI	MCI	3 Tesla MRI	3 Tesla MRI	357918	23227	8190	1088000	3687	19836	20494	1509570	27	65	Male	16	Not Hisp/Latino	White	Married	0								0	5	12	5	30	3	3	50	10		79	0	24	1.875	1	1
4067	ADNI2	ADNI2	068_S_4067	68	m36	2014-08-11	EMCI	MCI	3 Tesla MRI	3 Tesla MRI	498021		7616					1477820	29	65	Male	16	Not Hisp/Latino	White	Married	0								2	5	9	2	31	1	3	50	9		96	0	22	1.5	1.11111	1
4067	ADNI3	ADNI2	068_S_4067	68	m72	2017-07-27	EMCI	MCI	3 Tesla MRI		892723	36462	7897.5	1082270	4483	21047	21367	1479900	29	65	Male	16	Not Hisp/Latino	White	Married	0	1.25529		1.6397					1	5.33	12.33	5	25	1	3	50	12		131	2	23	1.875	1.55556	1
4071	ADNI2	ADNI2	037_S_4071	37	bl	2011-07-18	CN	CN			296313	105998	7360	1167170	4477	17358	23115	1675220	24	84.5	Male	13	Not Hisp/Latino	White	Married	0	1.29667				701.3	374.9	33.3	0	11	18	6	29	6	9	100	10		143	3		2	2.55556	1.14286
4071	ADNI2	ADNI2	037_S_4071	37	m03	2011-09-29	CN			3 Tesla MRI	263744	108103	7183	1128060	4042	14878	22387	1664980		84.5	Male	13	Not Hisp/Latino	White	Married	0
4071	ADNI2	ADNI2	037_S_4071	37	m06	2012-01-23	CN	CN		3 Tesla MRI	415791	110696	7385	1129050	4052	15933	23286	1666170	28	84.5	Male	13	Not Hisp/Latino	White	Married	0								0	11	17	4	27	2	3	50			153	1	16	2	2	1.57143
4071	ADNI2	ADNI2	037_S_4071	37	m12	2012-07-09	CN	CN			322290	107448	7160	1122130				1650490	28	84.5	Male	13	Not Hisp/Latino	White	Married	0								0	9	14	3	39	4	4	44.4444	6		114	0	20	2.375	2.11111	1.57143
4071	ADNI2	ADNI2	037_S_4071	37	m24	2013-07-19	CN	MCI		3 Tesla MRI	415581	111888	7154	1112780				1650650	24	84.5	Male	13	Not Hisp/Latino	White	Married	0	1.28381				1008	418.9	37.61	0.5	14	19	4	33	4	8	88.8889	7		170	0	17	2.375	2.44444	1.85714
4071	ADNI2	ADNI2	037_S_4071	37	m48	2015-11-11	CN	MCI		3 Tesla MRI	765429	126981	6703	1089240	3910	15989	22957	1653570	28	84.5	Male	13	Not Hisp/Latino	White	Married	0			1.2807		833.5	481.5	43	0.5	7	13	4	31	4	9	100	10		135	1	15	2.125	2.22222	2
4071	ADNI3	ADNI2	037_S_4071	37	m66	2017-03-27	CN	MCI			833978	129863		1152250				1595900	25	84.5	Male	13	Not Hisp/Latino	White	Married	0								0.5	10	17	4	35	2	7	100	7		151	1		1.75	2.22222	1.66667
4072	ADNI2	ADNI2	067_S_4072	67	bl	2011-07-13	EMCI	MCI			296321	20590	9185	1235950	4308	20184	19815	1685850	29	62.3	Female	16	Not Hisp/Latino	White	Divorced	0	1.31559		0.9482		1434	164.7	14.95	1	6	7	1	51	3	0	0	11		39	0	26	1.25	1.11111	1
4072	ADNI2	ADNI2	067_S_4072	67	m03	2011-10-12	EMCI				265240	20732	9033	1228920	4300	19799	19635	1690610		62.3	Female	16	Not Hisp/Latino	White	Divorced	0
4072	ADNI2	ADNI2	067_S_4072	67	m06	2012-02-09	EMCI	MCI		3 Tesla MRI	285921	20489	9015	1234920	4354	19589	19919	1688320	27	62.3	Female	16	Not Hisp/Latino	White	Divorced	0								1	5	6	1	46	6	7	58.3333			40	0	24	1.875	1.66667	1.57143
4072	ADNI2	ADNI2	067_S_4072	67	m12	2012-07-13	EMCI	MCI		3 Tesla MRI	322517	20820	9378	1246850	4090	19744	20499	1695540	30	62.3	Female	16	Not Hisp/Latino	White	Divorced	0								0	3	3	0	61	5	7	53.8462	18		37	0	26	2.5	2.66667	1.57143
4072	ADNI2	ADNI2	067_S_4072	67	m24	2013-07-10	EMCI	MCI		3 Tesla MRI	382258	21601	9577	1233520	3927	19939	19557	1695920	28	62.3	Female	16	Not Hisp/Latino	White	Divorced	0	1.3432		0.9419					0.5	5	5	0	57	8	5	35.7143	12		36	0	27	2.375	1.33333	1.57143
4072	ADNI2	ADNI2	067_S_4072	67	m48	2015-07-24	EMCI	CN		3 Tesla MRI	506318	23153	8673	1203040				1661600	25	62.3	Female	16	Not Hisp/Latino	White	Divorced	0			0.9288					0	8	11	3	54	4	2	16.6667	19		54	0	23	2.5	1.22222	1.57143
4072	ADNI3	ADNI2	067_S_4072	67	m72	2017-08-25	EMCI	CN			895924	27660.3	9158	1197470	4980	18815	19816	1636140		62.3	Female	16	Not Hisp/Latino	White	Divorced	0			0.9379					0	2	4	2	57	9	2	13.3333	1		46	0	29	1.875	1.22222	1.66667
4073	ADNI2	ADNI2	129_S_4073	129	bl	2011-06-29	EMCI	MCI	3 Tesla MRI	3 Tesla MRI	241399	37949	7352	993737	2962	14996	20437	1310040	28	76.2	Male	11	Not Hisp/Latino	White	Married	0	1.29301		1.3621		836.7	164.8	15.34	0.5	12	17	5	29	3	4	57.1429	7		144	5	23	3	2.88889	1.28571
4073	ADNI2	ADNI2	129_S_4073	129	m03	2011-09-27	EMCI		3 Tesla MRI	3 Tesla MRI	263717	38854	6781	982260				1299760		76.2	Male	11	Not Hisp/Latino	White	Married	0
4073	ADNI2	ADNI2	129_S_4073	129	m06	2011-12-20	EMCI	MCI	3 Tesla MRI		280909	39742	7305	988143	3173	16109	20517	1610770	28	76.2	Male	11	Not Hisp/Latino	White	Married	0								1	7	11	4	22	2	3	60			117	7	22	2.875	2.33333	1.28571
4073	ADNI2	ADNI2	129_S_4073	129	m12	2012-07-23	EMCI	MCI	3 Tesla MRI	3 Tesla MRI	438118	40151	7045	989226				1468940	27	76.2	Male	11	Not Hisp/Latino	White	Married	0								1.5	9	13	4	28	2	6	85.7143	2		111	4	22	2.875	1.88889	1
4075	ADNI2	ADNI2	011_S_4075	11	bl	2011-06-20	CN	CN	3 Tesla MRI	3 Tesla MRI	241381	29921	7150	1096880	4400	19676	21217	1557970	29	73.4	Male	16	Not Hisp/Latino	White	Married	1	1.20205		0.9583		>1700	298.2	25.94	0	7	10	3	40	5	5	50	14		57	0	26	1.5	1.22222	1
4075	ADNI2	ADNI2	011_S_4075	11	m03	2011-09-13	CN		3 Tesla MRI	3 Tesla MRI	260249	29590	7005	1097030	4510	18228	20597	1558740		73.4	Male	16	Not Hisp/Latino	White	Married	1
4075	ADNI2	ADNI2	011_S_4075	11	m06	2011-12-14	CN	CN	3 Tesla MRI	3 Tesla MRI	280650	30226	7163	1098660	4881	19365	20970	1557050	28	73.4	Male	16	Not Hisp/Latino	White	Married	1								0	7	10	3	37	2	2	28.5714			61	0	25	1.125	1.11111	1
4075	ADNI2	ADNI2	011_S_4075	11	m12	2012-06-22	CN	CN	3 Tesla MRI	3 Tesla MRI	313647	30682	7094	1098960	4958	19424	20823	1560130	30	73.4	Male	16	Not Hisp/Latino	White	Married	1								0	15	19	4	45	5	5	45.4545	11		69	0	26	1.28571	1.11111	1.14286
4075	ADNI2	ADNI2	011_S_4075	11	m24	2013-06-06	CN	CN	3 Tesla MRI	3 Tesla MRI	377751	33418	6776	1079890	4270	18722	20396	1555790	30	73.4	Male	16	Not Hisp/Latino	White	Married	1	1.21086		0.9801		>1700	291.1	24.42	0	9	12	3	45	6	9	75	11		52	0	28	1.375	1.22222	1
4075	ADNI2	ADNI2	011_S_4075	11	m48	2015-07-06	CN		3 Tesla MRI	3 Tesla MRI	500246	34074	6809	1073110	4615	18920	20496	1554000		73.4	Male	16	Not Hisp/Latino	White	Married	1								0											0		1.5	1.11111	1.14286
4076	ADNI2	ADNI2	099_S_4076	99	bl	2011-06-22	CN	CN	3 Tesla MRI	3 Tesla MRI	296345	30335	7191	988806	3652	19715	18260	1504640	30	72.6	Female	20	Not Hisp/Latino	White	Married	0	1.29098		1.0448		>1700	176.3	15.14	0	3	5	2	45	4	0	0	13		50	0	27	1.125	1	1
4076	ADNI2	ADNI2	099_S_4076	99	m03	2011-09-14	CN		3 Tesla MRI	3 Tesla MRI	260261	30161	7285	998940	3568	19897	18580	1501820		72.6	Female	20	Not Hisp/Latino	White	Married	0
4076	ADNI2	ADNI2	099_S_4076	99	m06	2012-01-09	CN	CN	3 Tesla MRI	3 Tesla MRI	282711	30950	7252	992418	3647	20046	18059	1505750	29	72.6	Female	20	Not Hisp/Latino	White	Married	0								0	5	6	1	47	5	1	9.09091			50	0	26	1.125	1	1
4076	ADNI2	ADNI2	099_S_4076	99	m12	2012-06-18	CN	CN	3 Tesla MRI	3 Tesla MRI	314542	31956	7030	984757	3586	19176	17317	1496150	28	72.6	Female	20	Not Hisp/Latino	White	Married	0								0	7	8	1	47	5	5	41.6667	15		42	0	26	1	1	1
4076	ADNI2	ADNI2	099_S_4076	99	m24	2013-07-18	CN	CN	3 Tesla MRI	3 Tesla MRI	388618	34586	7268	977055	3665	19939	18606	1470240	28	72.6	Female	20	Not Hisp/Latino	White	Married	0	1.26996		0.9247		>1700	169.8	13.75	0	9	10	1	49	6	4	30.7692	14		45	0	26	1.25	1.11111	1
4076	ADNI2	ADNI2	099_S_4076	99	m48	2015-07-06	CN	CN	3 Tesla MRI	3 Tesla MRI	506304	34849	7005	968590	3480	20518	18236	1453000	28	72.6	Female	20	Not Hisp/Latino	White	Married	0								0	6	7	1	47	6	3	27.2727	11		39	0	27	1.5	1	1
4076	ADNI3	ADNI2	099_S_4076	99	m78	2017-10-04	CN	CN	3 Tesla MRI		920975	38810.8	6973.5	942286	4061	19739	18572	1376490	30	72.6	Female	20	Not Hisp/Latino	White	Married	0			1.051					0	6.33	8.33	2	44	4	7	70	13		47	0	29	1.28571	1	1
4076	ADNI3	ADNI2	099_S_4076	99	m102	2019-11-04	CN	CN	3 Tesla MRI		1253770	41135.2	6797.8	925090	3770	18819	18776	1346960	30	72.6	Female	20	Not Hisp/Latino	White	Married	0			1.0646					0.5	9.67	12.67	3	41	3	4	40	13		40	2	25	1.75	1	1.16667
4076	ADNI3	ADNI2	099_S_4076	99	m126	2021-12-08	CN	MCI	3 Tesla MRI		1528478	44634.3	6303	903731	3657	18526	18202	1334530	29	72.6	Female	20	Not Hisp/Latino	White	Married	0			1.2093					1.5	10	11	1	42	8	4	33.3333	14		48	12	25	1.25	1.11111	1
4077	ADNI2	ADNI2	153_S_4077	153	bl	2011-07-05	LMCI	MCI	3 Tesla MRI	3 Tesla MRI	296357	64325	6896	1217980	3746	21003	24273	1826490	28	75.4	Male	18	Not Hisp/Latino	White	Widowed	0	1.31366		0.9826		1395	141.8	11.16	1	14	23	9	30	2	4	57.1429	7		62	1	25	2.125	1.22222	1.14286
4077	ADNI2	ADNI2	153_S_4077	153	m03	2011-09-20	LMCI		3 Tesla MRI		263697	63983	6920	1221690	3771	20750	24683	1813480		75.4	Male	18	Not Hisp/Latino	White	Widowed	0
4077	ADNI2	ADNI2	153_S_4077	153	m06	2012-02-28	LMCI	MCI	3 Tesla MRI	3 Tesla MRI	288939	65552	6811	1218570	3890	20976	24642	1815640	27	75.4	Male	18	Not Hisp/Latino	White	Widowed	0								1	14	23	9	32	0	4	66.6667			72	1	25	1.625	1.11111	1
4077	ADNI2	ADNI2	153_S_4077	153	m12	2012-07-02	LMCI	MCI	3 Tesla MRI	3 Tesla MRI	322998		6981	1216680	3705	21807	24306	1811880	29	75.4	Male	18	Not Hisp/Latino	White	Widowed	0								1	9	15	6	36	1	6	85.7143	9		83	1	24	1.625	1.22222	1
4077	ADNI2	ADNI2	153_S_4077	153	m24	2013-07-23	LMCI	MCI	3 Tesla MRI	3 Tesla MRI	388929	66827	6816	1222500	3747	20681	24391	1818110	29	75.4	Male	18	Not Hisp/Latino	White	Widowed	0								0.5	14	23	9	30	3	5	71.4286	10		81	0	27	1.75	1.11111	1.14286
4077	ADNI2	ADNI2	153_S_4077	153	m48	2015-07-14	LMCI	MCI	3 Tesla MRI	3 Tesla MRI	517389		6761	1196730				1817600	28	75.4	Male	18	Not Hisp/Latino	White	Widowed	0			0.9854					0.5	15	23	8	27	4	5	71.4286	6		68	0	24	2.25	1.33333	1
4079	ADNI2	ADNI2	014_S_4079	14	bl	2011-07-06	LMCI	MCI	3 Tesla MRI	3 Tesla MRI	242899	19316	5799	1030240	2698	14239	16494	1456180	25	64.5	Female	20	Not Hisp/Latino	White	Divorced	1	1.22571		1.5258		704.5	532.5	50.27	2.5	19	28	8	18	1	2	100	4		153	3	21	2	1.66667	1.14286
4079	ADNI2	ADNI2	014_S_4079	14	m03	2011-09-22	LMCI		3 Tesla MRI		263709	20040	5696	1024400	2861	13832	16204	1455850		64.5	Female	20	Not Hisp/Latino	White	Divorced	1
4079	ADNI2	ADNI2	014_S_4079	14	m06	2011-12-13	LMCI	MCI	3 Tesla MRI	3 Tesla MRI	280545	21417	5710	1019380	2799	13893	16259	1455020	25	64.5	Female	20	Not Hisp/Latino	White	Divorced	1								3	17	27	8	16	2	4	100			299	3	23	2.75	1.88889	1
4079	ADNI2	ADNI2	014_S_4079	14	m12	2012-07-10	LMCI	MCI	3 Tesla MRI	3 Tesla MRI	315351	22489	5455	1012220	2299	12876	15707	1442020	24	64.5	Female	20	Not Hisp/Latino	White	Divorced	1								3.5	22	33	9	8	0	2	100	0		258	3	19	1.5	1.11111	1.14286
4079	ADNI2	ADNI2	014_S_4079	14	m24	2013-07-10	LMCI	Dementia	3 Tesla MRI	3 Tesla MRI	388400	24539	5570	1002820	2906	12400	15168	1449860	22	64.5	Female	20	Not Hisp/Latino	White	Divorced	1								5	21	33	10	11	3	3	100	0		299	14	18	2.875	2.55556	1
4080	ADNI2	ADNI2	014_S_4080	14	bl	2011-07-12	CN	CN	3 Tesla MRI	3 Tesla MRI	242900	42088	6716	979186	4122	18271	19417	1400700	28	78.6	Female	16	Not Hisp/Latino	White	Widowed	0	1.35232		1.1117		950.6	295.9	28.08	0	7	12	4	31	7	9	100	18		90	0	25	1.25	1.125	1
4080	ADNI2	ADNI2	014_S_4080	14	m03	2011-09-15	CN		3 Tesla MRI	3 Tesla MRI	260267	41954	6673	982376	4373	18186	19764	1400940		78.6	Female	16	Not Hisp/Latino	White	Widowed	0
4080	ADNI2	ADNI2	014_S_4080	14	m06	2011-12-14	CN	CN	3 Tesla MRI	3 Tesla MRI	280543	42869	6588	972898	4346	18540	19478	1398920	29	78.6	Female	16	Not Hisp/Latino	White	Widowed	0								0	7	11	3	43	5	11	100			115	0	24	1.5	1.66667	1.28571
4080	ADNI2	ADNI2	014_S_4080	14	m12	2012-07-18	CN	CN	3 Tesla MRI		315344	43231	6761	971683	4667	17555	18646	1394740	28	78.6	Female	16	Not Hisp/Latino	White	Widowed	0								0	9	14	4	52	9	11	78.5714	18		156	0	26	2.125	1.66667	1
4081	ADNI2	ADNI2	003_S_4081	3	bl	2011-07-27	CN	CN	3 Tesla MRI	3 Tesla MRI	244937	25561	6116	862980	3163	15981	19424	1164600	28	72.7	Female	12	Not Hisp/Latino	White	Widowed	1	1.29672		1.513		715.5	217	22.37	0	5	9	3	34	6	3	30	7		222	0	28	1.42857	1.33333	1.28571
4081	ADNI2	ADNI2	003_S_4081	3	m24	2013-08-06	CN	CN	3 Tesla MRI	3 Tesla MRI	395048	28783	5702	843132	3338	15237	19052	1171710	28	72.7	Female	12	Not Hisp/Latino	White	Widowed	1	1.26282		1.822					0	11	14	2	31	6	9	100	13		118	0	23	1.33333	1.22222	1
4082	ADNI2	ADNI2	035_S_4082	35	bl	2011-07-05	CN	CN	3 Tesla MRI	3 Tesla MRI	296308	58892	7910	1272810	4194	21504	23511	1838450	30	75.4	Male	17	Not Hisp/Latino	White	Married	1	1.29501		0.9758		1616	276.5	22.53	0	2	4	1	52	9	6	40	10		56	0	25	2.5	1.33333	1.28571
4082	ADNI2	ADNI2	035_S_4082	35	m03	2011-09-19	CN		3 Tesla MRI	3 Tesla MRI	263691	59392	8173	1261680	4463	20842	23064	1841160		75.4	Male	17	Not Hisp/Latino	White	Married	1
4082	ADNI2	ADNI2	035_S_4082	35	m06	2011-12-14	CN	CN	3 Tesla MRI	3 Tesla MRI	280643	59988	7889		4166	21084	23433	1834230	27	75.4	Male	17	Not Hisp/Latino	White	Married	1								0	5	6	1	47	6	4	36.3636			69	0	25	2.375	1.55556	1.42857
4082	ADNI2	ADNI2	035_S_4082	35	m12	2012-08-01	CN	CN	3 Tesla MRI	3 Tesla MRI	326551	61936	7918	1257220	4535	20666	22468	1840030	30	75.4	Male	17	Not Hisp/Latino	White	Married	1								0	2	4	1	51	4	4	36.3636	13		76	0	27	2.875	1.55556	1.14286
4082	ADNI2	ADNI2	035_S_4082	35	m24	2013-06-17	CN	CN	3 Tesla MRI	3 Tesla MRI	389149	63166	8003	1261030	4911	21301	23106	1844410	26	75.4	Male	17	Not Hisp/Latino	White	Married	1	1.28395		0.9588					0	2	3	1	60	8	6	40	16		69	0	29	2.75	2.11111	2
4082	ADNI2	ADNI2	035_S_4082	35	m48	2015-07-13	CN	CN	3 Tesla MRI	3 Tesla MRI	570695	67929	8169	1266380	4210	20280	23325	1871290	30	75.4	Male	17	Not Hisp/Latino	White	Married	1			0.9581					0	2	5	2	45	7	6	46.1538	13		70	0	24	1.625	1.22222	1.14286
4084	ADNI2	ADNI2	024_S_4084	24	bl	2011-07-20	CN	CN	3 Tesla MRI	3 Tesla MRI	241394	11490	8888	1098220	3731	18010	23907	1518090	30	68.4	Female	18	Not Hisp/Latino	White	Widowed	0	1.28276		1.0228		>1700	237.6	20.67	0	8	10	2	46	4	1	9.09091	14		73	0	28	1.125	1.11111	1
4084	ADNI2	ADNI2	024_S_4084	24	m03	2011-09-16	CN		3 Tesla MRI		260273	11691	8746	1100910	3924	18225	24145	1516980		68.4	Female	18	Not Hisp/Latino	White	Widowed	0
4084	ADNI2	ADNI2	024_S_4084	24	m06	2011-12-27	CN	CN	3 Tesla MRI		281447	11735	8807		3697	18485	23694	1520400	29	68.4	Female	18	Not Hisp/Latino	White	Widowed	0								0	3	4	1	51	5	5	41.6667			54	0	27	1	1.11111	1
4084	ADNI2	ADNI2	024_S_4084	24	m12	2012-07-19	CN	CN	3 Tesla MRI	3 Tesla MRI	321460	12230	8783	1087300	3973	17966	23432	1508950	29	68.4	Female	18	Not Hisp/Latino	White	Widowed	0								0	2	4	2	47	8	3	23.0769	19		38	0	25	1.5	1.11111	1
4084	ADNI2	ADNI2	024_S_4084	24	m24	2013-07-12	CN	CN	3 Tesla MRI	3 Tesla MRI	388240	12194	8581	1097120	3902	18511	24048	1513910	30	68.4	Female	18	Not Hisp/Latino	White	Widowed	0	1.2829		1.0226		>1700	240.9	21.01	0	5	6	1	51	7	3	25	15		33	0	29	1	1	1
4084	ADNI2	ADNI2	024_S_4084	24	m48	2015-08-06	CN	CN	3 Tesla MRI	3 Tesla MRI	510050	13457	8685	1084720	4450	18244	23629	1511540	30	68.4	Female	18	Not Hisp/Latino	White	Widowed	0			0.9803		>1700	231.4	20.59	0	7	8	1	48	7	4	33.3333	17		33	0	28	1.5	1.22222	1
4084	ADNI3	ADNI2	024_S_4084	24	m72	2017-08-07	CN	CN	3 Tesla MRI		885655	15572.8	8118.9	1069380	4345	18192	23084	1463500	30	68.4	Female	18	Not Hisp/Latino	White	Widowed	0			0.998					0	4.67	6.67	2	46	10	3	23.0769	20		38	0	26	1.125	1.11111	1.16667
4084	ADNI3	ADNI2	024_S_4084	24	m96	2019-08-05	CN	CN	3 Tesla MRI		1195083	16059.7	8095.4	1063930	4424	18148	23214	1481090	30	68.4	Female	18	Not Hisp/Latino	White	Widowed	0			0.9386					0	3.33	3.33	0	51	6	5	41.6667	20		41	0	23	1.25	1.11111	1
4084	ADNI3	ADNI2	024_S_4084	24	m120	2021-08-05	CN	CN	3 Tesla MRI		1479560	16285.4	7775	1054270	4111	18548	22972	1467740	29	68.4	Female	18	Not Hisp/Latino	White	Widowed	0			1.0132					0	3	4	1	55	6	0	0	20		38	0	25	1.25	1.11111	1.16667
4085	ADNI2	ADNI2	035_S_4085	35	bl	2011-07-11	EMCI		3 Tesla MRI	3 Tesla MRI	296310	50091	8526	1231830	5168	20059	20669	1706520	28	55.5	Male	16	Hisp/Latino	More than one	Never married		1.36908		0.966					1.5	4	8	3	29	2	6	100	9		71		26	1.375	1.11111	1
4086	ADNI2	ADNI2	099_S_4086	99	bl	2011-07-12	CN	CN	3 Tesla MRI	3 Tesla MRI	296347	67939	6203	781164				1331630	28	81.8	Male	20	Not Hisp/Latino	White	Widowed	0	1.36226		1.1519		925.1	105.5	8.26	0	7	12	4	27	4	1	12.5	14		95	0	24	1.75	1.77778	1.42857
4086	ADNI2	ADNI2	099_S_4086	99	m03	2011-09-27	CN		3 Tesla MRI	3 Tesla MRI	263715	68690	5985	781773				1319630		81.8	Male	20	Not Hisp/Latino	White	Widowed	0
4086	ADNI2	ADNI2	099_S_4086	99	m06	2012-01-30	CN	CN	3 Tesla MRI	3 Tesla MRI	285116	72162		774034				1343090	26	81.8	Male	20	Not Hisp/Latino	White	Widowed	0								0	5	11	4	34	5	2	22.2222			111	0	24	2.25	2.55556	2
4086	ADNI2	ADNI2	099_S_4086	99	m12	2012-07-09	CN	CN	3 Tesla MRI	3 Tesla MRI	322665	71907	5809	773983				1337380	26	81.8	Male	20	Not Hisp/Latino	White	Widowed	0								0	6	12	4	41	5	2	18.1818	15		179	0	26	1.25	1.88889	1.28571
4086	ADNI2	ADNI2	099_S_4086	99	m24	2013-08-06	CN	CN	3 Tesla MRI	3 Tesla MRI	392137	74079	6239	757587				1233620	25	81.8	Male	20	Not Hisp/Latino	White	Widowed	0	1.34646		1.3865		827.3	112.1	8.87	0	6	13	5	36	7	4	44.4444	13		135	0	25	1.375	1.11111	1
4086	ADNI2	ADNI2	099_S_4086	99	m48	2015-07-22	CN	CN	3 Tesla MRI	3 Tesla MRI	506367	78516	5830	734973				1227710	27	81.8	Male	20	Not Hisp/Latino	White	Widowed	0								1.5	11	18	5	35	7	9	90	20		125	0	24	2.25	2.55556	2
4086	ADNI3	ADNI2	099_S_4086	99	m78	2017-11-13	CN	CN	3 Tesla MRI		943534	89195.8		734116				1154410	26	81.8	Male	20	Not Hisp/Latino	White	Widowed	0								1	7	16	6	34	6	2	22.2222	16		159	7	21	2.85714	2.33333	1.16667
4089	ADNI2	ADNI2	094_S_4089	94	bl	2011-08-10	AD	Dementia	3 Tesla MRI	3 Tesla MRI	417108		5536	1036210	2580	16405	15329	1436170	24	73.7	Male	18	Not Hisp/Latino	White	Married	1	1.11814		1.5192		751.8	564.1	57.63	2.5	21	32	10	17	0	3	100	0		96	1	16	3.875	3.22222	2.83333
4089	ADNI2	ADNI2	094_S_4089	94	m03	2011-10-18	AD		3 Tesla MRI	3 Tesla MRI	265260		5886	1035980				1445240		73.7	Male	18	Not Hisp/Latino	White	Married	1
4089	ADNI2	ADNI2	094_S_4089	94	m06	2011-12-14	AD	Dementia	3 Tesla MRI	3 Tesla MRI	280642		5565	1034170				1443440	22	73.7	Male	18	Not Hisp/Latino	White	Married	1								3	26	38	10	11	-1	1	100			125	4	18	3.25	3.22222	2.71429
4089	ADNI2	ADNI2	094_S_4089	94	m12	2012-08-15	AD	Dementia	3 Tesla MRI	3 Tesla MRI	335435	44665	5256	1010140				1431790	24	73.7	Male	18	Not Hisp/Latino	White	Married	1								3.5	28	39	9	13	1	3	100	0		219	6	13	3.625	3.11111	3.33333
4089	ADNI2	ADNI2	094_S_4089	94	m24	2013-07-24	AD	Dementia	3 Tesla MRI	3 Tesla MRI	393650	49515	5366	978467				1456170	18	73.7	Male	18	Not Hisp/Latino	White	Married	1	1.08605		1.5075		633.5	429.2	43.16	6	37	49	10	13	0	2	100	0		295	24	12	4	3.55556	3.57143
4090	ADNI2	ADNI2	082_S_4090	82	bl	2011-07-11	CN	CN	3 Tesla MRI	3 Tesla MRI	241401	26793		1078220	4288	19173	21265	1508970	30	71.4	Male	20	Not Hisp/Latino	White	Married	0	1.30468		1.0893		1687	195.7	17.53	0	7	10	3	33	7	3	33.3333	19		56	0	25	1	1	1
4090	ADNI2	ADNI2	082_S_4090	82	m03	2011-09-21	CN		3 Tesla MRI	3 Tesla MRI	263707	27102	7881	1077770	3615	19871	21903	1502290		71.4	Male	20	Not Hisp/Latino	White	Married	0
4090	ADNI2	ADNI2	082_S_4090	82	m06	2012-01-04	CN	CN	3 Tesla MRI	3 Tesla MRI	282708	27515	7751	1060660	3970	19374	21159	1504520	30	71.4	Male	20	Not Hisp/Latino	White	Married	0								0	8	9	1	38	6	5	50			49	0	27	1.25	1.11111	1.14286
4090	ADNI2	ADNI2	082_S_4090	82	m12	2012-07-09	CN	CN	3 Tesla MRI	3 Tesla MRI	322521	27048	7694	1076590	3969	19053	21279	1504630	30	71.4	Male	20	Not Hisp/Latino	White	Married	0								0	6	8	2	49	6	-1	-9.09091	20		41	0	28	1.625	1.25	1
4090	ADNI2	ADNI2	082_S_4090	82	m24	2013-08-05	CN	CN	3 Tesla MRI	3 Tesla MRI	388531	27756	7715	1069120	3759	19213	21167	1503280	30	71.4	Male	20	Not Hisp/Latino	White	Married	0	1.32352		1.0753		>1700	214	19	0	4	6	2	38	10	3	25	18		49	0	28	1.375	1.11111	1
4092	ADNI2	ADNI2	116_S_4092	116	bl	2011-07-18	CN	CN	3 Tesla MRI	3 Tesla MRI	242878	42644	6832	1051500	3361	20706	19216	1513200	29	81.5	Female	14	Not Hisp/Latino	White	Widowed	0	1.24662		1.2758		1261	433.2	41.02	0	7	14	5	42	0	7	77.7778	9		112	0	26	1.875	1.22222	1
4092	ADNI2	ADNI2	116_S_4092	116	m03	2011-09-21	CN		3 Tesla MRI		263705		6663	1057470	3409	20345	19443	1511320		81.5	Female	14	Not Hisp/Latino	White	Widowed	0
4092	ADNI2	ADNI2	116_S_4092	116	m06	2012-01-25	CN	CN	3 Tesla MRI	3 Tesla MRI	281839		6803	1051620	3397	19666	19296	1504000	27	81.5	Female	14	Not Hisp/Latino	White	Widowed	0								0	10	16	4	35	3	7	87.5			146	0	26	2	1.11111	1
4092	ADNI2	ADNI2	116_S_4092	116	m12	2012-07-25	CN	MCI	3 Tesla MRI	3 Tesla MRI	342593	45589	6481	1044500	3438	20200	19038	1509910	24	81.5	Female	14	Not Hisp/Latino	White	Widowed	0								1	11	20	7	26	1	6	100	6		81	0	21	1.5	1.22222	1
4092	ADNI2	ADNI2	116_S_4092	116	m24	2013-07-25	CN	MCI	3 Tesla MRI	3 Tesla MRI	384802	49091	6272	1040350	3253	19678	18976	1514940	29	81.5	Female	14	Not Hisp/Latino	White	Widowed	0					947.2	449.5	45.91	0	5	15	8	30	3	6	85.7143	7		108	1	21	1.875	1.77778	1
4092	ADNI2	ADNI2	116_S_4092	116	m48	2015-07-08	CN	MCI	3 Tesla MRI	3 Tesla MRI	506272	54465	6098	1016090	2909	18865	18324	1516200	24	81.5	Female	14	Not Hisp/Latino	White	Widowed	0								1	17	28	9	26	2	7	100	2		129	1	21	2.125	1.66667	1
4093	ADNI2	ADNI2	014_S_4093	14	bl	2011-07-25	CN	CN			296282	102422	7079	1110260	4015	19745	20742	1670390	29	70	Female	16	Not Hisp/Latino	White	Married	0	1.13514		1.1404		858.7	129	10.42	0	6	11	3	56	3	3	25	9		115	0	26	1.25	1.22222	1
4093	ADNI2	ADNI2	014_S_4093	14	m03	2011-10-10	CN			3 Tesla MRI	265246	104951	7241	1116280	4324	20217	20956	1674080		70	Female	16	Not Hisp/Latino	White	Married	0
4093	ADNI2	ADNI2	014_S_4093	14	m06	2012-01-10	CN	CN			282694	102793	7190	1116970	4638	20088	20855	1678430	29	70	Female	16	Not Hisp/Latino	White	Married	0								0	2	7	3	42	2	2	25			116	0	24	1.25	1.33333	1
4093	ADNI2	ADNI2	014_S_4093	14	m12	2012-07-02	CN	CN			321252	106058	7109	1092050	4555	19656	20385	1671680	30	70	Female	16	Not Hisp/Latino	White	Married	0								0	6	10	2	46	8	6	46.1538	12		126	0	29	1.25	1.22222	1
4094	ADNI2	ADNI2	012_S_4094	12	bl	2011-07-25	LMCI	MCI	3 Tesla MRI	3 Tesla MRI	296415	14639	6935	844743	2864	14660	19363	1174860	26	60	Female	12	Not Hisp/Latino	White	Married	0	1.35392		1.0716		>1700	159.4	12.99	3.5	16	22	5	25	2	3	42.8571	3		130	7	15	3.5	3	2.85714
4094	ADNI2	ADNI2	012_S_4094	12	m03	2011-10-06	LMCI		3 Tesla MRI	3 Tesla MRI	265213	15051	6893	836386	3288	14065	18787	1173260		60	Female	12	Not Hisp/Latino	White	Married	0
4094	ADNI2	ADNI2	012_S_4094	12	m06	2012-01-25	LMCI	Dementia	3 Tesla MRI	3 Tesla MRI	281380	15920	6847	832151	3055	13925	19055	1167580	24	60	Female	12	Not Hisp/Latino	White	Married	0								4.5	18	25	5	30	6	6	66.6667			130	12	22	3.5	3.44444	3
4094	ADNI2	ADNI2	012_S_4094	12	m12	2012-07-23	LMCI	Dementia	3 Tesla MRI	3 Tesla MRI	322309	16657	6743	824872	2867	13612	18277	1168130	27	60	Female	12	Not Hisp/Latino	White	Married	0								4	13	18	4	48	3	8	80	8		105	9	22	3.375	3.66667	3.71429
4094	ADNI2	ADNI2	012_S_4094	12	m24	2013-07-15	LMCI	Dementia	3 Tesla MRI	3 Tesla MRI	384806	17356	6658	823762	2963	13558	18264	1174480	26	60	Female	12	Not Hisp/Latino	White	Married	0	1.31469		1.0399		1533	145.1	11.27	3.5	9	12	3	36	3	8	100	8		121	5	15	3.375	3.77778	2.85714
4094	ADNI2	ADNI2	012_S_4094	12	m48	2015-08-27	LMCI	Dementia	3 Tesla MRI	3 Tesla MRI	544729	18056	6832	829000	2843	13987	18795	1170670	20	60	Female	12	Not Hisp/Latino	White	Married	0			1.014		1252	143.7	11.87	3.5	22	27	4	27	3	4	50	13		300	1	11	3.375	3.22222	3.28571
4094	ADNI3	ADNI2	012_S_4094	12	m72	2017-09-07	LMCI	Dementia	3 Tesla MRI		902070	22442.1	6511.7	809591	3650	14282	18711	1151190	26	60	Female	12	Not Hisp/Latino	White	Married	0	1.34008		1.0167					2	18	24	4	33	6	4	44.4444	12		83	1	19	3.625	3.66667	3.33333
4094	ADNI3	ADNI2	012_S_4094	12	m90	2018-11-26	LMCI	Dementia	3 Tesla MRI		1079424	24319	6385.5	806384	3059	14240	18525	1157310	29	60	Female	12	Not Hisp/Latino	White	Married	0								0	11.67	18.67	6	39	3	5	55.5556	13		91	0	20	3.25	3.55556	3.33333
4094	ADNI3	ADNI2	012_S_4094	12	m102	2019-12-10	LMCI	Dementia	3 Tesla MRI		1267860	24648.8	6480.6	789264	3967	13842	17360	1131330	28	60	Female	12	Not Hisp/Latino	White	Married	0			1.0438					0	12	22	8	36	4	4	44.4444	12		96	0		2.5	3.22222	3
4096	ADNI2	ADNI2	123_S_4096	123	bl	2011-08-09	LMCI	MCI	3 Tesla MRI	3 Tesla MRI	248656	50323	5248	969532	2513	19413	18118	1505280	24	84.5	Male	9	Not Hisp/Latino	White	Married	2	1.37362		1.3286		267.2	204.5	20.04	2.5	18	28	10	22	0	4	100	0		300	10	17	3.42857	3.33333	2.28571
4096	ADNI2	ADNI2	123_S_4096	123	m03	2011-10-28	LMCI		3 Tesla MRI		272742	51715	5202	960547	2363	18488	18077	1511030		84.5	Male	9	Not Hisp/Latino	White	Married	2
4096	ADNI2	ADNI2	123_S_4096	123	m06	2012-02-08	LMCI	MCI	3 Tesla MRI	3 Tesla MRI	285153	53648	5265	956058	2586	18458	17592	1512600	22	84.5	Male	9	Not Hisp/Latino	White	Married	2								3	22	33	10	22	0	4	100			265	7	15	3.375	3.5	2.5
4096	ADNI2	ADNI2	123_S_4096	123	m12	2012-08-09	LMCI	Dementia	3 Tesla MRI	3 Tesla MRI	334165	57627	4969	934583				1510220	22	84.5	Male	9	Not Hisp/Latino	White	Married	2								5.5	28	39	10	11	1	2	100	0		292	23	14	3.5	3.11111	2.42857
4097	ADNI2	ADNI2	016_S_4097	16	bl	2011-08-01	CN	CN	3 Tesla MRI	3 Tesla MRI	421241	9745	7632	985159	3262	15366	19891	1238290	30	70.8	Female	16	Hisp/Latino	White	Divorced	0	1.30716		1.084		801.7	241.5	21.89	0	6	10	3	46	7	5	41.6667	11		137	0	28	1	1	1
4097	ADNI2	ADNI2	016_S_4097	16	m03	2011-10-04	CN		3 Tesla MRI		265205	10638	7455	977881	3145	15047	19929	1231660		70.8	Female	16	Hisp/Latino	White	Divorced	0
4097	ADNI2	ADNI2	016_S_4097	16	m06	2012-01-17	CN	CN	3 Tesla MRI	3 Tesla MRI	280622	10104	7570	962014	2852	14042	19908	1242930	30	70.8	Female	16	Hisp/Latino	White	Divorced	0								0	9	14	4	38	8	12	100			120	0	28	1	1	1
4100	ADNI2	ADNI2	941_S_4100	941	bl	2011-08-16	CN	CN	3 Tesla MRI	3 Tesla MRI	248626	57649	7187	1044910	3245	19459	21464	1535700	28	78.5	Female	12	Not Hisp/Latino	White	Widowed	0	1.32084		1.3409		889.9	300.2	28.58	0	4	7	3	48	4	3	27.2727	14		77	0	27	2.125	2	1.28571
4100	ADNI2	ADNI2	941_S_4100	941	m03	2011-10-03	CN		3 Tesla MRI		263750	60615	6968	1024310	3412	19357	21217	1535180		78.5	Female	12	Not Hisp/Latino	White	Widowed	0
4100	ADNI2	ADNI2	941_S_4100	941	m06	2012-05-30	CN	CN	3 Tesla MRI		314447	59365	7258	1023750	3291	19583	21543	1530370	28	78.5	Female	12	Not Hisp/Latino	White	Widowed	0								1	5	7	2	37	4	6	66.6667			120	0	28	2.125	1.77778	1
4100	ADNI2	ADNI2	941_S_4100	941	m12	2012-08-09	CN	CN	3 Tesla MRI	3 Tesla MRI	334167	60353	7155	1028370	3624	19800	21594	1534610	29	78.5	Female	12	Not Hisp/Latino	White	Widowed	0								0	6	11	5	43	4	2	20	12		81	0	25	2	1.44444	1
4100	ADNI2	ADNI2	941_S_4100	941	m24	2013-08-30	CN	CN	3 Tesla MRI	3 Tesla MRI	398409	64660	6960	1022880	3160	18874	21956	1545590	30	78.5	Female	12	Not Hisp/Latino	White	Widowed	0	1.3308		1.3191					0	6	10	4	48	5	5	41.6667	12		146		28	1.75	1.66667	1.14286
4100	ADNI2	ADNI2	941_S_4100	941	m48	2015-08-28	CN	MCI	3 Tesla MRI	3 Tesla MRI	696382	68779	6734	1038820	3547	19997	21305	1537430	25	78.5	Female	12	Not Hisp/Latino	White	Widowed	0			1.3147					0	6	14	7	31	1	4	57.1429	4		83	0	23	2	1.22222	1
4100	ADNI3	ADNI2	941_S_4100	941	m72	2017-10-26	CN	MCI	3 Tesla MRI		923853							3500150	27	78.5	Female	12	Not Hisp/Latino	White	Widowed	0	1.28721		1.3696					1	14.33	24.33	9	25	3	7	100	3		205	0	23	2.75	2.22222	1.16667
4100	ADNI3	ADNI2	941_S_4100	941	m90	2018-11-19	CN	MCI	3 Tesla MRI		1075536	78065.4	6135.7	1038080	4050	19662	20817	1527030	29	78.5	Female	12	Not Hisp/Latino	White	Widowed	0								1.5	8	16	8	30	3	5	71.4286	7		153	2	23	2.5	1.55556	1
4102	ADNI2	ADNI2	072_S_4102	72	bl	2011-08-02	EMCI	MCI	3 Tesla MRI	3 Tesla MRI	248636	65493	5491	1003550	2186	15840	12213	1523380	30	66.9	Female	14	Not Hisp/Latino	White	Married	0	1.28592		1.0003		1101	176.7	11.53	2	23	29	6	30	3	3	42.8571	6		96	5	18	1.625	1.55556	1
4102	ADNI2	ADNI2	072_S_4102	72	m03	2011-10-24	EMCI		3 Tesla MRI	3 Tesla MRI	272764		5226	1012400	2143	16056	13062	1543360		66.9	Female	14	Not Hisp/Latino	White	Married	0
4102	ADNI2	ADNI2	072_S_4102	72	m06	2012-01-17	EMCI	MCI	3 Tesla MRI	3 Tesla MRI	377488	68057		1008800				1537950	25	66.9	Female	14	Not Hisp/Latino	White	Married	0								3	27	31	4	32	3	6	85.7143			120	8	16	1.625	1.66667	1
4102	ADNI2	ADNI2	072_S_4102	72	m12	2012-07-10	EMCI	Dementia	3 Tesla MRI	3 Tesla MRI	322556	73038	4725	971598				1515590	19	66.9	Female	14	Not Hisp/Latino	White	Married	0								7.5	29	37	8	20	0	4	100	0		110	11	21	1.375	1.33333	1
4103	ADNI2	ADNI2	072_S_4103	72	bl	2011-08-24	CN	CN	3 Tesla MRI	3 Tesla MRI	248634	28858	5653	847861	3224	15830	16878	1212640	29	70.9	Male	20	Not Hisp/Latino	White	Married	0	1.34695		1.0316		1432	188.4	17.69	0	8	13	4	42	7	3	21.4286	13		83	0	24	1.875	1.55556	1
4103	ADNI2	ADNI2	072_S_4103	72	m06	2012-02-27	CN	CN	3 Tesla MRI	3 Tesla MRI	288925	30887	5749	857793	2862	15739	17520	1232630	28	70.9	Male	20	Not Hisp/Latino	White	Married	0								0	7	11	3	41	8	3	25			116	0	23	1	1.22222	1
4103	ADNI2	ADNI2	072_S_4103	72	m12	2012-08-22	CN	CN	3 Tesla MRI	3 Tesla MRI	337433		5505	836914				1242900	28	70.9	Male	20	Not Hisp/Latino	White	Married	0								0	10	17	6	46	3	3	30	12		70	0	26	1	1.22222	1
4103	ADNI2	ADNI2	072_S_4103	72	m24	2013-08-20	CN	CN	3 Tesla MRI	3 Tesla MRI	389153	33335	5650	835365	2787	15818	15461	1233970	30	70.9	Male	20	Not Hisp/Latino	White	Married	0	1.33241		1.0132					0	6	14	7	36	6	2	20	12		71	0	23	1.25	1.33333	1.14286
4104	ADNI2	ADNI2	099_S_4104	99	bl	2011-07-11	CN	CN	3 Tesla MRI	3 Tesla MRI	296349	24545	6837	1030300	4254	17716	20915	1447060	30	72.4	Male	20	Not Hisp/Latino	White	Married	0	1.3552		0.9457		917.4	174.6	13.66	0.5	3	4	1	34	5	6	60	14		81	5	24	2.5	2	2
4104	ADNI2	ADNI2	099_S_4104	99	m03	2011-10-11	CN		3 Tesla MRI	3 Tesla MRI	265234	23370	7049	1033290	4465	17119	21152	1445730		72.4	Male	20	Not Hisp/Latino	White	Married	0
4104	ADNI2	ADNI2	099_S_4104	99	m06	2012-01-16	CN	CN	3 Tesla MRI	3 Tesla MRI	281440	23734	7058	1028730	4200	17189	20187	1448050	30	72.4	Male	20	Not Hisp/Latino	White	Married	0								0.5	10	12	2	25	4	3	37.5			66	5	25	2.375	2.33333	1.71429
4104	ADNI2	ADNI2	099_S_4104	99	m12	2012-07-11	CN	CN	3 Tesla MRI	3 Tesla MRI	322667	24695	6846	1021660	4288	17248	20342	1444610	27	72.4	Male	20	Not Hisp/Latino	White	Married	0								0	5	8	3	33	8	3	27.2727	15		52	0	25	2.375	2.44444	1.57143
4104	ADNI2	ADNI2	099_S_4104	99	m24	2013-07-30	CN	CN	3 Tesla MRI	3 Tesla MRI	384794	28291	6734	1009970	3682	17431	20651	1400380	29	72.4	Male	20	Not Hisp/Latino	White	Married	0								0	7	10	3	35	7	3	33.3333	17		71	0	25	2.375	2.22222	1.57143
4105	ADNI2	ADNI2	011_S_4105	11	bl	2011-07-22	CN	CN	3 Tesla MRI	3 Tesla MRI	431749	51126	7136	999925	3027	15121	18338	1435890	30	70.8	Female	18	Not Hisp/Latino	White	Married	0	1.31795		0.9964		974.3	130.6	11.29	0	4	6	1	39	9	5	38.4615	15		74	0	23	1.875	2	1
4105	ADNI2	ADNI2	011_S_4105	11	m03	2011-10-05	CN		3 Tesla MRI	3 Tesla MRI	265207	52612	7016	993791	3034	14634	18968	1435800		70.8	Female	18	Not Hisp/Latino	White	Married	0
4105	ADNI2	ADNI2	011_S_4105	11	m06	2012-01-09	CN	CN	3 Tesla MRI		281901	53721	7187	997456	3015	15411	18667	1438730	29	70.8	Female	18	Not Hisp/Latino	White	Married	0								0	6	10	3	39	4	3	33.3333			65	0	21	2.625	2.66667	1
4105	ADNI2	ADNI2	011_S_4105	11	m12	2012-08-01	CN	CN	3 Tesla MRI		331851	53123	7184	995996	3030	15621	18630	1435900	27	70.8	Female	18	Not Hisp/Latino	White	Married	0								0	6	10	3	42	6	1	10	12		63	0	25	2	1.77778	1
4105	ADNI2	ADNI2	011_S_4105	11	m24	2013-07-10	CN	CN	3 Tesla MRI	3 Tesla MRI	388351	57309		998679	3265	15041	18920	1447670	30	70.8	Female	18	Not Hisp/Latino	White	Married	0	1.3207		1.0473		1258	143.6	12.23	0	7	11	3	53	11	5	33.3333	14		58	0	23	1.75	1.55556	1
4105	ADNI2	ADNI2	011_S_4105	11	m48	2015-07-29	CN	CN	3 Tesla MRI	3 Tesla MRI	506368	63594	6815	966311	2886	14206	18555	1439580	30	70.8	Female	18	Not Hisp/Latino	White	Married	0			1.0388		1142	144.1	11.88	0	4	6	2	51	7	2	18.1818	13		103	0	26	2	1.66667	1
4105	ADNI3	ADNI2	011_S_4105	11	m72	2017-10-12	CN	CN	3 Tesla MRI		915862	72358	7002.2	972179	3505	15029	18825	1403650	27	70.8	Female	18	Not Hisp/Latino	White	Married	0			1.0987					0	7.33	14.33	7	48	4	-4	-44.4444	11		83	0	22	2.75	2.66667	1.16667
4114	ADNI2	ADNI2	035_S_4114	35	bl	2011-07-27	LMCI	MCI	3 Tesla MRI	3 Tesla MRI	248632	21876	7676	1072220	3791	16525	22760	1453740	28	55	Female	14	Not Hisp/Latino	White	Married	1	1.33003		1.2109		916.1	525.1	47.82	1	12	17	5	37	4	8	88.8889	4		75	1	24	4	2.55556	2
4114	ADNI2	ADNI2	035_S_4114	35	m06	2012-01-26	LMCI	MCI	3 Tesla MRI	3 Tesla MRI	282686	22602	7454	1059320	4102	16350	22044	1452810	27	55	Female	14	Not Hisp/Latino	White	Married	1								0.5	14	21	6	38	5	5	50			90	0	25	3.5	2.33333	1.4
4114	ADNI2	ADNI2	035_S_4114	35	m12	2012-07-31	LMCI	Dementia	3 Tesla MRI	3 Tesla MRI	431482	24802	7856	1052200	3434	16030	22204	1450720	27	55	Female	14	Not Hisp/Latino	White	Married	1								1	13	21	8	28	1	3	60	5		77	3	23	4	3.11111
4114	ADNI2	ADNI2	035_S_4114	35	m24	2013-07-05	LMCI	Dementia	3 Tesla MRI	3 Tesla MRI	388435	24492	7412	1053520	3712	16194	21988	1456010	27	55	Female	14	Not Hisp/Latino	White	Married	1	1.33212		1.1921					1.5	16	27	9	22	3	6	100	0		85	2	24	4	3.66667
4114	ADNI2	ADNI2	035_S_4114	35	m36	2014-07-08	LMCI	Dementia	3 Tesla MRI	3 Tesla MRI	446711	25497	7445	1051250	3391	16260	21794	1445200	27	55	Female	14	Not Hisp/Latino	White	Married	1								2	13	22	8	21	1	5	100	5		84	0	23	4	2.44444	1.66667
4114	ADNI2	ADNI2	035_S_4114	35	m48	2015-08-25	LMCI	Dementia	3 Tesla MRI	3 Tesla MRI	544758	28542	7434	1057240	3344	15930	22092	1482200	25	55	Female	14	Not Hisp/Latino	White	Married	1			1.3593					2	14	25	9	28	3	7	100	5		107	6	19	3.875	3.77778	1.6
4114	ADNI3	ADNI2	035_S_4114	35	m84	2018-09-12	LMCI	MCI	3 Tesla MRI		1053099	36275.2	6279.7	1023240	3341	15066	21866	1431370	28	55	Female	14	Not Hisp/Latino	White	Married	1								1.5	12	19	6	34	3	8	100	4		94	2	22	3.75	1.85714	1.16667
4115	ADNI2	ADNI2	023_S_4115	23	bl	2011-10-05	LMCI	MCI	3 Tesla MRI	3 Tesla MRI	255419	24517	9217	1145400	4627	20077	23331	1602620	29	67.4	Male	18	Not Hisp/Latino	White	Married	0	1.30902		0.9769		>1700	231.9	20.59	1	7	15	7	40	3	6	75	6		63	0	25	2.25	1.88889	1.14286
4115	ADNI2	ADNI2	023_S_4115	23	m03	2011-11-29	LMCI		3 Tesla MRI	3 Tesla MRI	277035	25452	9068	1138260	4584	20391	23718	1595800		67.4	Male	18	Not Hisp/Latino	White	Married	0
4115	ADNI2	ADNI2	023_S_4115	23	m06	2012-03-27	LMCI	MCI	3 Tesla MRI	3 Tesla MRI	297308	24400	8953	1143380	5253	20580	22981	1597860	30	67.4	Male	18	Not Hisp/Latino	White	Married	0								0.5	8	16	7	25	2	6	100			75	3	25	3.25	2	1.42857
4115	ADNI2	ADNI2	023_S_4115	23	m12	2012-10-02	LMCI	MCI	3 Tesla MRI		340909	24805	9245	1137320	4196	20824	23295	1599390	30	67.4	Male	18	Not Hisp/Latino	White	Married	0								1.5	8	18	10	33	2	6	85.7143	6		55	3	27	2.875	2.22222	1.14286
4115	ADNI2	ADNI2	023_S_4115	23	m24	2013-09-30	LMCI	MCI	3 Tesla MRI	3 Tesla MRI	398283	27075	8854	1124350	4885	19510	22894	1588920	29	67.4	Male	18	Not Hisp/Latino	White	Married	0	1.3214		1.003		>1700	264.8	23.37	2	9	18	8	31	4	4	50	6		59	7	25	2.375	2.22222	1.28571
4115	ADNI2	ADNI2	023_S_4115	23	m48	2016-02-19	LMCI	MCI	3 Tesla MRI	3 Tesla MRI	722827	30258	8404	1110990	5137	19672	22249	1579660	30	67.4	Male	18	Not Hisp/Latino	White	Married	0			0.989		1568	255.5	22.8	1	9	18	9	39	6	6	54.5455	5		65	2	26	3.125	2.11111	1.28571
4115	ADNI3	ADNI2	023_S_4115	23	m78	2018-01-10	LMCI	MCI	3 Tesla MRI		956815	34606	8555.8	1122310	5865	21464	22545	1573320	30	67.4	Male	18	Not Hisp/Latino	White	Married	0	1.31927		1.0006					0.5	8.67	12.67	3	33	2	5	71.4286	8		72	1	27	2	2.14286	1.33333
4115	ADNI3	ADNI2	023_S_4115	23	m90	2019-01-15	LMCI	Dementia	3 Tesla MRI		1116681	36541.2	8590.3	1106100	5444	20595	23450	1568240	27	67.4	Male	18	Not Hisp/Latino	White	Married	0								2.5	7	13	5	33	4	4	50	6		72	3	22	3.125	2.66667	1.66667
4115	ADNI3	ADNI2	023_S_4115	23	m102	2020-01-13	LMCI	Dementia	3 Tesla MRI		1275051	38042.3	8683.2	1105900	5126	20237	23025	1576890	30	67.4	Male	18	Not Hisp/Latino	White	Married	0			1.0658					2.5	11	16	4	38	1	5	71.4286	11		68	4	25	2.5	2	1.33333
4115	ADNI3	ADNI2	023_S_4115	23	m114	2021-01-28	LMCI	Dementia	3 Tesla MRI		1435870	40468.4	8418.4	1086310	5232	20101	23074	1549780	29	67.4	Male	18	Not Hisp/Latino	White	Married	0								2.5	8	14	4	38	6	5	50	8		69	5	26	2.625	1.77778	1.33333
4119	ADNI2	ADNI2	003_S_4119	3	bl	2011-08-18	CN	CN			254756	38806	7274	1115140	4204	22128	21497	1546640	30	79.3	Male	20	Not Hisp/Latino	White	Married	0	1.31237		1.0025		>1700	305.6	30.31	0	10	12	2	33	3	6	75	13		36	0	27	1.75	1.33333	1.28571
4119	ADNI2	ADNI2	003_S_4119	3	m06	2012-02-23	CN	CN		3 Tesla MRI	431484		7604					1569050	30	79.3	Male	20	Not Hisp/Latino	White	Married	0								0	6	11	5	37	4	4	44.4444			46	0	25	1.625	1.11111	1
4119	ADNI2	ADNI2	003_S_4119	3	m12	2012-08-28	CN	CN		3 Tesla MRI	337512	39566	7455	1119730	4153	21933	22199	1555860	30	79.3	Male	20	Not Hisp/Latino	White	Married	0								0	6	11	5	42	3	3	30	17		48	0	28	3.375	2.22222	3.14286
4119	ADNI2	ADNI2	003_S_4119	3	m24	2013-07-31	CN	CN		3 Tesla MRI	388308	39532	7301	1121530	4145	22127	21738	1558820	30	79.3	Male	20	Not Hisp/Latino	White	Married	0	1.27351		1.0061					0	5	8	3	51	9	6	46.1538	15		40	0	28	1.25	1.22222	1.28571
4119	ADNI3	ADNI2	003_S_4119	3	m96	2019-10-22	CN	CN			1249336	50788.5	6633.6	1079840	5417	21557	19585	1565710	30	79.3	Male	20	Not Hisp/Latino	White	Married	0			1.1162					0	5.33	8.33	3	50	5	4	33.3333	19		35	0	29	1.625	1.44444	1.16667
4119	ADNI3	ADNI2	003_S_4119	3	m120	2021-11-09	CN	CN			1514449	53567.4	6459.3	1057210	5291	20658	19774	1560520	30	79.3	Male	20	Not Hisp/Latino	White	Married	0								0	6	7	1	47	6	7	53.8462	19		48	0	29	1.75	1.66667	1.33333
4120	ADNI2	ADNI2	011_S_4120	11	bl	2011-07-28	CN	CN	3 Tesla MRI	3 Tesla MRI	248611	35650	7154	974471	3724	17634	17262	1447420	30	81.8	Female	17	Not Hisp/Latino	White	Divorced	0	1.25914		1.3294		666.1	298.9	30.52	0	10	19	7	39	4	8	80	11		162	0	24	1.5	2	1.85714
4120	ADNI2	ADNI2	011_S_4120	11	m03	2011-10-10	CN		3 Tesla MRI		265226	36614	6797	969829	4005	17948	17231	1451620		81.8	Female	17	Not Hisp/Latino	White	Divorced	0
4120	ADNI2	ADNI2	011_S_4120	11	m06	2012-01-25	CN	CN	3 Tesla MRI	3 Tesla MRI	282665	35911	7185	968124	3485	18192	17580	1448900	30	81.8	Female	17	Not Hisp/Latino	White	Divorced	0								0	10	20	8	36	1	6	85.7143			139	0	25	1.375	1.66667	1.42857
4120	ADNI2	ADNI2	011_S_4120	11	m12	2012-07-17	CN	CN	3 Tesla MRI	3 Tesla MRI	322317	37684	6722	957648	3687	17710	17163	1443210	30	81.8	Female	17	Not Hisp/Latino	White	Divorced	0								0	10	17	6	39	3	4	44.4444	5		118	0		1.625	1.88889	1.85714
4120	ADNI2	ADNI2	011_S_4120	11	m24	2013-07-19	CN	CN	3 Tesla MRI	3 Tesla MRI	398145	38787	6596	954683	3220	16849	17540	1446330	27	81.8	Female	17	Not Hisp/Latino	White	Divorced	0	1.25366		1.3966		624.8	273.6	28.71	0	10	15	4	35	3	6	75	9		110	0	22	1.375	1.44444	1.85714
4120	ADNI2	ADNI2	011_S_4120	11	m48	2015-07-21	CN	CN	3 Tesla MRI	3 Tesla MRI	506278	43148	6132	934332				1441490	29	81.8	Female	17	Not Hisp/Latino	White	Divorced	0			1.3604		582.6	287.9	28.43	0	11	23	10	38	2	6	75	10		137	0	24	1.875	2.11111	1.71429
4121	ADNI2	ADNI2	016_S_4121	16	bl	2011-08-08	CN	CN	3 Tesla MRI	3 Tesla MRI	248638	32628	6456	961057	4113	19714	18757	1382470	27	89	Male	16	Not Hisp/Latino	White	Widowed	0	1.20821		0.9491		1345	304.8	26.15	0	5	9	4	31	3	3	42.8571	9		117	0	19	1.375	1.33333	1.14286
4121	ADNI2	ADNI2	016_S_4121	16	m06	2012-01-23	CN	CN	3 Tesla MRI	3 Tesla MRI	281389	33326	5863	957907	4069	19678	19471	1391360	28	89	Male	16	Not Hisp/Latino	White	Widowed	0								0	5	9	4	31	0	2	33.3333			166	0	20	1.375	1.22222	1.14286
4121	ADNI2	ADNI2	016_S_4121	16	m12	2012-08-13	CN	CN	3 Tesla MRI	3 Tesla MRI	334496	34665	6135	956192	3751	19398	19887	1380250	29	89	Male	16	Not Hisp/Latino	White	Widowed	0								0	10	13	3	28	4	3	42.8571	8		96	0	22	1.125	1.11111	1.14286
4121	ADNI2	ADNI2	016_S_4121	16	m24	2013-08-08	CN	CN	3 Tesla MRI	3 Tesla MRI	388404	36633	5999	946692				1384410	27	89	Male	16	Not Hisp/Latino	White	Widowed	0	1.21114		0.9866					0	6	8	2	49	4	5	45.4545	7		123	0	24	1.125	1.11111	1
4121	ADNI2	ADNI2	016_S_4121	16	m48	2015-09-21	CN	MCI	3 Tesla MRI	3 Tesla MRI	557504	38434	5836	935652				1380090	23	89	Male	16	Not Hisp/Latino	White	Widowed	0			0.9544					0.5	5	11	5	28	5	4	50	15		87	0	22	1.375	1.11111	1.28571
4122	ADNI2	ADNI2	023_S_4122	23	bl	2011-10-26	LMCI	MCI	3 Tesla MRI	3 Tesla MRI	254783		7521	1227550	5024	29950	19390	1780730	30	66.9	Male	17	Not Hisp/Latino	White	Married	0	1.29826		0.9807		1002	343.4	36.58	1.5	11	18	7	35	3	2	25	7		57	3	25	1.625	1.75	1
4122	ADNI2	ADNI2	023_S_4122	23	m03	2011-11-22	LMCI		3 Tesla MRI		272850			1236990	4588	25951	19921	1779410		66.9	Male	17	Not Hisp/Latino	White	Married	0
4122	ADNI2	ADNI2	023_S_4122	23	m06	2012-06-05	LMCI	MCI	3 Tesla MRI		314512							1775170	28	66.9	Male	17	Not Hisp/Latino	White	Married	0								2	10	18	7	32	5	8	88.8889			73	2	24	2	1.88889	1
4122	ADNI2	ADNI2	023_S_4122	23	m12	2013-03-05	LMCI	MCI	3 Tesla MRI	3 Tesla MRI	363049							1787180	26	66.9	Male	17	Not Hisp/Latino	White	Married	0								1.5	13	22	9	28	5	8	100	6		75	4	23	2.125	1.88889	1
4122	ADNI2	ADNI2	023_S_4122	23	m36	2014-11-06	LMCI	MCI	3 Tesla MRI	3 Tesla MRI	466159		6854					1780040	27	66.9	Male	17	Not Hisp/Latino	White	Married	0			0.9435					1.5	14	25	10	32	5	5	55.5556	4		89	2	22	1.5	2	1
4125	ADNI2	ADNI2	153_S_4125	153	bl	2011-08-02	CN	CN			248630	28576	6948	929173	3412	19235	19776	1289000	30	75.8	Female	12	Not Hisp/Latino	White	Married	1	1.32242		0.9461		1685	159.1	14.88	0	10	19	9	50	6	8	66.6667	11		63	0	24	1.375	1.77778	1.85714
4125	ADNI2	ADNI2	153_S_4125	153	m03	2011-10-25	CN				272758	28523	6671	929399	3445	19645	19706	1285310		75.8	Female	12	Not Hisp/Latino	White	Married	1
4125	ADNI2	ADNI2	153_S_4125	153	m06	2012-02-27	CN	CN		3 Tesla MRI	296359	28880	6739	919592	3599	18829	19435	1282150	29	75.8	Female	12	Not Hisp/Latino	White	Married	1								0	6	9	3	45	7	6	46.1538			65	1	21	1.75	1.33333	1.42857
4125	ADNI2	ADNI2	153_S_4125	153	m12	2012-07-17	CN	CN		3 Tesla MRI	323000	29389	6699	913900	3486	19103	19078	1280620	29	75.8	Female	12	Not Hisp/Latino	White	Married	1								0	8	10	2	48	5	6	50	13		82	0	26
4125	ADNI2	ADNI2	153_S_4125	153	m48	2015-08-19	CN	CN		3 Tesla MRI	544728	32219	6429	904692	3298	18288	18709	1283500	30	75.8	Female	12	Not Hisp/Latino	White	Married	1			0.9327					0	9	13	4	38	5	7	70	8		75	3	27	1.5	1.11111	1.42857
4127	ADNI2	ADNI2	123_S_4127	123	bl	2011-08-11	EMCI	MCI	3 Tesla MRI	3 Tesla MRI	250621	25249	8060	989600	3213	16658	21216	1329320	30	63.1	Female	16	Not Hisp/Latino	White	Married	0	1.29802		1.0485		744.5	99.79	8.21	0.5	4	8	3	55	8	2	14.2857	9		59	5	26	1.875	1.55556	1.14286
4127	ADNI2	ADNI2	123_S_4127	123	m03	2011-11-14	EMCI		3 Tesla MRI	3 Tesla MRI	272822	26682	8155	988693	3347	16457	20963	1323350		63.1	Female	16	Not Hisp/Latino	White	Married	0
4127	ADNI2	ADNI2	123_S_4127	123	m06	2012-02-15	EMCI	MCI	3 Tesla MRI	3 Tesla MRI	286664	27207	8262	1004630	3525	17323	22357	1334240	30	63.1	Female	16	Not Hisp/Latino	White	Married	0								0.5	2	2	0	50	5	2	18.1818			55	2	24	2.125	1.22222	1.28571
4127	ADNI2	ADNI2	123_S_4127	123	m12	2012-08-03	EMCI	MCI	3 Tesla MRI	3 Tesla MRI	331818	26961	8012	985852	3513	16336	21091	1326200	30	63.1	Female	16	Not Hisp/Latino	White	Married	0								0.5	4	4	0	61	5	4	28.5714	14		44	2	28	2	1.66667	1.57143
4127	ADNI2	ADNI2	123_S_4127	123	m24	2013-09-11	EMCI	MCI	3 Tesla MRI	3 Tesla MRI	398352	26977	7944	976978	3441	16784	20871	1313350	28	63.1	Female	16	Not Hisp/Latino	White	Married	0	1.27267		1.089		740.4	112.6	9.32	1	1	2	0	64	7	0	0	12		54	1	29	2	1.33333	1.14286
4127	ADNI3	ADNI2	123_S_4127	123	m84	2018-09-28	EMCI	MCI	3 Tesla MRI		1053453	37039.6	8232.7	937235	3799	16232	20335	1302130	29	63.1	Female	16	Not Hisp/Latino	White	Married	0									5.67	6.67	0	61	8	3	20	18		53	0	29	1.25	1.22222	1.16667
4127	ADNI3	ADNI2	123_S_4127	123	m108	2020-09-18	EMCI	MCI	3 Tesla MRI		1345123	40934.1	7736.6	932033	3781	15939	19725	1309190	30	63.1	Female	16	Not Hisp/Latino	White	Married	0			1.0159					0	3.67	3.67	0	64	6	0	0	20		60	0	26	1.5	1.44444	1.33333
4127	ADNI3	ADNI2	123_S_4127	123	m120	2021-09-28	EMCI	MCI	3 Tesla MRI		1504393	41717.8	7617.4	927289	3868	15757	19911	1292910	30	63.1	Female	16	Not Hisp/Latino	White	Married	0								0	0.33	1.33	0	68	5	2	13.3333	23		64	2	29	1.625	1.22222	1.16667
4128	ADNI2	ADNI2	012_S_4128	12	bl	2011-08-19	EMCI	MCI	3 Tesla MRI	3 Tesla MRI	250624	44859	6503	970132	3371	17480	21477	1526830	24	72.8	Female	12	Not Hisp/Latino	White	Married	1	1.20525		1.2523		879.1	237.6	22.98	0.5	9	12	2	30	3	4	57.1429	7		175	0	21	2.25	3	2
4128	ADNI2	ADNI2	012_S_4128	12	m03	2011-11-01	EMCI		3 Tesla MRI	3 Tesla MRI	295957	46210	6555	972842	3527	16938	21890	1517500		72.8	Female	12	Not Hisp/Latino	White	Married	1
4128	ADNI2	ADNI2	012_S_4128	12	m06	2012-03-06	EMCI	MCI	3 Tesla MRI	3 Tesla MRI	312667	46974	6701	973309	3989	17307	22348	1509420	27	72.8	Female	12	Not Hisp/Latino	White	Married	1								1	15	22	6	39	7	11	91.6667			253	0	25	3.125	3.44444	1.85714
4128	ADNI2	ADNI2	012_S_4128	12	m12	2012-08-29	EMCI	MCI	3 Tesla MRI	3 Tesla MRI	337525	51070		961098	3607	16285	20896	1529690	26	72.8	Female	12	Not Hisp/Latino	White	Married	1								0.5	12	17	3	25	5	4	57.1429	5		136	2	20	2.75	2.66667	2
4128	ADNI2	ADNI2	012_S_4128	12	m24	2013-08-05	EMCI	MCI	3 Tesla MRI	3 Tesla MRI	388382	56103	5990	942323	3798	16678	21063	1540640	24	72.8	Female	12	Not Hisp/Latino	White	Married	1	1.14163		1.222		903	242.8	23.77	2	9	14	3	30	4	5	71.4286	6		61	0	25	2.625	2.66667	1.71429
4128	ADNI2	ADNI2	012_S_4128	12	m48	2015-09-17	EMCI	MCI	3 Tesla MRI	3 Tesla MRI	544734	59967	5667	930661	3164	15380	21042	1507280	24	72.8	Female	12	Not Hisp/Latino	White	Married	1			1.3478					1	15	22	7	18	0	4	100	5		77	3	17	1.875	2.11111	1.85714
4131	ADNI2	ADNI2	072_S_4131	72	bl	2011-08-05	LMCI	MCI	3 Tesla MRI	3 Tesla MRI	248648	40851	4644	1003240	2704	15171	15440	1557170	24	82.4	Male	18	Not Hisp/Latino	White	Divorced	1	1.24241		1.4963		589.1	308.6	28.22	3.5	25	33	8	23	1	2	40	1		208	6	18	1.75	1.44444	1.57143
4131	ADNI2	ADNI2	072_S_4131	72	m03	2011-10-31	LMCI		3 Tesla MRI	3 Tesla MRI	272732	40296	4798	1016570	2764	15109	15373	1564110		82.4	Male	18	Not Hisp/Latino	White	Divorced	1
4131	ADNI2	ADNI2	072_S_4131	72	m06	2012-02-13	LMCI	MCI	3 Tesla MRI	3 Tesla MRI	285155	42125	4578	1004130	2606	15770	15307	1556530	25	82.4	Male	18	Not Hisp/Latino	White	Divorced	1								3	22	30	6	21	-1	3	100			118	3	17	1.25	1.22222	1
4131	ADNI2	ADNI2	072_S_4131	72	m12	2012-08-13	LMCI	Dementia	3 Tesla MRI	3 Tesla MRI	326549	43563	4554	991273	2372	15189	15226	1561510	25	82.4	Male	18	Not Hisp/Latino	White	Divorced	1								5	22	32	10	23	3	5	100	5		185	9	17	1.375	1.22222	1.14286
4133	ADNI2	ADNI2	153_S_4133	153	bl	2011-08-01	EMCI	MCI			248654	49734	7500	1042780	3767	17220	21976	1518360	27	79.7	Male	18	Not Hisp/Latino	White	Married	1	1.22527		1.0884		1174	248.7	22.74	1	8	10	2	31	5	4	44.4444	10		72	0	24	2.375	2.22222	1.71429
4133	ADNI2	ADNI2	153_S_4133	153	m03	2011-11-02	EMCI			3 Tesla MRI	272798	52389	7359	1034150	4129	17195	22328	1520440		79.7	Male	18	Not Hisp/Latino	White	Married	1
4133	ADNI2	ADNI2	153_S_4133	153	m06	2012-02-15	EMCI	MCI		3 Tesla MRI	285917	49650	7530	1051410	4295	17804	22480	1519440	27	79.7	Male	18	Not Hisp/Latino	White	Married	1								1	7	12	4	26	3	0	0			83	0	25	2.125	1.77778	1.14286
4133	ADNI2	ADNI2	153_S_4133	153	m12	2012-08-07	EMCI	MCI			334103	50581	7770	1036070	4246	17642	22363	1520660	29	79.7	Male	18	Not Hisp/Latino	White	Married	1								1	8	13	5	30	5	5	62.5	6		70	0	23	2	2.33333	1.14286
4133	ADNI2	ADNI2	153_S_4133	153	m24	2013-08-01	EMCI	MCI		3 Tesla MRI	388931	49883	7630	1044080	4089	17814	22404	1515290	29	79.7	Male	18	Not Hisp/Latino	White	Married	1			1.1034					1	6	11	4	37	7	3	30	10		83	0	21	2	2	1
4134	ADNI2	ADNI2	068_S_4134	68	bl	2011-08-16	EMCI	MCI	3 Tesla MRI	3 Tesla MRI	248663	19778	8226	1076900	3153	15159	19220	1457580	30	68.8	Female	16	Not Hisp/Latino	White	Married	1	1.15378		1.5801		836.8	278.5	31.45	1.5	5	8	3	57	9	7	46.6667	10		83	3	26	2.25	1.33333	1.57143
4134	ADNI2	ADNI2	068_S_4134	68	m03	2011-10-31	EMCI		3 Tesla MRI	3 Tesla MRI	272734	19593	8192	1074560	2987	15145	19111	1456370		68.8	Female	16	Not Hisp/Latino	White	Married	1
4134	ADNI2	ADNI2	068_S_4134	68	m12	2012-10-09	EMCI	MCI	3 Tesla MRI	3 Tesla MRI	350364	21819	7718	1063930	2705	14964	18569	1458330	30	68.8	Female	16	Not Hisp/Latino	White	Married	1								3	3	5	1	46	10	9	64.2857	15		95	6	26	2.25	1.33333	1.57143
4136	ADNI2	ADNI2	003_S_4136	3	bl	2011-08-23	AD	Dementia	3 Tesla MRI	3 Tesla MRI	250665	134953	6388	1215770	3309	19636	20067	1843200	24	66.7	Male	20	Not Hisp/Latino	White	Married	1	0.850845		1.5254					5	23	31	6	29	5	6	66.6667	6		300	22	19	3.75	2.55556	3
4136	ADNI2	ADNI2	003_S_4136	3	m03	2012-01-05	AD		3 Tesla MRI		282719		5909					1855330		66.7	Male	20	Not Hisp/Latino	White	Married	1
4136	ADNI2	ADNI2	003_S_4136	3	m06	2012-03-06	AD	Dementia	3 Tesla MRI	3 Tesla MRI	392157		6022	1220170				1866560	22	66.7	Male	20	Not Hisp/Latino	White	Married	1								6	24	35	8	19	1	3	75				19	13	3.625	3.11111	3.14286
4136	ADNI2	ADNI2	003_S_4136	3	m12	2012-08-27	AD	Dementia	3 Tesla MRI	3 Tesla MRI	392414		5111					1862570	23	66.7	Male	20	Not Hisp/Latino	White	Married	1								5	28	42	10	14	4	4	100	3		300	24	12	2.125	1.22222	1.71429
4138	ADNI2	ADNI2	041_S_4138	41	bl	2011-08-16	LMCI	MCI	3 Tesla MRI	3 Tesla MRI	248651		4724	874033				1435010	26	88.4	Female	14	Not Hisp/Latino	White	Widowed	0	1.21626		1.029		>1700	359.5	33.03	2	16	30	9	23	1	4	100	1		137	17	20	1.875	1.66667	1.28571
4138	ADNI2	ADNI2	041_S_4138	41	m03	2011-10-21	LMCI		3 Tesla MRI	3 Tesla MRI	272768	43525	4699	901740				1442010		88.4	Female	14	Not Hisp/Latino	White	Widowed	0
4138	ADNI2	ADNI2	041_S_4138	41	m06	2012-03-28	LMCI	MCI	3 Tesla MRI	3 Tesla MRI	297659	44300	4558	900172				1441730	23	88.4	Female	14	Not Hisp/Latino	White	Widowed	0								4	20	29	8	24	-1	4	100			98	17		2.25	1.77778	1.57143
4138	ADNI2	ADNI2	041_S_4138	41	m12	2012-10-10	LMCI	MCI	3 Tesla MRI	3 Tesla MRI	342508		4328	917625				1448620	24	88.4	Female	14	Not Hisp/Latino	White	Widowed	0								3.5	24	36	9	23	2	5	100	0		101	14	21	2.5	1.22222	1
4138	ADNI2	ADNI2	041_S_4138	41	m24	2013-09-11	LMCI	MCI	3 Tesla MRI	3 Tesla MRI	392135		4217	886454				1432160	22	88.4	Female	14	Not Hisp/Latino	White	Widowed	0	1.20357		1.0082		>1700	393.9	34.15	4	13	24	10	25	1	5	100	0		43	18	22	2.125	1.44444	1.57143
4138	ADNI2	ADNI2	041_S_4138	41	m48	2015-08-20	LMCI	MCI	3 Tesla MRI	3 Tesla MRI	525918	44412	4044	877439				1437500	21	88.4	Female	14	Not Hisp/Latino	White	Widowed	0			1.0347					4.5	19	31	10	27	0	4	100	0		163	27	16	1.875	1.66667	1.42857
4139	ADNI2	ADNI2	153_S_4139	153	bl	2011-08-22	CN	CN	3 Tesla MRI	3 Tesla MRI	250661	16297	6289	887360	3001	16867	16225	1247350	29	70.5	Female	17	Not Hisp/Latino	White	Married	0	1.36722		1.0275		1415	131.6	10.84	0	19	23	4	31	4	3	42.8571	10		300	0	20	1.125	1.11111	1
4139	ADNI2	ADNI2	153_S_4139	153	m03	2011-11-07	CN		3 Tesla MRI		272786	16265	6278	890574	3180	16366	15409	1247660		70.5	Female	17	Not Hisp/Latino	White	Married	0
4139	ADNI2	ADNI2	153_S_4139	153	m06	2012-02-20	CN	CN	3 Tesla MRI	3 Tesla MRI	291030	16462	6371	897038	2976	17256	16873	1252230	28	70.5	Female	17	Not Hisp/Latino	White	Married	0								0	9	13	3	30	5	3	37.5			178	0	24	1.25	1.22222	1.28571
4143	ADNI2	ADNI2	041_S_4143	41	bl	2011-08-25	EMCI	MCI	3 Tesla MRI	3 Tesla MRI	248677	41644	5637	945306	1999	16429	18681	1370130	29	63.6	Female	19	Not Hisp/Latino	White	Married	0	1.21469		1.0323		>1700	243.1	20.79	0.5	14	23	9	39	6	7	70	9		68	1	23	3.375	2	3
4143	ADNI2	ADNI2	041_S_4143	41	m03	2011-11-22	EMCI		3 Tesla MRI	3 Tesla MRI	272852	43982	5378	926076	1749	15737	18514	1370380		63.6	Female	19	Not Hisp/Latino	White	Married	0
4143	ADNI2	ADNI2	041_S_4143	41	m06	2012-02-23	EMCI	MCI	3 Tesla MRI	3 Tesla MRI	296421	49903	5257	903386	1954	14750	17986	1371440	30	63.6	Female	19	Not Hisp/Latino	White	Married	0								1	10	16	5	29	3	7	100			56	0	24	2.25	1.33333	2
4143	ADNI2	ADNI2	041_S_4143	41	m12	2012-08-24	EMCI	MCI	3 Tesla MRI	3 Tesla MRI	338600	45659	5212	921762	1931	16021	18558	1366710	29	63.6	Female	19	Not Hisp/Latino	White	Married	0								2	13	22	9	42	3	7	77.7778	8		87	1	23	3.375	2.375	3.14286
4143	ADNI2	ADNI2	041_S_4143	41	m24	2013-08-28	EMCI	MCI	3 Tesla MRI	3 Tesla MRI	388458	46417	5122	911929	2032	15076	18175	1350990	29	63.6	Female	19	Not Hisp/Latino	White	Married	0	1.21515		1.0543		>1700	271.8	22.06	2	13	19	6	35	3	7	100	2		59	0	23	3.125	1.33333	1.85714
4143	ADNI2	ADNI2	041_S_4143	41	m48	2015-07-14	EMCI	MCI	3 Tesla MRI	3 Tesla MRI	544750	54206	4514	881612				1340410	27	63.6	Female	19	Not Hisp/Latino	White	Married	0			1.0326		>1700	273.9	20.95	2.5	13	22	9	27	2	6	100	3		67	4	22	2.25	2.11111	2.57143
4143	ADNI3	ADNI2	041_S_4143	41	m72	2017-07-07	EMCI	Dementia	3 Tesla MRI		879757	67592.9	4386.9	862657	1403	13101	13937	1287300	23	63.6	Female	19	Not Hisp/Latino	White	Married	0	1.17228		1.013					6.5	12	22	10	22	0	4	100	0		73	7	21	2.625	2.22222	3.16667
4143	ADNI3	ADNI2	041_S_4143	41	m84	2018-07-12	EMCI	Dementia	3 Tesla MRI		1020337	82836.9	4551.9	844314	1255	12775	12547	1291940	19	63.6	Female	19	Not Hisp/Latino	White	Married	0								9	27.67	38.67	10	15	1	3	100	0		300	17	14	3	2.44444	2.66667
4146	ADNI2	ADNI2	037_S_4146	37	bl	2011-09-14	EMCI	MCI	3 Tesla MRI	3 Tesla MRI	255435	19221	8549	1199600	4403	24379	25296	1625400	28	61.8	Male	14	Not Hisp/Latino	White	Married	2	1.26824		1.3469		519.9	197.3	19.83	2.5	7	12	5	38	3	4	50	9		55	7	21	2.25	1.55556	1.14286
4146	ADNI2	ADNI2	037_S_4146	37	m03	2011-12-07	EMCI		3 Tesla MRI	3 Tesla MRI	277080	19627	8165	1189390	3964	23903	24519	1618780		61.8	Male	14	Not Hisp/Latino	White	Married	2
4146	ADNI2	ADNI2	037_S_4146	37	m06	2012-03-21	EMCI	MCI	3 Tesla MRI	3 Tesla MRI	293705	19934	8271	1173310	4344	23509	24735	1610990	29	61.8	Male	14	Not Hisp/Latino	White	Married	2								3.5	9	11	2	39	5	5	50			44	10	22	2.125	1.66667	1
4146	ADNI2	ADNI2	037_S_4146	37	m12	2012-09-19	EMCI	MCI	3 Tesla MRI	3 Tesla MRI	340494	20814	8086	1177020	4034	23441	24419	1619500	28	61.8	Male	14	Not Hisp/Latino	White	Married	2								0.5	11	14	3	41	6	4	36.3636	15		38	6	22		1.25	1
4146	ADNI2	ADNI2	037_S_4146	37	m24	2013-09-09	EMCI	MCI	3 Tesla MRI	3 Tesla MRI	398327	20284	7965	1170020	4106	22396	23226	1608430	30	61.8	Male	14	Not Hisp/Latino	White	Married	2	1.25556		1.4175		647	232.7	24.03	3.5	4	10	6	45	6	6	50	13		51	7	24	1.625	1.44444	1
4146	ADNI2	ADNI2	037_S_4146	37	m48	2015-09-02	EMCI	MCI	3 Tesla MRI	3 Tesla MRI	544716	20178	8148	1173640	4414	23554	24039	1632380	29	61.8	Male	14	Not Hisp/Latino	White	Married	2			1.5501		507.8	196.8	21.95	1	11	16	5	37	3	0	0	10		58	8	20	1.5	1.33333	1
4148	ADNI2	ADNI2	127_S_4148	127	bl	2011-08-16	CN	CN	3 Tesla MRI	3 Tesla MRI	250659	14152	8695	1124850	4443	22278	21521	1562060	30	73	Male	18	Not Hisp/Latino	White	Married	0	1.27902		0.9977		1352	186.7	15.01	0	4	6	2	49	5	3	25	10		40	0	25	1.5	1.44444	1.14286
4148	ADNI2	ADNI2	127_S_4148	127	m03	2011-11-09	CN		3 Tesla MRI	3 Tesla MRI	272776	14157	9006	1117720	3942	20648	22130	1569960		73	Male	18	Not Hisp/Latino	White	Married	0
4148	ADNI2	ADNI2	127_S_4148	127	m06	2012-02-16	CN	CN	3 Tesla MRI	3 Tesla MRI	286681	14428	8807	1114980				1566220	30	73	Male	18	Not Hisp/Latino	White	Married	0								0	7	8	1	43	8	5	45.4545			45	0	30	1.375	1.55556	1
4148	ADNI2	ADNI2	127_S_4148	127	m12	2012-08-30	CN	CN	3 Tesla MRI	3 Tesla MRI	338590	13863	8855	1124490				1555840	29	73	Male	18	Not Hisp/Latino	White	Married	0								0	6	7	1	40	6	5	45.4545	11		38	0	28	1.625	1.22222	1.28571
4148	ADNI2	ADNI2	127_S_4148	127	m24	2013-08-06	CN	CN	3 Tesla MRI	3 Tesla MRI	388815	14622	8772	1114540				1555860	30	73	Male	18	Not Hisp/Latino	White	Married	0	1.2976		1.0365		1272	181.5	14.99	0	2	4	2	44	8	8	57.1429	11		36	0	29	1.625	1.11111	1.14286
4148	ADNI2	ADNI2	127_S_4148	127	m48	2015-08-04	CN	CN	3 Tesla MRI	3 Tesla MRI	585820	16056	8384	1091050	3803	20383	20870	1553480	30	73	Male	18	Not Hisp/Latino	White	Married	0			0.9914		1301	188.8	14.3	0	6	8	2	50	10	6	42.8571	16		37	0	25	2.625	2.22222	1.28571
4148	ADNI3	ADNI2	127_S_4148	127	m72	2017-07-13	CN	CN	3 Tesla MRI		876746	19740.8	7902.3	1067900	4095	19795	20924	1478840	30	73	Male	18	Not Hisp/Latino	White	Married	0			0.9823					0	5.67	8.67	3	45	6	1	9.09091	17		61	0	27	2	2	1
4148	ADNI3	ADNI2	127_S_4148	127	m96	2019-07-09	CN	CN	3 Tesla MRI		1185628								30	73	Male	18	Not Hisp/Latino	White	Married	0			1.0135					0	4	5	1	39	8	8	66.6667	10		41	0	26	2	1.11111	1.16667
4148	ADNI3	ADNI2	127_S_4148	127	m120	2021-07-16	CN	CN	3 Tesla MRI		1475768	21060.9	7606.8	1049100	3858	20400	20973	1470280		73	Male	18	Not Hisp/Latino	White	Married	0			0.9769					0	6.67	9.67	3	36	3	9	100	16		40	2	30	2.375	2.11111	1.5
4149	ADNI2	ADNI2	031_S_4149	31	bl	2011-08-19	EMCI	MCI	3 Tesla MRI	3 Tesla MRI	250647	36247	7913	1172190	3910	17576	24291	1731280	24	73.3	Male	14	Not Hisp/Latino	White	Married	1	1.30405		1.157		958.3	202.9	18.54	2	10	17	7	28	2	5	83.3333	5		66	0	21	1.875	1.88889	1
4149	ADNI2	ADNI2	031_S_4149	31	m03	2011-11-03	EMCI		3 Tesla MRI	3 Tesla MRI	272654	36480	7989	1171820	3865	17813	24771	1732630		73.3	Male	14	Not Hisp/Latino	White	Married	1
4149	ADNI2	ADNI2	031_S_4149	31	m06	2012-02-09	EMCI	MCI	3 Tesla MRI	3 Tesla MRI	285915	36781	7883	1168440	4005	18227	24277	1737270	27	73.3	Male	14	Not Hisp/Latino	White	Married	1								2	10	17	7	23	3	5	83.3333			86	1	16	1.75	2.22222	1
4149	ADNI2	ADNI2	031_S_4149	31	m12	2012-08-31	EMCI	MCI	3 Tesla MRI	3 Tesla MRI	338592	35221		1154160	3748	15491	20488	1730440	28	73.3	Male	14	Not Hisp/Latino	White	Married	1								2.5	12	19	7	32	3	5	71.4286	7		127	3	21	2.25	2.11111	1.57143
4149	ADNI2	ADNI2	031_S_4149	31	m24	2013-08-19	EMCI	MCI	3 Tesla MRI	3 Tesla MRI	389147	39457	7822	1154970	4095	17073	23944	1725320	28	73.3	Male	14	Not Hisp/Latino	White	Married	1	1.33916		1.2527		732.2	221.6	20.3	2.5	9	15	6	29	3	7	100	6		141	6	21	2.375	2.77778	1.57143
4149	ADNI3	ADNI2	031_S_4149	31	m84	2018-10-24	EMCI	Dementia	3 Tesla MRI		1136371	57656	6820.1	1106820	4232	15584	22603	1674590	26	73.3	Male	14	Not Hisp/Latino	White	Married	1	1.25958							3.5	12.33	21.33	8	25	1	5	100	0		127	10	23	3.5	2.66667	2
4149	ADNI3	ADNI2	031_S_4149	31	m96	2019-10-28	EMCI	Dementia	3 Tesla MRI		1267719	59384	6894.2	1092410	3301	15503	22856	1682460	25	73.3	Male	14	Not Hisp/Latino	White	Married	1								3.5	12.33	19.33	7	24	1	5	100	2		97	8	20	3.5	2.33333	1.33333
4150	ADNI2	ADNI2	006_S_4150	6	bl	2011-09-01	CN	CN	3 Tesla MRI	3 Tesla MRI	250657	20422	8568	1098870	4666	19427	18040	1608280	28	73.9	Male	14	Not Hisp/Latino	White	Widowed	0	1.28532		0.975		>1700	227	19.39	0	9	17	7	20	3	3	60	14		55	0	25	1.25	1.22222	1
4150	ADNI2	ADNI2	006_S_4150	6	m03	2011-11-07	CN		3 Tesla MRI		272724	22296	8459	1089990	4964	20011	17971	1606830		73.9	Male	14	Not Hisp/Latino	White	Widowed	0
4150	ADNI2	ADNI2	006_S_4150	6	m06	2012-03-05	CN	CN	3 Tesla MRI		290972	21434	8327	1098040	5207	20289	17516	1609440	28	73.9	Male	14	Not Hisp/Latino	White	Widowed	0								0	12	21	8	23	1	3	60			63	0	23	1.125	1.22222	1
4150	ADNI2	ADNI2	006_S_4150	6	m12	2012-09-19	CN	CN	3 Tesla MRI	3 Tesla MRI	340525	22988	7950	1080260	4892	18860	17153	1607240	30	73.9	Male	14	Not Hisp/Latino	White	Widowed	0								0	11	16	4	29	4	5	71.4286	9		56	0	25	1.125	1	1
4150	ADNI2	ADNI2	006_S_4150	6	m24	2013-09-10	CN	CN	3 Tesla MRI	3 Tesla MRI	398261	23399	7965	1083920	4371	19547	17032	1600010	30	73.9	Male	14	Not Hisp/Latino	White	Widowed	0	1.27197		1.0067					0	11	16	5	35	5	4	40	10		104	0	23	1	1	1
4150	ADNI2	ADNI2	006_S_4150	6	m48	2015-11-03	CN	CN	3 Tesla MRI	3 Tesla MRI	764991	25393	7691	1077270	4320	18552	16880	1603460	30	73.9	Male	14	Not Hisp/Latino	White	Widowed	0			1.0009					0	10	18	7	35	4	1	12.5	12		86	0	20	1	1	1
4151	ADNI2	ADNI2	153_S_4151	153	bl	2011-08-29	CN	CN			254777	20611	7062	867484	3932	11990	17540	1302870	29	72.2	Male	14	Not Hisp/Latino	White	Married	0	1.2894		1.3541		492.7	189.6	17.85	0	9	13	3	34	4	5	55.5556	11		69	3	27	2.375	1.66667	1.71429
4151	ADNI2	ADNI2	153_S_4151	153	m03	2011-11-07	CN				272784	20348	7598	896904	3741	12912	18490	1302140		72.2	Male	14	Not Hisp/Latino	White	Married	0
4151	ADNI2	ADNI2	153_S_4151	153	m06	2012-03-13	CN	CN		3 Tesla MRI	291063	21340	7171	904044	3789	13099	18177	1302110	30	72.2	Male	14	Not Hisp/Latino	White	Married	0								0	8	13	4	40	6	6	54.5455			56	1	25	2.25	1.66667	1.85714
4151	ADNI2	ADNI2	153_S_4151	153	m12	2012-08-14	CN	CN		3 Tesla MRI	335414	20372	7198	893001	3787	13375	18043	1295240	29	72.2	Male	14	Not Hisp/Latino	White	Married	0								0	6	11	5	39	3	6	66.6667	7		55	7	24	2.5	2.22222	2
4151	ADNI2	ADNI2	153_S_4151	153	m24	2013-09-10	CN	CN		3 Tesla MRI	398398	20594	7433	884219	3564	12419	18135	1295160	26	72.2	Male	14	Not Hisp/Latino	White	Married	0	1.26736		1.4328					0	7	11	4	50	7	4	30.7692	7		69	0	26	1.25	1.11111	1.28571
4151	ADNI2	ADNI2	153_S_4151	153	m48	2015-09-10	CN			3 Tesla MRI	544761	23875	6969	885132	3599	12992	17756	1288250	28	72.2	Male	14	Not Hisp/Latino	White	Married	0			1.2689					0	11	17	5	30	0	3	60	8		73	5	24	2.875	2.77778	2.14286
4152	ADNI2	ADNI2	003_S_4152	3	bl	2011-09-27	AD	Dementia			255415	51036	6696	1004900	3120	16872	15846	1451340	20	60.7	Male	18	Not Hisp/Latino	White	Married	0	0.875585		1.4096		585.9	457.5	43.73	6	37	51	9	5	-1	1	100	3			16	4	1.5	1.375	1.14286
4152	ADNI2	ADNI2	003_S_4152	3	m03	2012-02-10	AD			3 Tesla MRI	313667	55120	6670	985939				1480310		60.7	Male	18	Not Hisp/Latino	White	Married	0
4153	ADNI2	ADNI2	006_S_4153	6	bl	2011-09-09	AD	Dementia	3 Tesla MRI	3 Tesla MRI	250637	38190	5649	1151820	1781	16071	18314	1659390	22	79.3	Male	20	Not Hisp/Latino	White	Married	1	1.15853		1.2779		519.2	405.9	42.01	3	20	31	10	16	5	5	83.3333	1		146	4	23	3	1.88889	1.28571
4153	ADNI2	ADNI2	006_S_4153	6	m03	2011-11-04	AD		3 Tesla MRI	3 Tesla MRI	272726	38930	5610	1161610	1697	15786	18352	1665790		79.3	Male	20	Not Hisp/Latino	White	Married	1
4153	ADNI2	ADNI2	006_S_4153	6	m06	2012-03-26	AD	Dementia	3 Tesla MRI	3 Tesla MRI	297287	39902	5616	1155960	1763	16170	18284	1657620	23	79.3	Male	20	Not Hisp/Latino	White	Married	1								2.5	19	30	10	23	-2	4	100			162	9	20	3.375	2.88889	1.57143
4153	ADNI2	ADNI2	006_S_4153	6	m12	2012-09-18	AD	Dementia	3 Tesla MRI	3 Tesla MRI	340480	43256	5077	1111710	1717	14156	16863	1647120	22	79.3	Male	20	Not Hisp/Latino	White	Married	1								3	22	32	9	18	3	5	100	0		221	5	20	3	2.33333	1.71429
4153	ADNI2	ADNI2	006_S_4153	6	m24	2013-09-04	AD	Dementia	3 Tesla MRI	3 Tesla MRI	391062	46607	5088	1116330	1842	13126	15692	1648140	19	79.3	Male	20	Not Hisp/Latino	White	Married	1	1.09333		1.5154		448.2	424	43.51	2.5	23	34	10	15	1	3	100	0		182	8	16	2.71429	1.77778	1.42857
4155	ADNI2	ADNI2	073_S_4155	73	bl	2011-08-19	CN	CN	3 Tesla MRI	3 Tesla MRI	248679	20708	7217	936922	3436	17198	18649	1352180	28	77.6	Female	14	Not Hisp/Latino	White	Widowed	1	1.31345		1.6796					0	4	7	3	38	4	5	50	14		104	0	22	1.25	1.11111	1.14286
4155	ADNI2	ADNI2	073_S_4155	73	m06	2012-02-06	CN	CN	3 Tesla MRI	3 Tesla MRI	285147	20509	7632	945110				1349170	30	77.6	Female	14	Not Hisp/Latino	White	Widowed	1								0	9	14	4	35	4	8	88.8889			112	0	21	1.25	1	1
4155	ADNI2	ADNI2	073_S_4155	73	m12	2013-02-20	CN	CN	3 Tesla MRI	3 Tesla MRI	363217	21442	7052	930404				1352810	30	77.6	Female	14	Not Hisp/Latino	White	Widowed	1								0	9	11	1	36	4	6	75	9		97	0	23	1.25	1.11111	1.14286
4157	ADNI2	ADNI2	099_S_4157	99	bl	2011-09-23	EMCI	MCI	3 Tesla MRI	3 Tesla MRI	254781	37772	5111	903639	3053	16833	16688	1392970	29	81.1	Female	19	Not Hisp/Latino	White	Never married	0	1.30972		1.4182		1079	297.8	29.16	1.5	11	15	4	29	7	5	62.5	11		60	1	23	1.75	2	1.57143
4157	ADNI2	ADNI2	099_S_4157	99	m03	2011-12-15	EMCI		3 Tesla MRI	3 Tesla MRI	280660	38082	4983	896114	2789	16141	16286	1393430		81.1	Female	19	Not Hisp/Latino	White	Never married	0
4157	ADNI2	ADNI2	099_S_4157	99	m06	2012-03-27	EMCI	MCI	3 Tesla MRI	3 Tesla MRI	297589	37486	4950	893568	2857	16791	16153	1387930	26	81.1	Female	19	Not Hisp/Latino	White	Never married	0								0.5	12	17	5	32	5	5	55.5556			54	1	24	1.625	1.66667	1.42857
4157	ADNI2	ADNI2	099_S_4157	99	m12	2012-09-25	EMCI	MCI	3 Tesla MRI	3 Tesla MRI	340545	36833	4725	891872	3222	16626	16599	1379200	27	81.1	Female	19	Not Hisp/Latino	White	Never married	0								1.5	11	16	5	35	5	3	33.3333	12		88	1	24	1.5	1.55556	1.57143
4157	ADNI2	ADNI2	099_S_4157	99	m24	2013-10-10	EMCI	MCI	3 Tesla MRI	3 Tesla MRI	431486		4964					1350060	26	81.1	Female	19	Not Hisp/Latino	White	Never married	0								1	9	14	5	31	5	6	75	2		56	1	22	1.75	1.88889	1.57143
4158	ADNI2	ADNI2	024_S_4158	24	bl	2011-08-22	CN	CN	3 Tesla MRI	3 Tesla MRI	254754	36249	6104	957492	3820	16568	17266	1425430	30	84.3	Male	18	Not Hisp/Latino	White	Married	0	1.43626		0.9803		1644	203.8	16.87	0	6	8	2	45	8	4	30.7692	17		76	0	29	1.625	1.33333	1.14286
4158	ADNI2	ADNI2	024_S_4158	24	m03	2011-11-11	CN		3 Tesla MRI	3 Tesla MRI	272782	35097	6028	977550	3639	16982	17361	1428010		84.3	Male	18	Not Hisp/Latino	White	Married	0
4158	ADNI2	ADNI2	024_S_4158	24	m06	2012-02-06	CN	CN	3 Tesla MRI	3 Tesla MRI	283944	36558	6084	948400	3319	16506	16610	1415220	29	84.3	Male	18	Not Hisp/Latino	White	Married	0								0	5	7	1	36	6	5	50			65	0	27	1.375	1.66667	1.14286
4158	ADNI2	ADNI2	024_S_4158	24	m12	2012-08-20	CN	CN	3 Tesla MRI	3 Tesla MRI	377481	35478	6175	962053	3585	16882	17306	1416140	28	84.3	Male	18	Not Hisp/Latino	White	Married	0								0	2	5	2	49	6	12	100	19		85	0	24	1.625	1.55556	1.14286
4158	ADNI2	ADNI2	024_S_4158	24	m24	2013-08-29	CN	CN	3 Tesla MRI	3 Tesla MRI	391090	39026	6042	947333	3360	16796	16558	1421340	30	84.3	Male	18	Not Hisp/Latino	White	Married	0	1.35026		0.9792		1661	208.1	17.39	0	4	6	1	46	10	5	35.7143	19		70	0	28	1.375	1.66667	1
4158	ADNI2	ADNI2	024_S_4158	24	m48	2015-09-03	CN	CN	3 Tesla MRI	3 Tesla MRI	544720	41273	5835	915701	3577	15596	16293	1419400	30	84.3	Male	18	Not Hisp/Latino	White	Married	0			0.9641					0	5	7	1	44	4	5	45.4545	18		84	1	23	1.375	1.44444	1
4159	ADNI2	ADNI2	153_S_4159	153	bl	2011-08-30	EMCI	MCI			254764	29515	6659	1044320	3450	19814	19626	1531090	30	71	Female	19	Not Hisp/Latino	White	Married	0	1.36772		1.0753		1380	194.9	17.89	1	10	16	6	49	10	3	21.4286	10		59	0	25	2.5	2.77778	2.71429
4159	ADNI2	ADNI2	153_S_4159	153	m03	2011-11-08	EMCI				272788	30421	6562	1052880	4547	19747	20293	1535680		71	Female	19	Not Hisp/Latino	White	Married	0
4159	ADNI2	ADNI2	153_S_4159	153	m06	2012-03-05	EMCI	MCI		3 Tesla MRI	290944	31344	6475	1033810	4647	19331	19262	1533300	29	71	Female	19	Not Hisp/Latino	White	Married	0								1	8	10	2	42	4	5	50			65	2	24	2.625	2.44444	2.71429
4159	ADNI2	ADNI2	153_S_4159	153	m12	2012-08-28	EMCI	MCI			337505	30769	6704	1030700	3789	19794	18544	1527220	30	71	Female	19	Not Hisp/Latino	White	Married	0								1	5	8	3	47	8	2	16.6667	10		104	0	26	2.375	3	2.85714
4159	ADNI2	ADNI2	153_S_4159	153	m24	2013-09-17	EMCI	MCI		3 Tesla MRI	392165	32662	6558	1023290	3831	19862	19771	1533300	30	71	Female	19	Not Hisp/Latino	White	Married	0	1.32217		1.0887					1	7	9	2	48	9	3	23.0769	7		59	0	27	2.625	2.77778	2.14286
4159	ADNI2	ADNI2	153_S_4159	153	m48	2015-09-09	EMCI			3 Tesla MRI	544725	33677	6576	1024850	4290	20143	19143	1529950	27	71	Female	19	Not Hisp/Latino	White	Married	0			1.0386					0.5	6	9	3	46	7	1	9.09091	13		59	1	27	2.375	2.77778	2.14286
4160	ADNI2	ADNI2	141_S_4160	141	bl	2011-10-07	EMCI	MCI	3 Tesla MRI	3 Tesla MRI	258664	66518	6811	1083260	2562	14575	19834	1591380	25	74.1	Male	12	Not Hisp/Latino	White	Married	0	1.38285		0.9555		1035	126.3	10.84	1	9	14	5	25	5	7	87.5	7		128	12	21	1.57143	1.66667	1
4160	ADNI2	ADNI2	141_S_4160	141	m03	2011-12-05	EMCI		3 Tesla MRI		277050	69684	6731	1079560	3069	15634	21643	1596690		74.1	Male	12	Not Hisp/Latino	White	Married	0
4160	ADNI2	ADNI2	141_S_4160	141	m06	2012-04-09	EMCI	MCI	3 Tesla MRI	3 Tesla MRI	322300	70004	6701	1067160	2643	15213	21446	1592980	28	74.1	Male	12	Not Hisp/Latino	White	Married	0								0	13	18	4	34	7	6	60			133	5	24	2	2.88889	1.14286
4160	ADNI2	ADNI2	141_S_4160	141	m12	2012-10-15	EMCI	MCI	3 Tesla MRI		350717	72627	6803	1045270	2584	14552	20566	1590050	29	74.1	Male	12	Not Hisp/Latino	White	Married	0								0	6	10	4	25	5	2	25	5		236	2	17	2	3	1.28571
4160	ADNI2	ADNI2	141_S_4160	141	m24	2013-11-07	EMCI	MCI	3 Tesla MRI	3 Tesla MRI	431490	72029	6575	1096820				1591690	29	74.1	Male	12	Not Hisp/Latino	White	Married	0	1.42482		0.9611		1219	131.8	11.4	1	9	14	5	40	7	3	27.2727	3		227	4	21	1.375	1.77778	1
4160	ADNI3	ADNI2	141_S_4160	141	m66	2017-06-19	EMCI	MCI	3 Tesla MRI		872948	86682.4	6252.1	1036650	2465	15592	20762	1553620	29	74.1	Male	12	Not Hisp/Latino	White	Married	0	1.41307		0.9926					2	9	15	6	29	4	5	71.4286	8		300	17	23	1.33333	2.25	2
4160	ADNI3	ADNI2	141_S_4160	141	m84	2018-07-10	EMCI	MCI	3 Tesla MRI		1028398	99594.8	6180.6	1030740	2404	14414	20363	1571570	30	74.1	Male	12	Not Hisp/Latino	White	Married	0								3.5	11.33	20.33	9	31	0	3	60	7		300	4	28	1.33333	2.5	1
4162	ADNI2	ADNI2	094_S_4162	94	bl	2011-09-08	LMCI	MCI			254760	41883	6488	1045130	3855	18274	20620	1454480	26	71.3	Female	16	Not Hisp/Latino	White	Married	2	1.25925		1.4535		778.8	340.7	35.37	1	16	24	8	27	2	6	100	0		49	1	23	3.625	2.11111	1.28571
4162	ADNI2	ADNI2	094_S_4162	94	m03	2011-11-29	LMCI			3 Tesla MRI	277037	44818	6095	1055050	3530	19423	21334	1440100		71.3	Female	16	Not Hisp/Latino	White	Married	2
4162	ADNI2	ADNI2	094_S_4162	94	m06	2012-03-28	LMCI	MCI			845646	44925	6494	1060300	3025	17533	21506	1443670	26	71.3	Female	16	Not Hisp/Latino	White	Married	2								1	12	19	7	29	2	6	100			147	2	20	3.625	2.44444	2
4162	ADNI2	ADNI2	094_S_4162	94	m12	2012-08-23	LMCI	MCI		3 Tesla MRI	337527	48036	5870	1023780	2799	17636	20235	1423710	26	71.3	Female	16	Not Hisp/Latino	White	Married	2								1	13	21	8	23	1	5	100	0		92	0	21	3.625	3.33333	3
4162	ADNI2	ADNI2	094_S_4162	94	m24	2013-09-27	LMCI	Dementia		3 Tesla MRI	398347	51155	5831	1023380	2973	17856	20640	1431590	22	71.3	Female	16	Not Hisp/Latino	White	Married	2	1.25529		1.4921					3.5	13	24	10	19	2	5	100	0		97	2	21	3.25	1.88889	1.85714
4162	ADNI2	ADNI2	094_S_4162	94	m48	2015-09-11	LMCI	Dementia		3 Tesla MRI	557535	59725	5454	991140	2396	16462	19126	1422750	22	71.3	Female	16	Not Hisp/Latino	White	Married	2			1.5789		647.1	372.6	39.25	3.5	20	31	10	21	1	4	100	0		101	1	17	3.25	2.88889	2.28571
4164	ADNI2	ADNI2	023_S_4164	23	bl	2011-11-28	CN	CN	3 Tesla MRI	3 Tesla MRI	254819	39270	7610	1112890	4181	20176	19343	1634190	30	72.6	Male	12	Not Hisp/Latino	White	Married	0	1.28553		0.9675		>1700	238	19.89	0	6	11	5	42	6	3	27.2727	15		44	0	30	1.125	1.11111	1
4164	ADNI2	ADNI2	023_S_4164	23	m03	2012-01-17	CN		3 Tesla MRI		281395	40065	7721	1113120				1646060		72.6	Male	12	Not Hisp/Latino	White	Married	0
4164	ADNI2	ADNI2	023_S_4164	23	m06	2012-07-05	CN	CN	3 Tesla MRI		321457	40132	7649	1128450				1645470	29	72.6	Male	12	Not Hisp/Latino	White	Married	0								0	5	9	3	42	6	3	30			53	0	27	1.375	1.11111	1
4164	ADNI2	ADNI2	023_S_4164	23	m12	2012-12-12	CN	CN	3 Tesla MRI	3 Tesla MRI	351978	41683	7265	1109330				1645130	29	72.6	Male	12	Not Hisp/Latino	White	Married	0								0	8	18	9	41	8	0	0	15		39	0	27	1.25	1.11111	1
4164	ADNI2	ADNI2	023_S_4164	23	m24	2013-12-18	CN	CN	3 Tesla MRI	3 Tesla MRI	404304	42819		1112820				1638450	28	72.6	Male	12	Not Hisp/Latino	White	Married	0	1.27212		0.9835		>1700	245.3	21.11	0	4	11	6	42	8	2	16.6667	16		39	0	27	1	1	1
4164	ADNI2	ADNI2	023_S_4164	23	m48	2016-01-29	CN	CN	3 Tesla MRI	3 Tesla MRI	722110		7605					1645060	29	72.6	Male	12	Not Hisp/Latino	White	Married	0			0.9814		>1700	256.7	22.09	0	7	16	8	42	7	4	33.3333	14		78	0	29	1.375	1.11111	1
4164	ADNI3	ADNI2	023_S_4164	23	m72	2017-12-18	CN	CN	3 Tesla MRI		947480	53046	6793.8	1118780	3813	19503	21107	1667950	30	72.6	Male	12	Not Hisp/Latino	White	Married	0			1.0197					0	4.67	8.67	2	40	5	5	45.4545	14		53	0	28	1.375	1.11111	1
4164	ADNI3	ADNI2	023_S_4164	23	m96	2019-12-04	CN	CN	3 Tesla MRI		1264016	57365.8	6866.6	1105760	3967	19023	20730	1668570	28	72.6	Male	12	Not Hisp/Latino	White	Married	0			1.0085					0	5.67	9.67	3	34	4	7	100	15		55	0	28	1.125	1.11111	1.16667
4167	ADNI2	ADNI2	116_S_4167	116	bl	2011-08-25	LMCI	MCI	3 Tesla MRI	3 Tesla MRI	258635	38088	5771	1000110	2934	18620	19634	1496670	28	69.5	Female	16	Not Hisp/Latino	White	Married	1	0.977167		1.5794		645.3	301.7	29.43	3	18	27	9	24	2	6	100	1		300	11	16	2.28571	1.125	1.71429
4167	ADNI2	ADNI2	116_S_4167	116	m03	2011-11-09	LMCI		3 Tesla MRI	3 Tesla MRI	272774	38351	5792	1000390	3200	17866	18985	1491610		69.5	Female	16	Not Hisp/Latino	White	Married	1
4167	ADNI2	ADNI2	116_S_4167	116	m06	2012-02-15	LMCI	MCI	3 Tesla MRI	3 Tesla MRI	288873	39449	5808	988449	2708	17994	18817	1489460	25	69.5	Female	16	Not Hisp/Latino	White	Married	1								3	17	25	8	23	1	5	100			300	8	16	1.57143	1.33333	1.5
4167	ADNI2	ADNI2	116_S_4167	116	m12	2012-08-21	LMCI	Dementia	3 Tesla MRI		337523	41227	5412	987593	2628	18434	18545	1486320	23	69.5	Female	16	Not Hisp/Latino	White	Married	1								3	14	24	10	23	2	6	100	0		300	15	16	1.875	1	1
4167	ADNI2	ADNI2	116_S_4167	116	m24	2013-08-22	LMCI	Dementia	3 Tesla MRI	3 Tesla MRI	389167	44593	5422	973789	2599	17437	17570	1479570	21	69.5	Female	16	Not Hisp/Latino	White	Married	1	0.914795		1.3727		519.3	281.7	27.42	5	19	30	10	24	1	5	100	0		300	22	14	2.375	1	1.6
4167	ADNI2	ADNI2	116_S_4167	116	m48	2015-09-03	LMCI	Dementia	3 Tesla MRI	3 Tesla MRI	544738	54177	4969	940035	2317	16232	16335	1479060	15	69.5	Female	16	Not Hisp/Latino	White	Married	1			1.5519					8	27	42	10	9	2	3	100	0			22	7	2.375	1.33333	1.33333
4168	ADNI2	ADNI2	005_S_4168	5	bl	2011-09-08	EMCI	MCI	3 Tesla MRI	3 Tesla MRI	254768	33419	7532	1082490	5322	17948	20255	1470910	29	82.2	Male	17	Not Hisp/Latino	White	Married	1	1.30903		1.0782		723.4	240.5	21.1	0.5	8	11	3	30	9	5	45.4545	9		120	1	24	1	1	1
4168	ADNI2	ADNI2	005_S_4168	5	m03	2011-11-30	EMCI		3 Tesla MRI	3 Tesla MRI	272722	34639	7271	1053940	5048	18033	20216	1446710		82.2	Male	17	Not Hisp/Latino	White	Married	1
4168	ADNI2	ADNI2	005_S_4168	5	m06	2012-03-29	EMCI	MCI	3 Tesla MRI	3 Tesla MRI	297635	38205	7174	1044320	5291	17223	20177	1443880	27	82.2	Male	17	Not Hisp/Latino	White	Married	1								1	8	11	3	28	4	1	12.5			78	2	23	1.25	1.11111	1
4168	ADNI2	ADNI2	005_S_4168	5	m12	2012-09-06	EMCI	MCI	3 Tesla MRI	3 Tesla MRI	338648	36236	7354	1058790	5119	17595	19639	1449760	28	82.2	Male	17	Not Hisp/Latino	White	Married	1								0.5	5	7	2	39	5	4	40	12		85	1	28	1.75	1	1
4168	ADNI2	ADNI2	005_S_4168	5	m24	2013-09-12	EMCI	MCI	3 Tesla MRI	3 Tesla MRI	398207	37520	7331	1044660	5361	17610	19432	1442570	27	82.2	Male	17	Not Hisp/Latino	White	Married	1	1.26932		1.0891		769.7	243.7	22.62	0.5	6	8	2	37	7	1	10	13		94	0	27	1.25	1	1
4168	ADNI2	ADNI2	005_S_4168	5	m48	2015-09-14	EMCI	CN	3 Tesla MRI	3 Tesla MRI	525976	38633	6936	1045680	5122	18098	19953	1434910	30	82.2	Male	17	Not Hisp/Latino	White	Married	1			1.1168					0	4	7	3	39	6	3	27.2727	13		69	1	24	1.125	1.33333	1
4169	ADNI2	ADNI2	024_S_4169	24	bl	2011-08-29	LMCI	MCI	3 Tesla MRI	3 Tesla MRI	254748	21010	7472	1160330	3678	20771	22125	1575020	28	62	Female	13	Not Hisp/Latino	Black	Divorced	0	1.3054		1.1072		1558	228.8	21.86	0.5	5	6	1	37	6	2	20	4		77	2	25	2.25	1.22222	1
4169	ADNI2	ADNI2	024_S_4169	24	m03	2011-11-28	LMCI		3 Tesla MRI		277031	20697	7649	1155000	3334	21209	22249	1581470		62	Female	13	Not Hisp/Latino	Black	Divorced	0
4169	ADNI2	ADNI2	024_S_4169	24	m06	2012-02-29	LMCI	MCI	3 Tesla MRI	3 Tesla MRI	291057	19940	7660	1162450	3197	21018	21889	1578870	30	62	Female	13	Not Hisp/Latino	Black	Divorced	0								0.5	3	4	1	31	6	3	33.3333			66	0	22	2.25	2.22222	1
4169	ADNI2	ADNI2	024_S_4169	24	m12	2012-08-29	LMCI	MCI	3 Tesla MRI	3 Tesla MRI	349793	19785	7148	1156280	2938	21035	21273	1571510	27	62	Female	13	Not Hisp/Latino	Black	Divorced	0								0.5	5	8	3	29	4	2	28.5714	9		81	0	24	2.125	1.33333	1
4169	ADNI2	ADNI2	024_S_4169	24	m24	2013-09-13	LMCI	MCI	3 Tesla MRI	3 Tesla MRI	414377	19165	7520	1160900	4101	21081	22327	1574860	26	62	Female	13	Not Hisp/Latino	Black	Divorced	0	1.31992		1.0448		1236	205.1	18.33	0.5	7	9	2	36	2	2	25	6		76	0	26	2.625	1.66667	1
4169	ADNI2	ADNI2	024_S_4169	24	m48	2015-08-20	LMCI	MCI	3 Tesla MRI	3 Tesla MRI	544743	19564	7338	1156840	3490	21152	22646	1568930	27	62	Female	13	Not Hisp/Latino	Black	Divorced	0			1.0737		>1700	286.5	24.6	0.5	6	10	4	34	3	4	44.4444	6		59	0	24	2.375	1.33333	1
4169	ADNI3	ADNI2	024_S_4169	24	m72	2017-08-21	LMCI	MCI	3 Tesla MRI		898940	23922.1	7568.8	1110170	3667	19617	21382	1531460	28	62	Female	13	Not Hisp/Latino	Black	Divorced	0	1.34753		1.0555					0.5	5	8	3	33	5	4	44.4444	14		66	0	25	3	2.33333	1
4170	ADNI2	ADNI2	123_S_4170	123	bl	2011-09-08	LMCI	MCI			254811	10725		1105790	3957	18454	23566	1432290	30	65.6	Female	18	Not Hisp/Latino	More than one	Never married	1	1.36782		1.2116		1073	168.9	17.37	1.5	3	4	1	55	8	2	14.2857	8		74	1	28	1.625	1.66667	1.28571
4170	ADNI2	ADNI2	123_S_4170	123	m03	2011-12-09	LMCI			3 Tesla MRI	278270	10783		1109400	3931	18617	23204	1430250		65.6	Female	18	Not Hisp/Latino	More than one	Never married	1
4170	ADNI2	ADNI2	123_S_4170	123	m06	2012-03-09	LMCI	MCI			290974	11390	9191	1101040	3874	19060	22802	1432110	30	65.6	Female	18	Not Hisp/Latino	More than one	Never married	1								1	3	4	1	55	9	0	0			80	0	29	1.625	1.44444	1.14286
4170	ADNI2	ADNI2	123_S_4170	123	m12	2012-09-14	LMCI	MCI		3 Tesla MRI	338763	10926		1106920	4155	19004	22853	1418600	30	65.6	Female	18	Not Hisp/Latino	More than one	Never married	1								1	2	2	0	48	10	1	6.66667	15		73	0	27	2	1.66667	1.57143
4170	ADNI2	ADNI2	123_S_4170	123	m24	2013-09-27	LMCI	MCI		3 Tesla MRI	398354	11338	9049	1087460	3772	18159	22568	1429520	30	65.6	Female	18	Not Hisp/Latino	More than one	Never married	1	1.39339		1.3436		829.3	157.2	16.73	1	3	3	0	64	8	0	0	16		63	4	27	1.5	1.55556	1.14286
4170	ADNI2	ADNI2	123_S_4170	123	m48	2015-09-25	LMCI	MCI		3 Tesla MRI	557517	11843	9207	1080460	3865	18249	21871	1429730	30	65.6	Female	18	Not Hisp/Latino	More than one	Never married	1								0	2	3	1	56	7	0	0	19		135	4	30	1.125	1.33333	1
4170	ADNI3	ADNI2	123_S_4170	123	m72	2017-10-09	LMCI	MCI			920672	14291.9	8653.4	1042550	4042	16193	21875	1429680	30	65.6	Female	18	Not Hisp/Latino	More than one	Never married	1								0	6.67	8.67	2	38	7	11	100	21		111	0	22	1.5	1.44444	1.16667
4170	ADNI3	ADNI2	123_S_4170	123	m90	2019-03-06	LMCI	MCI			1139945	15129.7	9100.9	1047570	4328	14955	20866	1450710	30	65.6	Female	18	Not Hisp/Latino	More than one	Never married	1									5	6	1	44	6	6	60	16		63	0	27	2	1.77778	1
4170	ADNI3	ADNI2	123_S_4170	123	m96	2019-10-18	LMCI	MCI			1242309	16262.2	8256	1038490	4097	15642	21051	1448950	30	65.6	Female	18	Not Hisp/Latino	More than one	Never married	1									1.33	1.33	0	57	11	1	6.66667	19		78		29	1.5	1.33333	1.16667
4170	ADNI3	ADNI2	123_S_4170	123	m108	2020-10-07	LMCI	MCI			1346816	16353.7	8474.6	1040830	4875	15879	21209	1444070	30	65.6	Female	18	Not Hisp/Latino	More than one	Never married	1									2.33	2.33	0	63	7	1	7.14286	17		83		27	1.875	1.88889	1.33333
4171	ADNI2	ADNI2	002_S_4171	2	bl	2011-08-25	LMCI	MCI	3 Tesla MRI	3 Tesla MRI	250649	32225	7108	1004210	2890	15698	15910	1572120	28	69.4	Male	16	Not Hisp/Latino	White	Married	0	1.20233		1.6038		765.6	529.5	55	1.5	16	24	7	38	2	2	28.5714	1			5	20	2.375	2.88889	1
4171	ADNI2	ADNI2	002_S_4171	2	m03	2011-11-17	LMCI		3 Tesla MRI	3 Tesla MRI	272710	32685		1004510	3122	16434	16207	1574810		69.4	Male	16	Not Hisp/Latino	White	Married	0
4171	ADNI2	ADNI2	002_S_4171	2	m06	2012-02-28	LMCI	MCI	3 Tesla MRI	3 Tesla MRI	291059	32706	6994	1003370	2989	15821	15871	1571890	28	69.4	Male	16	Not Hisp/Latino	White	Married	0								3	13	21	7	16	-1	3	100				1	22	1.75	2.11111	1
4171	ADNI2	ADNI2	002_S_4171	2	m12	2012-08-21	LMCI	MCI	3 Tesla MRI	3 Tesla MRI	337465	33063	7075	996676	2909	16148	15798	1568520	24	69.4	Male	16	Not Hisp/Latino	White	Married	0								3.5	25	31	5	28	3	6	100	4		275	6	19	2.125	2.44444	1
4172	ADNI2	ADNI2	153_S_4172	153	bl	2011-09-01	AD	Dementia	3 Tesla MRI	3 Tesla MRI	254770	58944	7182	1142840	4063	21785	22086	1689750	23	75.8	Male	16	Not Hisp/Latino	White	Married	0	1.296		1.0011		651.4	382	47.67	4.5	26	39	10	19	2	4	80	2		174	9	10	2.375	2.33333	1.14286
4172	ADNI2	ADNI2	153_S_4172	153	m03	2011-10-31	AD		3 Tesla MRI		272738	59284	7032	1143470	4307	21868	21132	1694560		75.8	Male	16	Not Hisp/Latino	White	Married	0
4172	ADNI2	ADNI2	153_S_4172	153	m06	2012-03-06	AD	Dementia	3 Tesla MRI		297604	60974	6964	1142950	4013	20602	21275	1701100	18	75.8	Male	16	Not Hisp/Latino	White	Married	0								4.5	30	42	9	16	0	3	100			189	6	11	1.625	1.55556	1
4172	ADNI2	ADNI2	153_S_4172	153	m12	2012-08-16	AD	Dementia	3 Tesla MRI	3 Tesla MRI	335938	63405		1125050	3763	21280	21231	1689530	15	75.8	Male	16	Not Hisp/Latino	White	Married	0								8	30	42	8	8	3	3	100	1		300	11	9	2	1.88889	1.42857
4172	ADNI2	ADNI2	153_S_4172	153	m24	2013-09-11	AD	Dementia	3 Tesla MRI	3 Tesla MRI	398400	70377	7016	1110410	3210	20241	20132	1691030	11	75.8	Male	16	Not Hisp/Latino	White	Married	0	1.24111		0.9997					8	52	66	10	5	-1	0		0		300	24	3	2.625	2	1.57143
4173	ADNI2	ADNI2	022_S_4173	22	bl	2011-09-20	CN	CN	3 Tesla MRI	3 Tesla MRI	258657	15987	6820	961263	2518	18044	20052	1313170	30	69.8	Female	12	Not Hisp/Latino	White	Widowed	0	1.27625		1.0984		1358	161.1	13.03	0	4	7	3	49	11	3	20	16		60	0	28	1.375	1	1
4173	ADNI2	ADNI2	022_S_4173	22	m03	2012-01-24	CN		3 Tesla MRI	3 Tesla MRI	285137	16518	6786	954088	2353	17283	18787	1313040		69.8	Female	12	Not Hisp/Latino	White	Widowed	0
4173	ADNI2	ADNI2	022_S_4173	22	m06	2012-03-22	CN	CN	3 Tesla MRI	3 Tesla MRI	297296	16902	6646	954139	2373	18052	19940	1306900	30	69.8	Female	12	Not Hisp/Latino	White	Widowed	0								0.5	3	6	3	32	5	1	11.1111			44	0	28	1.25	1	1
4173	ADNI2	ADNI2	022_S_4173	22	m12	2012-09-25	CN	CN	3 Tesla MRI	3 Tesla MRI	340543	16927	6674	953472	2421	17674	20072	1305660	30	69.8	Female	12	Not Hisp/Latino	White	Widowed	0								0.5	3	6	3	44	9	5	38.4615	17		57	0	29	1	1	1
4173	ADNI2	ADNI2	022_S_4173	22	m24	2013-09-27	CN	CN	3 Tesla MRI	3 Tesla MRI	412286	18031	6485	944862	2309	17270	19710	1304590	30	69.8	Female	12	Not Hisp/Latino	White	Widowed	0	1.29071		1.0958		1304	157.4	12.37	0	4	8	4	44	9	4	28.5714	21		46	0	28	1	1	1
4173	ADNI2	ADNI2	022_S_4173	22	m48	2016-02-09	CN	CN	3 Tesla MRI		844390	21798	6108	919760	2153	16979	18669	1305250	30	69.8	Female	12	Not Hisp/Latino	White	Widowed	0			1.0289		1355	168.1	13.5	0	4	4	0	36	7	4	36.3636	17		56	0	30	1.5	1.11111	1
4174	ADNI2	ADNI2	068_S_4174	68	bl	2011-08-31	CN	CN	3 Tesla MRI	3 Tesla MRI	254775	13582	8240	1036760	3409	18139	20473	1360720	29	73.7	Female	18	Not Hisp/Latino	White	Married	1	1.27885		1.497		734.6	260.9	26.77	0	3	5	1	45	3	4	40	12		68	0	30	1.28571	1.44444	1
4174	ADNI2	ADNI2	068_S_4174	68	m03	2011-12-08	CN		3 Tesla MRI	3 Tesla MRI	278169	14049	8491	1031640	3697	17525	19678	1354860		73.7	Female	18	Not Hisp/Latino	White	Married	1
4174	ADNI2	ADNI2	068_S_4174	68	m06	2012-03-08	CN	CN	3 Tesla MRI	3 Tesla MRI	291933	13906	8305	1028210	3385	17514	19253	1361740	30	73.7	Female	18	Not Hisp/Latino	White	Married	1								0.5	1	2	0	55	8	4	28.5714			68	0	30	1.25	1.11111	1.42857
4174	ADNI2	ADNI2	068_S_4174	68	m12	2012-10-30	CN	CN	3 Tesla MRI	3 Tesla MRI	415805	14509	8266	1025040	3529	17311	19944	1357990	29	73.7	Female	18	Not Hisp/Latino	White	Married	1								0	4	8	3	55	8	4	28.5714	16		62	0	28	1.25	1.66667	1.14286
4175	ADNI2	ADNI2	116_S_4175	116	bl	2011-08-30	EMCI	MCI	3 Tesla MRI	3 Tesla MRI	254787	23105	8306	1055780	4543	19112	19636	1468720	27	75.5	Male	20	Not Hisp/Latino	White	Married	1	1.35074		1.1913		1133	310	29.16	2.5	9	12	2	31	4	8	100	9		70	6	19	1.25	1.22222	1
4175	ADNI2	ADNI2	116_S_4175	116	m03	2011-11-14	EMCI		3 Tesla MRI		272820	24046		1055330	4537	19292	19960	1469090		75.5	Male	20	Not Hisp/Latino	White	Married	1
4175	ADNI2	ADNI2	116_S_4175	116	m06	2012-02-28	EMCI	MCI	3 Tesla MRI	3 Tesla MRI	291055	24032	8443	1049930	4270	19196	20336	1467150	29	75.5	Male	20	Not Hisp/Latino	White	Married	1								2.5	9	13	4	29	4	6	75			95	3	25	1.25	1.22222	1
4175	ADNI2	ADNI2	116_S_4175	116	m12	2012-08-03	EMCI	MCI	3 Tesla MRI	3 Tesla MRI	331804	24453	8478	1049520	4263	19110	20158	1466800	27	75.5	Male	20	Not Hisp/Latino	White	Married	1								3.5	6	9	3	34	3	6	66.6667	9		78	7	23	1	1.22222	1
4175	ADNI2	ADNI2	116_S_4175	116	m24	2013-08-12	EMCI	MCI	3 Tesla MRI	3 Tesla MRI	403735	27341	8525	1042000	4402	19854	19680	1473740	30	75.5	Male	20	Not Hisp/Latino	White	Married	1					857.7	304.3	29.2	1	4	6	2	28	2	3	42.8571	12		200	2	23	1.125	1.22222	1
4175	ADNI2	ADNI2	116_S_4175	116	m48	2015-09-10	EMCI	MCI	3 Tesla MRI	3 Tesla MRI	766198	31037	7901	1019260	4262	18575	19770	1478470	25	75.5	Male	20	Not Hisp/Latino	White	Married	1			1.3438					1	9	17	6	37	6	6	60	6			5	22	1.375	1.33333	1.28571
4176	ADNI2	ADNI2	033_S_4176	33	m24	2013-09-04	CN	CN		3 Tesla MRI	391094	33101	7631	1100130	4397	18265	19459	1655790	30	84	Male	20	Not Hisp/Latino	White	Married	1	1.24875		1.2601		1225	501.7	49.98	0	9	9	0	60	6	7	50	16		90	0	26	2	1.88889	1.14286
4176	ADNI2	ADNI2	033_S_4176	33	m48	2016-01-04	CN	CN		3 Tesla MRI	721347	35451	7280	1083930	4443	17332	19347	1660990	30	84	Male	20	Not Hisp/Latino	White	Married	1			1.2352		1057	511.6	54.74	0	8	9	1	58	5	0	0	15		103	0	24	1.375	1.22222	1
4176	ADNI3	ADNI2	033_S_4176	33	m78	2018-01-10	CN	CN			955473	47018.1	6662.4	1051170	4762	16138	19104	1668530	30	84	Male	20	Not Hisp/Latino	White	Married	1			1.3843					0.5	7.33	10.33	2	54	6	4	30.7692	15		91	1		3.125	2.44444	2.33333
4176	ADNI3	ADNI2	033_S_4176	33	m90	2019-01-17	CN	CN			1117701	43910.8	6480.8	1046620	4834	16382	19173	1524270	29	84	Male	20	Not Hisp/Latino	White	Married	1								0.5	9.33	12.33	3	52	9	2	14.2857	14		103	3	26	2.625	2	1.83333
4176	ADNI3	ADNI2	033_S_4176	33	m102	2020-02-03	CN	CN			1285188	44788.8	6637.6	1071840	3086	15756	19864	1563300	28	84	Male	20	Not Hisp/Latino	White	Married	1			1.1933					0	11.33	12.33	1	47	8	4	33.3333	13		107	3	24	3.125	3.33333	2.5
4177	ADNI2	ADNI2	033_S_4177	33	bl	2011-09-07	CN	CN	3 Tesla MRI	3 Tesla MRI	254809	47203	8873	1121700	4559	16645	24240	1683430	30	84.9	Male	20	Not Hisp/Latino	White	Married	0	1.36826		1.0447		924.7	177.9	15.28	0	8	14	6	42	7	6	50	16		55	0	25	1.25	1.11111	1
4177	ADNI2	ADNI2	033_S_4177	33	m24	2013-09-06	CN	CN	3 Tesla MRI	3 Tesla MRI	392131		8756	1127320	4523	16440	23795	1707010	30	84.9	Male	20	Not Hisp/Latino	White	Married	0			1.0727		957.7	188	16.01	0	5	9	4	55	2	3	25	21		63	0	24	1	1	1
4177	ADNI2	ADNI2	033_S_4177	33	m48	2015-10-12	CN		3 Tesla MRI	3 Tesla MRI	765029	54305	8723	1113100	4185	17134	23427	1709460	30	84.9	Male	20	Not Hisp/Latino	White	Married	0			1.0807		869.9	214.5	18.96	0	2	6	4	45	6	0	0	15		70	0	26	1	1	1.14286
4177	ADNI3	ADNI2	033_S_4177	33	m78	2018-01-17	CN	CN	3 Tesla MRI		956358	59328.2	8434.3	1084250	4490	16156	23040	1627890	30	84.9	Male	20	Not Hisp/Latino	White	Married	0			1.1618					0	10	17	7	43	4	2	22.2222	17		189	0	26	1.75	1.11111	1
4177	ADNI3	ADNI2	033_S_4177	33	m102	2020-02-19	CN	CN	3 Tesla MRI		1280292	57122.3	8556.7	1069230	4725	15586	21903	1597760	28	84.9	Male	20	Not Hisp/Latino	White	Married	0			1.173					0	6.67	11.67	5	48	7	4	30.7692	15		72	0	24	1	1.11111	1
4179	ADNI2	ADNI2	033_S_4179	33	bl	2011-09-07	CN	CN			254779	59606	7030	1141150	3922	21256	22235	1652770	30	83	Male	20	Not Hisp/Latino	White	Married	2	1.30495		1.5588		301.5	195.8	20.71	0	9	12	3	37	7	5	45.4545	14		71	0	23	1.375	1	1
4179	ADNI2	ADNI2	033_S_4179	33	m24	2013-09-18	CN	CN		3 Tesla MRI	398321	63825	6704	1180230	4226	21398	23009	1681860	27	83	Male	20	Not Hisp/Latino	White	Married	2	1.29594		1.6013		325.6	207.2	22.85	0	9	11	1	36	5	3	33.3333	20		97	0	24	1.125	1.22222	1
4179	ADNI2	ADNI2	033_S_4179	33	m48	2016-01-04	CN	CN		3 Tesla MRI	721278	67531	6250	1142330	3731	20255	21839	1689480	27	83	Male	20	Not Hisp/Latino	White	Married	2			1.6144		340.7	240	27.19	0	9	12	3	34	4	4	44.4444	20		202	0	24	1	1	1
4179	ADNI3	ADNI2	033_S_4179	33	m78	2018-01-24	CN	CN			957065	76825.9	6115.1	1160370	4226	22411	21235	1635700	25	83	Male	20	Not Hisp/Latino	White	Married	2			1.7337					0	11.33	18.33	2	33	5	8	88.8889	18		99	2	23	2.57143	1.625	1.6
4184	ADNI2	ADNI2	067_S_4184	67	bl	2011-09-22	EMCI	MCI			255433	22533	7442	1047000	4965	17659	18233	1391560	30	62.3	Female	20	Not Hisp/Latino	White	Married	0	1.37362		0.968		1275	108.4	9.42	0.5	3	4	1	60	6	2	14.2857	11		66	0	26	2	2.22222	1.42857
4184	ADNI2	ADNI2	067_S_4184	67	m03	2011-12-19	EMCI			3 Tesla MRI	280597	22875	7269		4900	17909	18914	1392780		62.3	Female	20	Not Hisp/Latino	White	Married	0
4184	ADNI2	ADNI2	067_S_4184	67	m06	2012-03-23	EMCI	MCI		3 Tesla MRI	293695	22078	7390	1060200	4728	17887	18933	1395120	30	62.3	Female	20	Not Hisp/Latino	White	Married	0								1	2	3	1	56	4	3	23.0769			54	0	28	1.625	2.11111	1.14286
4184	ADNI2	ADNI2	067_S_4184	67	m12	2012-09-19	EMCI	MCI			340488	24003		1031740	4914	17586	18049	1386170	29	62.3	Female	20	Not Hisp/Latino	White	Married	0								0.5	2	6	3	57	9	2	13.3333	19		47	0	26	1.375	1.66667	1.28571
4184	ADNI2	ADNI2	067_S_4184	67	m24	2013-09-12	EMCI	MCI		3 Tesla MRI	392139	24341	7096	1033550	4873	17357	18303	1388700	29	62.3	Female	20	Not Hisp/Latino	White	Married	0	1.45189		1.0335					0.5	1	2	1	61	5	4	26.6667	22		57	1	29	1.28571	1.55556	1.28571
4184	ADNI2	ADNI2	067_S_4184	67	m48	2015-10-05	EMCI	CN		3 Tesla MRI	557533	25105	6962	1013740	5157	16968	17870	1356620	29	62.3	Female	20	Not Hisp/Latino	White	Married	0								0	3	3	0	59	7	1	7.14286	19		51	0	29	2.25	2.33333	1.14286
4185	ADNI2	ADNI2	005_S_4185	5	bl	2011-09-29	EMCI	MCI	3 Tesla MRI	3 Tesla MRI	258625	73945	6355	944633				1407960	28	80.4	Male	20	Not Hisp/Latino	White	Married	0	1.27344		1.0021		723.1	101.9	9.55	0.5	10	12	2	29	5	3	33.3333	11		97	4	26	2.25	2.22222	2
4185	ADNI2	ADNI2	005_S_4185	5	m03	2012-01-05	EMCI		3 Tesla MRI	3 Tesla MRI	282717	73148	6242	936446	2734	16756	19355	1405480		80.4	Male	20	Not Hisp/Latino	White	Married	0
4185	ADNI2	ADNI2	005_S_4185	5	m06	2012-04-02	EMCI	MCI	3 Tesla MRI	3 Tesla MRI	299218		6246	930284	2922	17163	19261	1404370	29	80.4	Male	20	Not Hisp/Latino	White	Married	0								0.5	5	7	2	33	7	2	22.2222			67	3	25	1.875	1.88889	1.28571
4185	ADNI2	ADNI2	005_S_4185	5	m12	2012-09-27	EMCI	MCI	3 Tesla MRI	3 Tesla MRI	340565	76465	6203	931370	3125	16206	19244	1399850	27	80.4	Male	20	Not Hisp/Latino	White	Married	0								1	6	8	2	42	5	0	0	10		90	4	25	1.25	1.33333	1
4185	ADNI2	ADNI2	005_S_4185	5	m24	2013-09-26	EMCI	MCI	3 Tesla MRI	3 Tesla MRI	398209	79466	6039	941552	3206	16608	19148	1420350	28	80.4	Male	20	Not Hisp/Latino	White	Married	0	1.24172		1.0528					0.5	4	5	1	31	7	4	40	8		97	3	26	1.375	1.11111	1.14286
4185	ADNI2	ADNI2	005_S_4185	5	m48	2015-09-24	EMCI	MCI	3 Tesla MRI	3 Tesla MRI	544623	84825	6041	906546	2938	16503	19204	1408970	28	80.4	Male	20	Not Hisp/Latino	White	Married	0			1.1101					0.5	9	11	2	32	6	4	44.4444	7		89	3	23	1.375	1.22222	1
4185	ADNI3	ADNI2	005_S_4185	5	m72	2017-09-21	EMCI	MCI	3 Tesla MRI		907427	88659.8	5626	905453	3012	16308	18660	2135390	29	80.4	Male	20	Not Hisp/Latino	White	Married	0								0.5	9	12	3	46	5	5	41.6667	11		78	2	22	1.875	1.55556	1.16667
4185	ADNI3	ADNI2	005_S_4185	5	m84	2018-09-27	EMCI	MCI	3 Tesla MRI		1053466	91301	5772.8	904186	3151	17045	17910	1525210	29	80.4	Male	20	Not Hisp/Latino	White	Married	0								0.5	8.67	12.67	3	34	6	3	30	10		113		24	1.75	1.66667	1.16667
4186	ADNI2	ADNI2	024_S_4186	24	bl	2011-09-06	EMCI	MCI			255407	80393	5651	1147380	2670	20343	22539	1747570	30	74.4	Male	12	Not Hisp/Latino	White	Married	0	1.3341				1226	150.5	12.05	1.5	9	15	5	34	2	7	100	8		91	6	22	2	1.44444	1
4187	ADNI2	ADNI2	941_S_4187	941	bl	2011-08-25	LMCI	MCI			258653	14042	8628	1302060	4348	26280	25243	1612570	29	62	Male	16	Not Hisp/Latino	White	Married	0	1.40306		1.0309		963.7	212	18.85	0.5	12	17	5	27	3	2	33.3333	6		87	0	22	2.625	1.77778	1.28571
4187	ADNI2	ADNI2	941_S_4187	941	m03	2011-11-28	LMCI			3 Tesla MRI	277029	15398	8560	1283260	4659	25539	24439	1609530		62	Male	16	Not Hisp/Latino	White	Married	0
4187	ADNI2	ADNI2	941_S_4187	941	m06	2012-02-29	LMCI	MCI			288949	15402	8641	1284830	4249	25477	24704	1606180	26	62	Male	16	Not Hisp/Latino	White	Married	0								0.5	17	20	3	30	7	8	80			82	0	26	1.5	1.55556	1.14286
4187	ADNI2	ADNI2	941_S_4187	941	m12	2012-08-30	LMCI	MCI		3 Tesla MRI	357745	15160	8555	1281230	4318	25216	25256	1608580	25	62	Male	16	Not Hisp/Latino	White	Married	0								0.5	9	13	3	40	5	5	45.4545	14		108	0	24	2.125	2.22222	1
4187	ADNI2	ADNI2	941_S_4187	941	m24	2013-09-04	LMCI	MCI		3 Tesla MRI	412276	15943	8492	1288560	4649	25745	24711	1606530	26	62	Male	16	Not Hisp/Latino	White	Married	0	1.43212		1.0249		1056	221.6	19.23	0.5	9	14	4	37	5	10	100	12		84		26	1.625	1.33333	1.14286
4187	ADNI2	ADNI2	941_S_4187	941	m48	2015-08-21	LMCI	MCI		3 Tesla MRI	729741	15770	8734	1290260	4452	25975	25092	1610500	27	62	Male	16	Not Hisp/Latino	White	Married	0			1.0373		898.5	225.5	19.94	0.5	8	15	6	40	7	7	63.6364	14		86	1	26	2	1.44444	1.14286
4187	ADNI3	ADNI2	941_S_4187	941	m72	2017-06-05	LMCI	CN			858854	18904.2	8382.5	1242550	4787	23330	23477	1622850	29	62	Male	16	Not Hisp/Latino	White	Married	0			1.0064					0	12.33	16.33	3	37	4	9	100	12		108	1	26	2.375	1.77778	1
4187	ADNI3	ADNI2	941_S_4187	941	m96	2019-06-18	LMCI	CN			1180699	20995.4	8366.9	1250160	4989	25078	24548	1644420	28	62	Male	16	Not Hisp/Latino	White	Married	0			1.009					1	8.33	15.33	7	27	3	1	16.6667	16		90	1	25	1.5	1.22222	1
4187	ADNI3	ADNI2	941_S_4187	941	m108	2020-08-24	LMCI	CN			1330555	22278	8090.5	1241560	4601	24478	24498	1650870	29	62	Male	16	Not Hisp/Latino	White	Married	0								0.5	3.33	7.33	3	33	3	4	50	14		87	0	24	1.625	1.77778	1.16667
4187	ADNI3	ADNI2	941_S_4187	941	m120	2021-09-28	LMCI	CN			1497238	23592.2	8063.9	1227490	4694	24984	24053	1638660	30	62	Male	16	Not Hisp/Latino	White	Married	0			1.1068					0.5	4	7	2	40	7	4	36.3636	16		150	1	28	1.875	1.55556	1.16667
4188	ADNI2	ADNI2	012_S_4188	12	bl	2011-10-04	EMCI	MCI	3 Tesla MRI	3 Tesla MRI	258662	49457	6696	1118140	2832	18354	21851	1739400	28	77.2	Male	14	Not Hisp/Latino	White	Married	1	1.31252		1.4597		485.5	281.7	27.59	1	16	27	10	25	2	4	66.6667	6		79	5	27	1.875	1.22222	1
4188	ADNI2	ADNI2	012_S_4188	12	m03	2011-12-13	EMCI		3 Tesla MRI	3 Tesla MRI	280578	49490	6717	1114100	2882	18695	21919	1739660		77.2	Male	14	Not Hisp/Latino	White	Married	1
4188	ADNI2	ADNI2	012_S_4188	12	m06	2012-05-02	EMCI	MCI	3 Tesla MRI	3 Tesla MRI	340478	50083	6712	1117260	3415	17983	21687	1736940	26	77.2	Male	14	Not Hisp/Latino	White	Married	1								2	20	31	10	20	1	5	100			92	8	17	2.25	1.77778	1
4188	ADNI2	ADNI2	012_S_4188	12	m12	2012-09-18	EMCI	MCI	3 Tesla MRI	3 Tesla MRI	415814	50837	6612	1102580	2789	17395	20990	1744980	25	77.2	Male	14	Not Hisp/Latino	White	Married	1								3	17	27	10	25	2	5	100	1		93	5	19	3.25	1.44444	1
4188	ADNI2	ADNI2	012_S_4188	12	m24	2013-09-23	EMCI	MCI	3 Tesla MRI	3 Tesla MRI	398276		6171	1082510				1741560	28	77.2	Male	14	Not Hisp/Latino	White	Married	1	1.30616		1.2028		447.8	293.9	27.81	2.5	16	27	10	22	2	6	100	0		115	9	21	3	2.66667	1
4188	ADNI2	ADNI2	012_S_4188	12	m48	2015-10-08	EMCI	Dementia	3 Tesla MRI	3 Tesla MRI	727686	61315	5611	1073580	1914	16167	19613	1773570	21	77.2	Male	14	Not Hisp/Latino	White	Married	1			1.4206		567.5	341.9	32.42	5.5	22	32	10	19	-3	1	50	0		195	12	12	1.25	1	1
4188	ADNI3	ADNI2	012_S_4188	12	m72	2017-09-11	EMCI	Dementia	3 Tesla MRI		905422	80009.1	5542.1	1048080	1898	15450	18724	1639580	20	77.2	Male	14	Not Hisp/Latino	White	Married	1								9	37	48	10							123	24	14	2.5	2	1
4188	ADNI3	ADNI2	012_S_4188	12	m96	2019-09-03	EMCI	Dementia	3 Tesla MRI		1223061	88935.1	4980.5	1025480	1498	12230	15247	1604040	19	77.2	Male	14	Not Hisp/Latino	White	Married	1			1.4209					15	32	43	10	16	0	-35	-1166.67	0		300	30	11	1	1	1
4189	ADNI2	ADNI2	136_S_4189	136	bl	2011-11-15	LMCI	MCI	3 Tesla MRI	3 Tesla MRI	258682	45561	5960	1025430	1898	11977	15806	1534960	28	73.1	Female	15	Not Hisp/Latino	White	Married	1	1.25862		1.2996		545.2	462.1	33.9	2.5	18	27	9	35	1	6	75	4		91	11	21	1.75	1.33333	1.14286
4189	ADNI2	ADNI2	136_S_4189	136	m03	2012-04-05	LMCI		3 Tesla MRI	3 Tesla MRI	299230	49502	5533	1036360	1555	11636	15109	1535720		73.1	Female	15	Not Hisp/Latino	White	Married	1
4189	ADNI2	ADNI2	136_S_4189	136	m06	2012-08-02	LMCI	Dementia	3 Tesla MRI	3 Tesla MRI	334093	52668	5422	1014620	1270	10998	14381	1540480	26	73.1	Female	15	Not Hisp/Latino	White	Married	1								4	18	27	7	27	2	6	100			150	9	23	2.42857	1.55556	1.28571
4189	ADNI2	ADNI2	136_S_4189	136	m24	2013-11-06	LMCI	Dementia	3 Tesla MRI	3 Tesla MRI	399861	63420	4549	1000400	1082	9753	12906	1544210	24	73.1	Female	15	Not Hisp/Latino	White	Married	1	1.25757		1.251		695.1	474.6	31.65	7	30		8	30	1	6	100	0		300	13	16	2	1.22222	1.28571
4192	ADNI2	ADNI2	006_S_4192	6	bl	2011-10-06	AD	Dementia	3 Tesla MRI	3 Tesla MRI	260245	94296	5766	979415				1633040	19	82.2	Male	12	Not Hisp/Latino	White	Married	1	1.18449		1.5275		564.5	224.6	21.54	3	13	20	7	25	5	6	75	0		90	4	19	2.25	1.22222	1
4192	ADNI2	ADNI2	006_S_4192	6	m03	2011-12-15	AD		3 Tesla MRI	3 Tesla MRI	280656	95167	5627	992082	1345	14285	17201	1629190		82.2	Male	12	Not Hisp/Latino	White	Married	1
4192	ADNI2	ADNI2	006_S_4192	6	m06	2012-04-25	AD	Dementia	3 Tesla MRI	3 Tesla MRI	306767	96347		985325				1671120	22	82.2	Male	12	Not Hisp/Latino	White	Married	1								3	24	34	9	23	0	3	100			155	6	19	2.25	1.22222	1
4192	ADNI2	ADNI2	006_S_4192	6	m12	2012-10-17	AD	Dementia	3 Tesla MRI	3 Tesla MRI	350351	95200	5457	1015350	1721	15775	16815	1643260	24	82.2	Male	12	Not Hisp/Latino	White	Married	1								2.5	20	29	9	21	-1	4	100	0		183	8	19	1.5	1	1
4192	ADNI2	ADNI2	006_S_4192	6	m24	2013-10-03	AD	Dementia	3 Tesla MRI	3 Tesla MRI	398263		4657					1652950	17	82.2	Male	12	Not Hisp/Latino	White	Married	1	1.1379		1.3098		668.9	275.4	26.03	5	23	33	10	15	4	4	100	0		218	7	18	2.125
4194	ADNI2	ADNI2	031_S_4194	31	bl	2011-09-09	LMCI	MCI	3 Tesla MRI	3 Tesla MRI	258680	11687		1089460	4380	15855	18184	1501270	30	62	Male	16	Not Hisp/Latino	White	Married	0	1.29749		0.9874		>1700	236.1	21.76	0.5	7	12	5	41	4	4	40	8		51	2	25	3	1.22222	1.14286
4194	ADNI2	ADNI2	031_S_4194	31	m03	2011-12-01	LMCI		3 Tesla MRI	3 Tesla MRI	272689	12146		1097920	4250	16673	18515	1500560		62	Male	16	Not Hisp/Latino	White	Married	0
4194	ADNI2	ADNI2	031_S_4194	31	m06	2012-02-28	LMCI	MCI	3 Tesla MRI	3 Tesla MRI	288937	12335	8834	1096060				1498890	30	62	Male	16	Not Hisp/Latino	White	Married	0								0.5	8	12	4	39	5	5	55.5556			48	1	27	3.14286	1	1.42857
4194	ADNI2	ADNI2	031_S_4194	31	m12	2012-09-24	LMCI	MCI	3 Tesla MRI	3 Tesla MRI	340535	12986		1085190	4476	15839	18511	1500300	30	62	Male	16	Not Hisp/Latino	White	Married	0								0.5	5	8	3	42	7	5	38.4615	17		40	1	27	2.125	1.11111	1
4194	ADNI2	ADNI2	031_S_4194	31	m24	2013-08-27	LMCI	MCI	3 Tesla MRI	3 Tesla MRI	398175	13361	8355	1075820	4183	16406	18461	1495190	27	62	Male	16	Not Hisp/Latino	White	Married	0								0.5	7	11	4	42	5	4	40	18		38	0	27	2.375	1.22222	1.14286
4195	ADNI2	ADNI2	116_S_4195	116	bl	2011-09-08	AD	Dementia			255413	18408	5948	966403	2961	16380	16800	1406900	21	62.2	Male	16	Not Hisp/Latino	White	Married	2	0.987019		1.4084		433.9	533.3	55.81	5	25	36	9	22	2	5	100	0		159	13	11	2.5	1.625	1.33333
4195	ADNI2	ADNI2	116_S_4195	116	m03	2011-12-09	AD			3 Tesla MRI	275659		6061	973579	2966	16420	16540	1407700		62.2	Male	16	Not Hisp/Latino	White	Married	2
4195	ADNI2	ADNI2	116_S_4195	116	m06	2012-03-15	AD	Dementia			293745		5609	955103				1404140	21	62.2	Male	16	Not Hisp/Latino	White	Married	2								5	26	37	10	10	-2	1	100				20	15	1.125	1.11111	1
4195	ADNI2	ADNI2	116_S_4195	116	m12	2012-09-06	AD	Dementia			339181	20482	5511	947201	2614	15909	15579	1401400	18	62.2	Male	16	Not Hisp/Latino	White	Married	2								5	27	39	10	20	0	4	100	2		300	20	11	2.25	1.375	1.42857
4195	ADNI2	ADNI2	116_S_4195	116	m24	2013-08-29	AD	Dementia		3 Tesla MRI	391119	23304	5292	934597	2330	15581	15207	1406900	15	62.2	Male	16	Not Hisp/Latino	White	Married	2	0.89768		1.4118					7	33	48	10	19	1	4	100	2			22	9	3.5	2.71429	1.57143
4196	ADNI2	ADNI2	022_S_4196	22	bl	2011-10-03	CN	CN	3 Tesla MRI	3 Tesla MRI	417074	22442	7110	1069020	3515	17189	21876	1486700	30	78.4	Male	14	Not Hisp/Latino	White	Married	0	1.29116		1.1705		1400	401.4	36.31	0	1	1	0	49	8	2	15.3846	19		52	0	26	1.125	1	1
4196	ADNI2	ADNI2	022_S_4196	22	m03	2012-01-20	CN		3 Tesla MRI	3 Tesla MRI	285141	22840	7153	1064980	3451	17465	21788	1487690		78.4	Male	14	Not Hisp/Latino	White	Married	0
4196	ADNI2	ADNI2	022_S_4196	22	m06	2012-03-27	CN	CN	3 Tesla MRI	3 Tesla MRI	297298		7171	1068910				1475720	26	78.4	Male	14	Not Hisp/Latino	White	Married	0								0	3	6	3	48	6	1	7.69231			66	0	29	1	1	1
4196	ADNI2	ADNI2	022_S_4196	22	m12	2012-09-28	CN	CN	3 Tesla MRI	3 Tesla MRI	358190	22356	6975	1060550	3641	17286	21569	1477810	28	78.4	Male	14	Not Hisp/Latino	White	Married	0								0	2	2	0	40	13	6	46.1538	23		43	0	26	1.125	1	1
4197	ADNI2	ADNI2	127_S_4197	127	bl	2011-08-26	LMCI	MCI	3 Tesla MRI	3 Tesla MRI	254773	61136	6584	1103650	2846	19888	22623	1554300	30	79.3	Male	20	Not Hisp/Latino	White	Married	1	1.21356		1.5166		555.4	201.1	17.74	0.5	9	15	5	37	2	3	42.8571	7		81	5	25	2.625	1.33333	1.28571
4197	ADNI2	ADNI2	127_S_4197	127	m03	2011-12-05	LMCI		3 Tesla MRI	3 Tesla MRI	277060	62688	6179	1108920	3155	19330	22816	1585770		79.3	Male	20	Not Hisp/Latino	White	Married	1
4197	ADNI2	ADNI2	127_S_4197	127	m06	2012-02-15	LMCI	MCI	3 Tesla MRI	3 Tesla MRI	286662	62463	6329	1107520	3013	18651	23630	1583720	29	79.3	Male	20	Not Hisp/Latino	White	Married	1								1	4	9	4	32	2	6	85.7143			77	5	24	2.625	1.22222	1.14286
4197	ADNI2	ADNI2	127_S_4197	127	m12	2012-08-14	LMCI	MCI	3 Tesla MRI	3 Tesla MRI	335392	63957		1066140				1574220	28	79.3	Male	20	Not Hisp/Latino	White	Married	1								1	5	15	9	38	4	9	100	8		75	12	27	2.75	1.11111	1
4197	ADNI2	ADNI2	127_S_4197	127	m24	2013-08-29	LMCI	MCI	3 Tesla MRI	3 Tesla MRI	398372	64861	5703	1103710	3091	20153	23429	1570800	29	79.3	Male	20	Not Hisp/Latino	White	Married	1	1.27237		1.5963		567.3	220.3	19.58	0.5	10	19	8	30	0	6	100	9		93	8	24	3.125	1.66667	2
4197	ADNI2	ADNI2	127_S_4197	127	m48	2015-09-01	LMCI	MCI	3 Tesla MRI	3 Tesla MRI	544715		3958					1571620	26	79.3	Male	20	Not Hisp/Latino	White	Married	1			1.5626		600.1	207.3	17.78	2	12	22	9	33	0	6	100	0		65	4	21	3.25	1.88889	1.85714
4197	ADNI2	ADNI2	127_S_4197	127	m60	2016-09-13	LMCI	MCI	3 Tesla MRI	3 Tesla MRI	782886		4399					1557810	25	79.3	Male	20	Not Hisp/Latino	White	Married	1								3	13	24	10	31	3	8	100	0		77	12	23	3.125	1.55556	2
4197	ADNI3	ADNI2	127_S_4197	127	m72	2017-09-15	LMCI	Dementia	3 Tesla MRI		903950	76004.1	5542.3	1079710	1979	15334	21181	2645220	29	79.3	Male	20	Not Hisp/Latino	White	Married	1	1.20361		1.4616					6	14.33	25.33	10	34	3	7	100	0		64	18	22	3.375	1.44444	1
4197	ADNI3	ADNI2	127_S_4197	127	m84	2018-11-08	LMCI	Dementia	3 Tesla MRI		1081537	84527.4	5573.3	1075990	2330	13754	19555	1543490	27	79.3	Male	20	Not Hisp/Latino	White	Married	1								3.5	17	28	10								24		3.25	1.66667	1.4
4198	ADNI2	ADNI2	127_S_4198	127	bl	2011-09-20	CN	CN	3 Tesla MRI	3 Tesla MRI	255411	40868		977791	3172	17010	20446	1383120	30	78.4	Female	16	Not Hisp/Latino	White	Married	1	1.2915		1.398		712.2	193.5	19.27	0	3	6	2	53	7	3	23.0769	10		79	0	28	1.375	1.22222	1.14286
4198	ADNI2	ADNI2	127_S_4198	127	m03	2011-12-06	CN		3 Tesla MRI	3 Tesla MRI	277068	40449		978030	2996	16759	20268	1395550		78.4	Female	16	Not Hisp/Latino	White	Married	1
4198	ADNI2	ADNI2	127_S_4198	127	m06	2012-03-28	CN	CN	3 Tesla MRI	3 Tesla MRI	297633	41105		982539	3517	16492	20951	1406070	30	78.4	Female	16	Not Hisp/Latino	White	Married	1								0	4	8	3	51	7	3	23.0769			59	0	29	1.375	1.33333	1.14286
4198	ADNI2	ADNI2	127_S_4198	127	m12	2012-09-06	CN	CN	3 Tesla MRI	3 Tesla MRI	338640	40318		970440	3191	16834	21183	1391490	29	78.4	Female	16	Not Hisp/Latino	White	Married	1								0	4	7	3	57	8	7	50	11		85	0	26	1.875	1.22222	1
4198	ADNI2	ADNI2	127_S_4198	127	m24	2013-09-24	CN	CN	3 Tesla MRI	3 Tesla MRI	412307	41580	7065	964032	3465	16887	19902	1376670	27	78.4	Female	16	Not Hisp/Latino	White	Married	1	1.27515		1.6457		709.9	191.9	19.19	0.5	3	6	3	58	7	1	7.14286	13		72	0	28	1.25	1.11111	1
4198	ADNI2	ADNI2	127_S_4198	127	m48	2015-09-15	CN	CN	3 Tesla MRI		845380	45897	6369	941054	2545	16565	19447	1365840	28	78.4	Female	16	Not Hisp/Latino	White	Married	1					736.3	205.5	20.1	0	7	12	5	48	7	3	27.2727	9		56	0	26	1.625	1.11111	1.14286
4198	ADNI3	ADNI2	127_S_4198	127	m72	2017-09-29	CN	MCI	3 Tesla MRI		914038	50977.8	6671.5	918818	2638	14866	19590	1297520	29	78.4	Female	16	Not Hisp/Latino	White	Married	1								2	11	20	7	35	1	2	28.5714	8		70		25	2	1.11111	1.33333
4198	ADNI3	ADNI2	127_S_4198	127	m84	2018-11-08	CN	MCI	3 Tesla MRI		1092492	54507.2	6337.4	910214	2564	13345	18760	1286080	25	78.4	Female	16	Not Hisp/Latino	White	Married	1								2.5	12.67	19.67	6	33	3	6	75	6		54	7	24	1.625	1.11111	1.5
4199	ADNI2	ADNI2	116_S_4199	116	bl	2011-09-14	EMCI	MCI	3 Tesla MRI	3 Tesla MRI	254785	22275	8303	1102950	4564	20053	21592	1492100	29	59	Male	16	Not Hisp/Latino	White	Married	0	1.34887		0.9779		1535	142.5	12.62	2	13	16	3	44	4	3	27.2727	9		50	4	24	3	1.66667	1.83333
4199	ADNI2	ADNI2	116_S_4199	116	m03	2011-11-23	EMCI		3 Tesla MRI	3 Tesla MRI	275635	21934	8182	1112350	4338	20295	22849	1498020		59	Male	16	Not Hisp/Latino	White	Married	0
4199	ADNI2	ADNI2	116_S_4199	116	m06	2012-03-22	EMCI	MCI	3 Tesla MRI	3 Tesla MRI	293747	22645	8555	1116530	4260	20681	22883	1503400	28	59	Male	16	Not Hisp/Latino	White	Married	0								2.5	17	21	4	31	5	5	62.5			40	4	22	3.125	2.33333	1.85714
4199	ADNI2	ADNI2	116_S_4199	116	m12	2012-09-24	EMCI	MCI	3 Tesla MRI	3 Tesla MRI	338658	22714	8390	1106680	4113	20809	22820	1507040	27	59	Male	16	Not Hisp/Latino	White	Married	0								2.5	11	13	1	39	3	2	25	9		51	8	25	3	2.875	2
4199	ADNI2	ADNI2	116_S_4199	116	m24	2013-10-10	EMCI	MCI	3 Tesla MRI	3 Tesla MRI	398345	23301	8665	1122130	4392	21286	22009	1506130		59	Male	16	Not Hisp/Latino	White	Married	0	1.34638		0.9589		1559	153.6	13.5	2											2		3.125	2.33333	2.16667
4199	ADNI2	ADNI2	116_S_4199	116	m48	2015-09-22	EMCI	MCI	3 Tesla MRI	3 Tesla MRI	574597	26581	8029	1089800	3952	19825	22250	1496710	27	59	Male	16	Not Hisp/Latino	White	Married	0			0.9595					1	13	17	3	32	4	3	37.5	5		47	1	24	3.5	2.44444	1.66667
4199	ADNI3	ADNI2	116_S_4199	116	m78	2018-03-28	EMCI	CN	3 Tesla MRI		984486	30825.4	8007.2	1056060	4597	19297	22376	1453040	26	59	Male	16	Not Hisp/Latino	White	Married	0	1.36601		0.9869					0	8.33	10.33	2	45	6	6	46.1538	10		44	0	25	2.875	2.75	2.6
4199	ADNI3	ADNI2	116_S_4199	116	m90	2019-02-26	EMCI	MCI	3 Tesla MRI		1133016	31161.2	7804.2	1050830	4555	19279	22357	1451380	30	59	Male	16	Not Hisp/Latino	White	Married	0								2	9	11	1	50	4	4	36.3636	11		47	0	25	3	2.11111	2.5
4199	ADNI3	ADNI2	116_S_4199	116	m102	2020-03-11	EMCI	MCI	3 Tesla MRI		1325755	34153.8	7692.1	1034110	4114	18636	21483	1457780	28	59	Male	16	Not Hisp/Latino	White	Married	0			0.9636					1.5	7	10	3	45	3	10	100	13		49	0	23	2.85714	2.22222	1.8
4200	ADNI2	ADNI2	041_S_4200	41	bl	2011-10-17	CN	CN	3 Tesla MRI	3 Tesla MRI	260243	18864	8227	1059270	4056	16269	22422	1502420	30	70.2	Female	18	Not Hisp/Latino	White	Divorced	0	1.33297		1.072		1544	146.5	13.05	0	4	5	1	60	7	1	6.66667	14		49	0	29	1.5	1.44444	1.57143
4200	ADNI2	ADNI2	041_S_4200	41	m03	2011-12-19	CN		3 Tesla MRI	3 Tesla MRI	280589	19134	8105	1070710	4424	16873	22568	1511040		70.2	Female	18	Not Hisp/Latino	White	Divorced	0
4200	ADNI2	ADNI2	041_S_4200	41	m06	2012-04-18	CN	CN	3 Tesla MRI	3 Tesla MRI	300938	19714	7668	1065530	4283	16656	22664	1501120	30	70.2	Female	18	Not Hisp/Latino	White	Divorced	0								0	2	3	1	55	7	1	7.14286			50	1	30	1.375	1.22222	1.57143
4200	ADNI2	ADNI2	041_S_4200	41	m12	2012-10-17	CN	CN	3 Tesla MRI	3 Tesla MRI	350486	21046	7672	1066990	4048	16392	22872	1501400	27	70.2	Female	18	Not Hisp/Latino	White	Divorced	0								0.5	7	9	2	55	5	13	100	18		41	1	29	2	1.22222	1.42857
4200	ADNI2	ADNI2	041_S_4200	41	m24	2013-10-09	CN	CN	3 Tesla MRI	3 Tesla MRI	398331	20154	7853	1076120	4326	17428	23618	1497410	30	70.2	Female	18	Not Hisp/Latino	White	Divorced	0	1.33179		1.0436		1447	159.3	13.48	0.5	4	4	0	52	8	15	100	19		37	0	26	1.25	1.11111	1.28571
4200	ADNI2	ADNI2	041_S_4200	41	m48	2015-10-06	CN	CN	3 Tesla MRI	3 Tesla MRI	557540	23380	7457	1046860	4498	16557	22012	1497610	30	70.2	Female	18	Not Hisp/Latino	White	Divorced	0			1.057		1583	168.7	14.88	0	3	3	0	65	7	0	0	17		67	0	28	1.75	1.33333	1.28571
4200	ADNI3	ADNI2	041_S_4200	41	m72	2017-10-17	CN	CN	3 Tesla MRI		923444	28333	7125.9	1026540	5137	15952	22323	1455190	30	70.2	Female	18	Not Hisp/Latino	White	Divorced	0			1.0176					0	2.33	3.33	1	51	5	6	50	12		91	1	30	1.625	1	1.5
4200	ADNI3	ADNI2	041_S_4200	41	m96	2019-12-10	CN	CN	3 Tesla MRI		1265863	36344.1	7381.1	1002740	4759	15896	22090	1455640	30	70.2	Female	18	Not Hisp/Latino	White	Divorced	0			1.0308					0	2.67	5.67	3	44	5	4	40	16		61	0	26	1.625	1.66667	1.83333
4201	ADNI2	ADNI2	098_S_4201	98	bl	2011-09-30	AD	Dementia	3 Tesla MRI	3 Tesla MRI	260233	24836		918708	2719	14615	12522	1360480	24	64	Female	15	Not Hisp/Latino	White	Married	2	0.934643		1.3181		749.4	594	59.94	6	14	24	8	26	2	6	100	1		288	16	24	1.5	1.44444	1
4201	ADNI2	ADNI2	098_S_4201	98	m03	2012-02-03	AD		3 Tesla MRI	3 Tesla MRI	283948	28261	5967	904818	2596	14067	12232	1363180		64	Female	15	Not Hisp/Latino	White	Married	2
4201	ADNI2	ADNI2	098_S_4201	98	m06	2012-04-10	AD	Dementia	3 Tesla MRI		322298	29057		894027	2530	14375	12020	1361400	20	64	Female	15	Not Hisp/Latino	White	Married	2								6	34	47	10	16	4	4	100			300	20	15	1.625
4202	ADNI2	ADNI2	099_S_4202	99	bl	2011-10-10	EMCI	MCI	3 Tesla MRI	3 Tesla MRI	260235	33667		1146280	4384	19570	21535	1699190	28	70.5	Male	18	Not Hisp/Latino	White	Married	0	1.29222		1.0232		1670	239.5	20.73	1	7	12	5	30	4	5	62.5	9		75	4	26	2	1.88889	1.42857
4202	ADNI2	ADNI2	099_S_4202	99	m03	2012-01-09	EMCI		3 Tesla MRI	3 Tesla MRI	282657	35518	6911	1134130	4233	20079	21542	1699860		70.5	Male	18	Not Hisp/Latino	White	Married	0
4202	ADNI2	ADNI2	099_S_4202	99	m06	2012-04-09	EMCI	MCI	3 Tesla MRI	3 Tesla MRI	299253	35392		1144100	3896	20190	21860	1700170	28	70.5	Male	18	Not Hisp/Latino	White	Married	0								3	6	11	4	25	3	4	66.6667			89	4	25	2	1.88889	1.28571
4202	ADNI2	ADNI2	099_S_4202	99	m12	2012-10-22	EMCI	MCI	3 Tesla MRI	3 Tesla MRI	350746	34929	6988	1142130	4234	20889	22347	1690900	28	70.5	Male	18	Not Hisp/Latino	White	Married	0								1	9	14	4	36	4	3	37.5	7		119	4	25	1.875	1.88889	1.14286
4203	ADNI2	ADNI2	031_S_4203	31	bl	2011-09-15	LMCI	MCI	3 Tesla MRI	3 Tesla MRI	258666	60070	5715	914574	1497	14056	17266	1466930	30	74.4	Female	17	Not Hisp/Latino	White	Never married	1	1.20465		1.2919		949	241.6	22.56	3	8	12	2	31	0	3	50	2		144	11	25	1.875	1.33333	1.85714
4203	ADNI2	ADNI2	031_S_4203	31	m03	2011-12-05	LMCI		3 Tesla MRI	3 Tesla MRI	277052	60977	4966	911840	1557	13843	17089	1456410		74.4	Female	17	Not Hisp/Latino	White	Never married	1
4203	ADNI2	ADNI2	031_S_4203	31	m06	2012-03-20	LMCI	MCI	3 Tesla MRI	3 Tesla MRI	293711		4339	956912				1442580	29	74.4	Female	17	Not Hisp/Latino	White	Never married	1								3	10	16	4	40	3	6	66.6667			134	9	25	3.5	3.44444	3.57143
4203	ADNI2	ADNI2	031_S_4203	31	m12	2012-09-26	LMCI	Dementia	3 Tesla MRI		358024	63339	4950	907100	1675	13375	16079	1463250	26	74.4	Female	17	Not Hisp/Latino	White	Never married	1								3.5	7	12	3	30	0	5	100	0		83	9	24	2.5	1.44444	1.71429
4203	ADNI2	ADNI2	031_S_4203	31	m24	2013-09-23	LMCI	Dementia	3 Tesla MRI	3 Tesla MRI	394745		4833					1467420	26	74.4	Female	17	Not Hisp/Latino	White	Never married	1			1.3633					4	14	20	6	28	2	5	71.4286	2		90	4	24	2.625	2.22222	2.14286
4205	ADNI2	ADNI2	099_S_4205	99	bl	2011-11-04	EMCI	MCI	3 Tesla MRI	3 Tesla MRI	261079	52576	6354	1009220	4008	16571	19568	1482490	29	81.4	Female	18	Not Hisp/Latino	White	Married	0	1.29228		1.3392		992.5	281.8	27.46	0.5	8	11	3	51	10	9	60	11		75	0	25	2.28571	1.44444	1
4205	ADNI2	ADNI2	099_S_4205	99	m03	2012-01-20	EMCI		3 Tesla MRI	3 Tesla MRI	280616	55014	6414	1006400	3917	16388	19282	1488270		81.4	Female	18	Not Hisp/Latino	White	Married	0
4205	ADNI2	ADNI2	099_S_4205	99	m06	2012-05-10	EMCI	MCI	3 Tesla MRI	3 Tesla MRI	308076	55980	6434	1000380	3960	16454	19625	1485850	30	81.4	Female	18	Not Hisp/Latino	White	Married	0								0.5	8	13	5	41	6	8	72.7273			65	0	25	1.71429	1.33333	1
4205	ADNI2	ADNI2	099_S_4205	99	m12	2012-10-24	EMCI	MCI	3 Tesla MRI	3 Tesla MRI	349230	58629	6351	997992	3545	16258	19277	1492980	30	81.4	Female	18	Not Hisp/Latino	White	Married	0								0.5	3	6	3	56	8	6	42.8571	15		70	0	24	1.75	2.11111	1
4205	ADNI2	ADNI2	099_S_4205	99	m24	2013-12-04	EMCI	MCI	3 Tesla MRI	3 Tesla MRI	404324	60402	6620	1006230	3822	16378	19829	1444320	30	81.4	Female	18	Not Hisp/Latino	White	Married	0								0.5	8	10	2	51	6	8	57.1429	14		72	0	26	2.125	1.55556	1.28571
4206	ADNI2	ADNI2	072_S_4206	72	bl	2011-09-26	EMCI	MCI	3 Tesla MRI	3 Tesla MRI	255405	74738	6755	1032750	3786	19935	22158	1566580	26	68.6	Male	17	Not Hisp/Latino	White	Married	0	1.24679		1.0291		>1700	253.9	24.56	2	12	18	6	37	6	8	80	10		95	0	22	3.125	3.55556	3
4206	ADNI2	ADNI2	072_S_4206	72	m03	2011-12-02	EMCI		3 Tesla MRI	3 Tesla MRI	277045	77399	7040	1047860	3708	19696	22528	1599150		68.6	Male	17	Not Hisp/Latino	White	Married	0
4206	ADNI2	ADNI2	072_S_4206	72	m06	2012-03-26	EMCI	MCI	3 Tesla MRI	3 Tesla MRI	297666	76539	6803	1039740	3760	18814	23451	1576050	28	68.6	Male	17	Not Hisp/Latino	White	Married	0								1	5	9	3	42	8	5	41.6667			61	0	23	1	1	1.42857
4206	ADNI2	ADNI2	072_S_4206	72	m12	2012-10-01	EMCI	MCI	3 Tesla MRI	3 Tesla MRI	340885	74716	6679	1056060	3860	19480	23534	1608490	26	68.6	Male	17	Not Hisp/Latino	White	Married	0								2	10	14	3	44	5	7	63.6364	11		65	1	26	1.25	2.11111	1.28571
4206	ADNI2	ADNI2	072_S_4206	72	m24	2013-09-12	EMCI	MCI	3 Tesla MRI	3 Tesla MRI	594041	77295	6706	1014010	4001	19610	22444	1543670	26	68.6	Male	17	Not Hisp/Latino	White	Married	0	1.2814		1.0535					1	8	13	5	44	6	6	50	12		90	1	23	3.57143	3.44444	2.66667
4206	ADNI2	ADNI2	072_S_4206	72	m36	2014-09-22	EMCI	MCI	3 Tesla MRI	3 Tesla MRI	598176	81380	6764	1038440	4220	19512	22546	1611070	28	68.6	Male	17	Not Hisp/Latino	White	Married	0								1.5	4	8	4	44	6	7	58.3333	11		75	3	28	2.875	3.77778	3.28571
4208	ADNI2	ADNI2	082_S_4208	82	bl	2011-09-19	CN	CN	3 Tesla MRI	3 Tesla MRI	255417	58111	6615	1087080	4184	23049	22425	1648380	30	78.2	Male	20	Not Hisp/Latino	White	Married	0	1.22063		0.986		>1700	194.3	16.95	0	5	9	4	62	8	0	0	20		41	0	29	2	1.22222	1.14286
4208	ADNI2	ADNI2	082_S_4208	82	m03	2011-12-07	CN		3 Tesla MRI	3 Tesla MRI	277082	62105	6437	1077150	3420	22388	22248	1653350		78.2	Male	20	Not Hisp/Latino	White	Married	0
4208	ADNI2	ADNI2	082_S_4208	82	m06	2012-03-12	CN	CN	3 Tesla MRI	3 Tesla MRI	290994	61984	6497	1074520	4123	22163	22232	1653450	30	78.2	Male	20	Not Hisp/Latino	White	Married	0								0	5	7	1	54	8	1	7.69231			50	0	28	2.25	1.77778	1.14286
4208	ADNI2	ADNI2	082_S_4208	82	m12	2012-09-12	CN	CN	3 Tesla MRI	3 Tesla MRI	338761	64392	6257	1083590	4061	22593	21996	1652490	29	78.2	Male	20	Not Hisp/Latino	White	Married	0								0	5	7	2	49	7	3	23.0769	17		50	0	30	2.875	2.11111	1.57143
4208	ADNI2	ADNI2	082_S_4208	82	m24	2013-09-11	CN	CN	3 Tesla MRI	3 Tesla MRI	392129		6071					1645470	30	78.2	Male	20	Not Hisp/Latino	White	Married	0	1.27063		1.0282		1475	178.9	15.7	0	3	5	2	56	9	5	33.3333	19		44	0	29	3	1.44444	1.85714
4209	ADNI2	ADNI2	116_S_4209	116	bl	2011-09-13	AD	Dementia	3 Tesla MRI	3 Tesla MRI	254813	43051	7108	1041220	2816	16336	18513	1540660	23	77.7	Female	19	Not Hisp/Latino	White	Married	0	1.14522		1.5762		653.3	409.8	45.45	4	20	32	10	38	4	8	100	0		126	15	20	3.375	2.11111	1.5
4209	ADNI2	ADNI2	116_S_4209	116	m03	2011-12-01	AD		3 Tesla MRI		275650	44935	7270	1036800	2793	15905	18595	1540280		77.7	Female	19	Not Hisp/Latino	White	Married	0
4210	ADNI2	ADNI2	127_S_4210	127	bl	2011-09-27	LMCI	MCI	3 Tesla MRI	3 Tesla MRI	255431	12948	9229	1228210	4253	21999	20620	1570330	29	63.9	Male	18	Not Hisp/Latino	White	Married	1	1.3524		1.0107		>1700	309.3	30.06	0.5	7	13	6	27	4	5	62.5	5		57	0	22	1.625	1.55556	1
4210	ADNI2	ADNI2	127_S_4210	127	m03	2011-12-12	LMCI		3 Tesla MRI	3 Tesla MRI	278305	13137	9315	1241970	4507	21840	20755	1579030		63.9	Male	18	Not Hisp/Latino	White	Married	1
4210	ADNI2	ADNI2	127_S_4210	127	m06	2012-03-22	LMCI	MCI	3 Tesla MRI	3 Tesla MRI	293709	12215	9405	1236740				1572870	28	63.9	Male	18	Not Hisp/Latino	White	Married	1								0.5	5	8	3	32	4	6	75			93	0	26	1.5	1.44444	1
4210	ADNI2	ADNI2	127_S_4210	127	m12	2012-10-01	LMCI	MCI	3 Tesla MRI	3 Tesla MRI	340883	12800	9171	1223900	4307	21074	20029	1565670	28	63.9	Male	18	Not Hisp/Latino	White	Married	1								0.5	8	12	4	30	2	3	42.8571	8		51	0	28	2.125	2.11111	1.42857
4210	ADNI2	ADNI2	127_S_4210	127	m24	2013-09-25	LMCI	MCI	3 Tesla MRI	3 Tesla MRI	398374	13112	8861	1217770	4755	20967	20171	1564010	29	63.9	Male	18	Not Hisp/Latino	White	Married	1	1.36039		0.9963		>1700	331.6	30.59	0	9	15	6	33	4	3	42.8571	5		47	0	28	2.125	2.22222	1.28571
4210	ADNI2	ADNI2	127_S_4210	127	m48	2015-09-15	LMCI	MCI	3 Tesla MRI		847257	13782	8999	1213440	4333	21348	20794	1569390	29	63.9	Male	18	Not Hisp/Latino	White	Married	1			0.9936		1564	360.7	35.86	0	11	18	7	33	5	4	50	6		49	0	26	3.125	2.55556	1.85714
4210	ADNI2	ADNI2	127_S_4210	127	m60	2016-10-03	LMCI	MCI	3 Tesla MRI	3 Tesla MRI	797083		8726					1551910	28	63.9	Male	18	Not Hisp/Latino	White	Married	1								0.5	7	14	7	34	2	8	100	5		53	0	25	2.625	2.44444	1.57143
4210	ADNI3	ADNI2	127_S_4210	127	m72	2017-09-18	LMCI	MCI	3 Tesla MRI		905324	15107.9	8867.9	1176710	3926	22084	19998	1519120	29	63.9	Male	18	Not Hisp/Latino	White	Married	1	1.30193		1.018					0	8.67	13.67	5	31	4	8	100	6		47	0	27	2.5	2.66667	1.66667
4210	ADNI3	ADNI2	127_S_4210	127	m84	2018-12-12	LMCI	MCI	3 Tesla MRI		1085331	14970.8	9638.3	1191500	5131	22246	20696	1543900	29	63.9	Male	18	Not Hisp/Latino	White	Married	1								0.5	11.33	15.33	4	39	3	10	100	7		69	0	26	2.5	2.55556	1.5
4210	ADNI3	ADNI2	127_S_4210	127	m96	2019-10-10	LMCI	MCI	3 Tesla MRI		1239763	16217.9	9111.3	1188210	5083	22680	20562	1518190	29	63.9	Male	18	Not Hisp/Latino	White	Married	1			1.0599					0.5	6	12	6	40	6	10	90.9091	8		47	0	26	2.5	2.77778	1.33333
4211	ADNI2	ADNI2	137_S_4211	137	bl	2011-10-03	AD	Dementia	3 Tesla MRI	3 Tesla MRI	258692	30024	4981	851396	3271	16476	16135	1352540	22	80.9	Female	15	Not Hisp/Latino	White	Married	0	1.17372		1.4039		456	211.6	20.36	5	11	19	6	20	2	1	25	4			3	15	3.75	3.85714	4
4211	ADNI2	ADNI2	137_S_4211	137	m03	2011-12-13	AD		3 Tesla MRI		278313	30188	4919	852068	3392	15448	16082	1354100		80.9	Female	15	Not Hisp/Latino	White	Married	0
4211	ADNI2	ADNI2	137_S_4211	137	m06	2012-04-18	AD	Dementia	3 Tesla MRI	3 Tesla MRI	305470	29558	4873	837788	3357	16009	15986	1332570	21	80.9	Female	15	Not Hisp/Latino	White	Married	0								3.5	9	17	3	28	7	2	25			300	8	11	2.5	2.625	1.66667
4211	ADNI2	ADNI2	137_S_4211	137	m12	2012-10-10	AD	Dementia	3 Tesla MRI		342502	31062	4556	835745	3223	15548	15166	1333120	18	80.9	Female	15	Not Hisp/Latino	White	Married	0								3.5	10	18	6	22	-1	-2	-66.6667	3			9	10	3.71429	3.375
4211	ADNI2	ADNI2	137_S_4211	137	m24	2013-10-11	AD	Dementia	3 Tesla MRI	3 Tesla MRI	398394	33521	4344	814685	2872	14509	14798	1332940	16	80.9	Female	15	Not Hisp/Latino	White	Married	0	1.12935		1.2746		465.7	215.2	19.9	4	17	26	6	24	2	2	40	6			16	11	3.25	2	3.83333
4212	ADNI2	ADNI2	067_S_4212	67	bl	2011-09-22	EMCI	MCI	3 Tesla MRI	3 Tesla MRI	255421	64357	8248	1258430	3619	23795	26974	1818550	29	64.7	Male	20	Not Hisp/Latino	White	Married	0	1.26967		1.0261					0.5	5	8	3	49	5	4	36.3636	11		55	0	27	1.75	1.22222	1
4212	ADNI2	ADNI2	067_S_4212	67	m03	2011-12-19	EMCI		3 Tesla MRI	3 Tesla MRI	280599	63800	8102	1259360	4033	23840	27591	1823200		64.7	Male	20	Not Hisp/Latino	White	Married	0
4212	ADNI2	ADNI2	067_S_4212	67	m06	2012-03-23	EMCI	MCI	3 Tesla MRI	3 Tesla MRI	293697	61065	8299	1265990	3548	24659	27615	1832910	30	64.7	Male	20	Not Hisp/Latino	White	Married	0								1	3	5	2	52	3	5	41.6667			60	1	29	1.625	1.11111	1
4212	ADNI2	ADNI2	067_S_4212	67	m12	2012-09-19	EMCI	MCI	3 Tesla MRI		340496	62210	8296	1252090	3330	24059	27305	1836200	30	64.7	Male	20	Not Hisp/Latino	White	Married	0								0.5	3	4	1	55	5	9	75	14		58	0	26	1.625	1.77778	1.28571
4212	ADNI2	ADNI2	067_S_4212	67	m24	2013-09-12	EMCI	CN	3 Tesla MRI	3 Tesla MRI	398343	61701	8137	1254970	3889	24199	28205	1860030	30	64.7	Male	20	Not Hisp/Latino	White	Married	0	1.30447		1.0531					0	5	8	3	59	3	6	50	15		38	0	28	1.375	1.22222	1.14286
4212	ADNI2	ADNI2	067_S_4212	67	m48	2015-09-17	EMCI	CN	3 Tesla MRI	3 Tesla MRI	557513		7949					1834420	30	64.7	Male	20	Not Hisp/Latino	White	Married	0			1.03					0	4	5	1	56	4	5	41.6667	14		38	0	28	1.75	1.44444	1.28571
4212	ADNI3	ADNI2	067_S_4212	67	m120	2021-12-07	EMCI	CN	3 Tesla MRI		1527054	91210.8	7121.3	1202080	4130	22870	25832	1779520	29	64.7	Male	20	Not Hisp/Latino	White	Married	0			1.0591					0	7	10	3	55	6	5	35.7143	19		56	0	29	2	1.44444	1.5
4213	ADNI2	ADNI2	002_S_4213	2	bl	2011-09-13	CN	CN	3 Tesla MRI	3 Tesla MRI	255409	33224	7502	994097	4413	18023	19310	1501290	28	78	Female	14	Not Hisp/Latino	White	Widowed	0	1.34173		0.9642		1691	216.2	18.85	0	7	8	1	55	8	1	7.69231	11		69	0	21	1.5	1.22222	1.14286
4213	ADNI2	ADNI2	002_S_4213	2	m03	2011-12-05	CN		3 Tesla MRI	3 Tesla MRI	277054	34874	7527	987996	4651	17847	19221	1508190		78	Female	14	Not Hisp/Latino	White	Widowed	0
4213	ADNI2	ADNI2	002_S_4213	2	m06	2012-03-15	CN	CN	3 Tesla MRI		293719	33962	7555	987291	5034	18214	18808	1502430	30	78	Female	14	Not Hisp/Latino	White	Widowed	0								0	4	5	1	57	3	2	20			73	0	28	1.25	1.88889	1.57143
4213	ADNI2	ADNI2	002_S_4213	2	m12	2012-09-20	CN	CN	3 Tesla MRI	3 Tesla MRI	362924	35928	7223	981918	4685	17184	18113	1500150	27	78	Female	14	Not Hisp/Latino	White	Widowed	0								0.5	5	7	2	62	6	1	7.14286	10		49	0	25	2.25	2.33333	2.28571
4213	ADNI2	ADNI2	002_S_4213	2	m24	2013-09-12	CN	CN	3 Tesla MRI	3 Tesla MRI	392163		6067					1500150	29	78	Female	14	Not Hisp/Latino	White	Widowed	0	1.34955		1.0212		>1700	222.7	19.06	0	1	1	0	62	7	1	6.66667	12		53	0	29	2	2.11111	1
4213	ADNI2	ADNI2	002_S_4213	2	m48	2015-09-24	CN	CN	3 Tesla MRI	3 Tesla MRI	764973	38698	7114	961224	4415	18110	19075	1500110	29	78	Female	14	Not Hisp/Latino	White	Widowed	0			0.9982		>1700	237	20.95	0	3	3	0	63	9	1	6.66667	18		54	0	26	2	2.11111	1.14286
4213	ADNI3	ADNI2	002_S_4213	2	m72	2017-08-10	CN	CN	3 Tesla MRI		888008	42344.1	7126.9	964374	4684	18744	19174	1433040	28	78	Female	14	Not Hisp/Latino	White	Widowed	0			0.9922					0	4.33	4.33	0	62	4	1	7.69231	16		62	0	26	1.875	2	1
4213	ADNI3	ADNI2	002_S_4213	2	m96	2019-09-24	CN	CN	3 Tesla MRI		1236679	43296.3	6934.6	941217	4798	19839	19109	1424190	30	78	Female	14	Not Hisp/Latino	White	Widowed	0								0	5	5	0	60	9	1	7.14286	14		62	0	29	1.875	1.55556	1.16667
4214	ADNI2	ADNI2	037_S_4214	37	bl	2011-10-03	LMCI	MCI			258627	83689	7326	946272	4038	16924	18121	1499670	30	74.2	Male	20	Not Hisp/Latino	White	Married	0	1.17646		0.9955		879.9	115.8	9.39	1	9	14	4	22	4	6	85.7143	8		51	0	20	1.25	1.22222	1
4214	ADNI2	ADNI2	037_S_4214	37	m03	2011-12-13	LMCI			3 Tesla MRI	278315	82221	7202	952048	3709	16695	18256	1495990		74.2	Male	20	Not Hisp/Latino	White	Married	0
4214	ADNI2	ADNI2	037_S_4214	37	m06	2012-04-02	LMCI	CN			297609	85570	7034	947765	3510	15862	18409	1506150	29	74.2	Male	20	Not Hisp/Latino	White	Married	0								0	7	11	4	24	2	3	60			66	0	22	1.375	1.33333	1
4214	ADNI2	ADNI2	037_S_4214	37	m12	2012-10-01	LMCI	MCI		3 Tesla MRI	340876	89537	7411	955941	3634	16266	18948	1506390	30	74.2	Male	20	Not Hisp/Latino	White	Married	0								0.5	6	12	6	26	4	7	100	12		82	0	24	1.375	1.33333	1
4214	ADNI2	ADNI2	037_S_4214	37	m24	2013-10-16	LMCI	MCI		3 Tesla MRI	398329		6759	965958	3511	16935	17883	1500640	30	74.2	Male	20	Not Hisp/Latino	White	Married	0	1.17628		1.0423					0.5	7	10	3	29	2	7	100	13		87	2	23	1.5	1.33333	1
4214	ADNI2	ADNI2	037_S_4214	37	m48	2015-10-16	LMCI	CN		3 Tesla MRI	557510	90621	7445	1004060	3488	18081	19722	1539290	29	74.2	Male	20	Not Hisp/Latino	White	Married	0			1.0132					0	9	14	5	19	0	1	33.3333	5		51	0	21	1.5	1.22222	1
4214	ADNI3	ADNI2	037_S_4214	37	m66	2017-02-13	LMCI	CN			818409	95699.9	7113.3	996796	4284	19131	19783	1508220	29	74.2	Male	20	Not Hisp/Latino	White	Married	0				1.0041				0	11.33	18.33	7	22	1	4	80	5		61	1	23	1.75	1.22222	1
4214	ADNI3	ADNI2	037_S_4214	37	m84	2018-09-26	LMCI	CN			1052279	100003	7144.1	977211	4376	19122	19045	1509080	29	74.2	Male	20	Not Hisp/Latino	White	Married	0								0	11	17	6	23	1	5	100	7		75	0	22	1.375	1.44444	1
4214	ADNI3	ADNI2	037_S_4214	37	m90	2019-01-30	LMCI	CN			1122401	101164	7007.8	978974	4114	19466	19526	1498150	29	74.2	Male	20	Not Hisp/Latino	White	Married	0				0.9991				0	9	16	7	16	3	5	100	2		77	0	24	1.25	1.22222	1
4214	ADNI3	ADNI2	037_S_4214	37	m114	2021-03-10	LMCI	CN			1422659	111555	6722.5	955390	3780	18754	18807	1491330	28	74.2	Male	20	Not Hisp/Latino	White	Married	0				1.0126				0	10	17	7	14	0	3	100	6		80	0	21	2.5	1.77778	1
4215	ADNI2	ADNI2	098_S_4215	98	bl	2011-10-03	AD	Dementia			258658	55409	6098	1067490				1428750	26	81.6	Male	20	Unknown	White	Married	1	1.21137		1.7028		576.4	257.9	27.32	4.5	15	24	8	31	2	7	100	0		75	12	25	3.375	1.44444	1.66667
4215	ADNI2	ADNI2	098_S_4215	98	m03	2011-12-12	AD				278303	54593		1067620				1440270		81.6	Male	20	Unknown	White	Married	1
4215	ADNI2	ADNI2	098_S_4215	98	m06	2012-04-04	AD	Dementia			844885	54676	6423	1072790	2947	16983	18902	1436360	25	81.6	Male	20	Unknown	White	Married	1								2	15	24	7	33	-3	5	100			87	13	22	3	1.66667	1.14286
4215	ADNI2	ADNI2	098_S_4215	98	m12	2012-10-17	AD	Dementia			349591		5941	1067650				1426680	24	81.6	Male	20	Unknown	White	Married	1								2.5	22	33	10	33	0	6	100	0		80	13	24	3	2.25	2.33333
4215	ADNI2	ADNI2	098_S_4215	98	m24	2013-10-16	AD	Dementia		3 Tesla MRI	398126	61224	5862	1022710				1418460	21	81.6	Male	20	Unknown	White	Married	1	1.18302		1.5802		548.8	273.9	28.67	7	10	20	8	33	3	9	100	0		78	16	18	2.5	1.44444	1.28571
4216	ADNI2	ADNI2	073_S_4216	73	bl	2011-09-19	EMCI	MCI	3 Tesla MRI	3 Tesla MRI	254822	46731	7777	1225390	3959	21592	23666	1754650	29	56.4	Male	14	Not Hisp/Latino	White	Divorced	0	1.27504		0.9951					2.5	14	18	4	28	5	4	50	6		61	0	22	1.625	2.44444	2.14286
4216	ADNI2	ADNI2	073_S_4216	73	m03	2011-12-06	EMCI		3 Tesla MRI	3 Tesla MRI	277070	47300	7847	1214390	4516	21754	23497	1754170		56.4	Male	14	Not Hisp/Latino	White	Divorced	0
4216	ADNI2	ADNI2	073_S_4216	73	m06	2012-03-06	EMCI	MCI	3 Tesla MRI	3 Tesla MRI	290938	45300	7860	1227410	4434	21275	23290	1764480	27	56.4	Male	14	Not Hisp/Latino	White	Divorced	0								2	16	23	6	20	1	4	100			139	5	20	2	2.55556	2.42857
4216	ADNI2	ADNI2	073_S_4216	73	m12	2012-09-17	EMCI	MCI	3 Tesla MRI	3 Tesla MRI	339183	47502	7947	1215780	4264	22169	24161	1743370	23	56.4	Male	14	Not Hisp/Latino	White	Divorced	0									13	19	6	21	1	4	80	5				16	1.375	2.11111	1.85714
4216	ADNI2	ADNI2	073_S_4216	73	m24	2013-10-14	EMCI	MCI	3 Tesla MRI	3 Tesla MRI	398117	47031		1226190	4279	21915	23700	1749420	27	56.4	Male	14	Not Hisp/Latino	White	Divorced	0	1.26003		1.0031					2	14	19	5	28	2	4	66.6667	8		151	10	19	1.375	2.33333	2
4216	ADNI2	ADNI2	073_S_4216	73	m48	2015-10-08	EMCI	MCI	3 Tesla MRI	3 Tesla MRI	557518	50572	7748	1211280	4509	21618	24045	1761010	29	56.4	Male	14	Not Hisp/Latino	White	Divorced	0			1.0107					1	13	20	7	18	1	2	50	13		185		18	2.5	3.44444	3.6
4216	ADNI3	ADNI2	073_S_4216	73	m102	2020-01-23	EMCI	MCI	3 Tesla MRI		1473530	64101.7	7641.5	1177500	4605	20867	22418	1753400	28	56.4	Male	14	Not Hisp/Latino	White	Divorced	0			1.027					0.5	7.67	13.67	6	20	2	4	80	10		118	0	18	1.125	1.11111	1
4217	ADNI2	ADNI2	068_S_4217	68	bl	2011-09-30	EMCI	MCI	3 Tesla MRI	3 Tesla MRI	255438	41171	7682	1061580	3868	18879	21633	1606070	30	76.4	Male	16	Not Hisp/Latino	White	Married	0	1.2951		0.9063		1684	186.2	17.43	0.5	3	6	3	40	9	8	61.5385	9		59	0	24	2.25	1.77778	1.14286
4217	ADNI2	ADNI2	068_S_4217	68	m03	2011-12-14	EMCI		3 Tesla MRI	3 Tesla MRI	280640	42157	7745	1063520	4252	20093	21384	1608130		76.4	Male	16	Not Hisp/Latino	White	Married	0
4217	ADNI2	ADNI2	068_S_4217	68	m06	2012-06-04	EMCI	MCI	3 Tesla MRI	3 Tesla MRI	306768	41582	7523	1062620	4037	19831	21239	1599450	28	76.4	Male	16	Not Hisp/Latino	White	Married	0								0.5	13	18	4	24	2	4	80			75	3	23	1.14286	1.33333	1
4217	ADNI2	ADNI2	068_S_4217	68	m12	2012-12-05	EMCI	MCI	3 Tesla MRI	3 Tesla MRI	351395	42298	7528	1066900	3964	20215	21847	1601750	29	76.4	Male	16	Not Hisp/Latino	White	Married	0								1.5	4	7	3	31	6	8	88.8889	8		60	2	23	1.625	1.33333	1
4217	ADNI2	ADNI2	068_S_4217	68	m24	2013-12-23	EMCI	MCI	3 Tesla MRI	3 Tesla MRI	431624	44203	7512	1058020	3801	19298	21406	1606760	28	76.4	Male	16	Not Hisp/Latino	White	Married	0	1.28347							1.5	7	9	2	32	5	5	55.5556	8		72	4	25	1.5	1.22222	1
4218	ADNI2	ADNI2	031_S_4218	31	bl	2011-09-26	CN	CN	3 Tesla MRI	3 Tesla MRI	258660	64263	7573	1099400	4052	21805	22888	1697450	29	80.7	Male	16	Not Hisp/Latino	White	Married	0	1.24814		0.9899		>1700	286.7	25.45	0.5	10	14	4	34	6	7	70	13		77	0	27	1.5	1.77778	1.28571
4218	ADNI2	ADNI2	031_S_4218	31	m03	2011-12-08	CN		3 Tesla MRI		278155	66079	7548	1076490	4133	21224	22154	1690210		80.7	Male	16	Not Hisp/Latino	White	Married	0
4218	ADNI2	ADNI2	031_S_4218	31	m06	2012-03-23	CN	CN	3 Tesla MRI	3 Tesla MRI	299215	68705	7693	1076230	4393	21972	22642	1696820	28	80.7	Male	16	Not Hisp/Latino	White	Married	0								0	7	10	3	32	5	7	70			83	0	25	1.25	1.33333	1
4218	ADNI2	ADNI2	031_S_4218	31	m12	2012-10-02	CN	MCI	3 Tesla MRI	3 Tesla MRI	340903	68681	7454	1070300	3937	21389	22294	1692760	26	80.7	Male	16	Not Hisp/Latino	White	Married	0								0	8	11	3	28	3	5	83.3333	7		105	0	26	1.5	1.55556	1
4218	ADNI2	ADNI2	031_S_4218	31	m24	2013-09-09	CN	MCI	3 Tesla MRI	3 Tesla MRI	398315	70244	7548	1074290	4108	21184	21637	1697030	29	80.7	Male	16	Not Hisp/Latino	White	Married	0	1.2172		0.9873		>1700	316.5	27.6	0.5	8	9	1	39	5	9	90	12		117	0	26	1.875	2.22222	1
4219	ADNI2	ADNI2	002_S_4219	2	bl	2011-09-27	LMCI	MCI	3 Tesla MRI	3 Tesla MRI	258694	40437	6383	977965	3787	19019	18469	1569070	30	79.4	Female	17	Not Hisp/Latino	White	Widowed	0	1.35883		1.0562		908.7	119.1	10.16	1	7	9	2	40	8	5	45.4545	6		166	0	22	1.75	1.33333	1.14286
4219	ADNI2	ADNI2	002_S_4219	2	m03	2011-12-15	LMCI		3 Tesla MRI	3 Tesla MRI	280658	40225	6220	966445	3909	19539	18114	1562810		79.4	Female	17	Not Hisp/Latino	White	Widowed	0
4219	ADNI2	ADNI2	002_S_4219	2	m06	2012-04-10	LMCI	MCI	3 Tesla MRI	3 Tesla MRI	293693	39089	6139	983796	3631	19120	18249	1575610	29	79.4	Female	17	Not Hisp/Latino	White	Widowed	0								1	6	10	3	42	6	4	36.3636			85	0	21	1.5	1.11111	1
4219	ADNI2	ADNI2	002_S_4219	2	m12	2012-10-02	LMCI	MCI	3 Tesla MRI	3 Tesla MRI	340921	41148	5919	974528				1574250	29	79.4	Female	17	Not Hisp/Latino	White	Widowed	0								0.5	5	7	1	45	8	4	33.3333	12		108	0	24	1.375	1.33333	1
4220	ADNI2	ADNI2	129_S_4220	129	bl	2011-09-23	EMCI	MCI			258655	23127	7851	1003470	4050	16578	18593	1329340	30	71.2	Female	18	Not Hisp/Latino	White	Divorced	0	1.28837		1.0247		>1700	255.4	21.67	0.5	2	5	3	47	7	2	15.3846	11		55	0	22	3	2.33333	1.28571
4220	ADNI2	ADNI2	129_S_4220	129	m03	2011-12-12	EMCI				278301	23213		1007140	3777	16991	19003	1333370		71.2	Female	18	Not Hisp/Latino	White	Divorced	0
4220	ADNI2	ADNI2	129_S_4220	129	m06	2012-02-14	EMCI	MCI		3 Tesla MRI	286654	21992	7938	1023180				1333420	30	71.2	Female	18	Not Hisp/Latino	White	Divorced	0								0.5	6	9	2	48	7	5	38.4615			55	0	28	2.625	1.88889	1
4220	ADNI2	ADNI2	129_S_4220	129	m12	2012-09-21	EMCI	MCI		3 Tesla MRI	340523	22561	8248	999307	3700	16548	17901	1440730	30	71.2	Female	18	Not Hisp/Latino	White	Divorced	0								0.5	5	7	2	50	8	3	23.0769	11		56	0	27	2.625	1.55556	1.14286
4220	ADNI2	ADNI2	129_S_4220	129	m24	2013-09-24	EMCI	MCI		3 Tesla MRI	394752		7784					1359130	30	71.2	Female	18	Not Hisp/Latino	White	Divorced	0	1.22509		1.0229		>1700	272.4	21.78	0.5	4	5	1	41	2	0	0	17		50	0	29	1.875	2.11111	1.42857
4222	ADNI2	ADNI2	011_S_4222	11	bl	2011-09-26	CN	CN			258684	57288	5160	950071	2372	16399	19630	1354100	30	82.3	Female	16	Not Hisp/Latino	White	Married	1	1.27338		0.9971					0	8	13	4	36	6	3	30	10		120	0	24	1.875	1.77778	1
4222	ADNI2	ADNI2	011_S_4222	11	m03	2011-12-07	CN			3 Tesla MRI	277078	57369		947097				1353960		82.3	Female	16	Not Hisp/Latino	White	Married	1
4222	ADNI2	ADNI2	011_S_4222	11	m06	2012-04-11	CN	CN		3 Tesla MRI	299276	57596	5130	956381	2017	15826	19490	1355780	29	82.3	Female	16	Not Hisp/Latino	White	Married	1								0	9	17	7	34	5	6	60			132	0	28	1.875	1.88889	1.28571
4222	ADNI2	ADNI2	011_S_4222	11	m12	2012-10-22	CN	CN		3 Tesla MRI	350720	58538	5110	951995	2784	15909	19503	1355620	25	82.3	Female	16	Not Hisp/Latino	White	Married	1								0	9	17	6	29	-1	4	100	7		105	0	22	1.625	1.55556	1.28571
4222	ADNI2	ADNI2	011_S_4222	11	m24	2013-09-10	CN	CN		3 Tesla MRI	392127	60406	4706	943562				1346370	30	82.3	Female	16	Not Hisp/Latino	White	Married	1	1.27394		0.9512					0	10	18	6	33	4	6	66.6667	4		121	0	23	1.375	1	1.28571
4222	ADNI2	ADNI2	011_S_4222	11	m48	2015-09-29	CN	CN		3 Tesla MRI	544749	66770	4915	925707	1892	15486	17706	1353710	25	82.3	Female	16	Not Hisp/Latino	White	Married	1			1.0332					0	8	15	6	31	5	7	77.7778	8		121	0	24	1.5	1	1.28571
4223	ADNI2	ADNI2	024_S_4223	24	bl	2011-09-19	AD	Dementia	3 Tesla MRI	3 Tesla MRI	258623	61262	6353	1135360	3690	18518	23179	1831460	23	75.8	Male	16	Not Hisp/Latino	White	Married	0	1.09936		1.1222		834.6	286.5	23.49	4.5	31	43	7	1	1	1	100	3			21	9	2.25	2.33333	2.5
4223	ADNI2	ADNI2	024_S_4223	24	m03	2011-12-20	AD		3 Tesla MRI	3 Tesla MRI	281446	62005	6243	1120360	3461	18036	21894	1837640		75.8	Male	16	Not Hisp/Latino	White	Married	0
4223	ADNI2	ADNI2	024_S_4223	24	m06	2012-03-19	AD	Dementia	3 Tesla MRI		293713	63202	6252	1114280	3435	18151	23082	1827090	16	75.8	Male	16	Not Hisp/Latino	White	Married	0								9	38	52	10	2	1	1	100				25	10
4223	ADNI2	ADNI2	024_S_4223	24	m12	2012-09-17	AD	Dementia	3 Tesla MRI	3 Tesla MRI	339179							1819940	9	75.8	Male	16	Not Hisp/Latino	White	Married	0								11	45	58	8								30
4224	ADNI2	ADNI2	082_S_4224	82	bl	2011-10-13	CN	CN	3 Tesla MRI	3 Tesla MRI	258690	33670	7551	1125720	3358	19941	21573	1614880	29	75.1	Male	20	Not Hisp/Latino	White	Married	0	1.3041		1.0236		1201	164.5	15.43	0	3	3	0	58	10	1	6.66667	13		63	0	29	1.25	1.22222	1
4224	ADNI2	ADNI2	082_S_4224	82	m03	2011-12-06	CN		3 Tesla MRI	3 Tesla MRI	277066	34992		1052870				1610390		75.1	Male	20	Not Hisp/Latino	White	Married	0
4224	ADNI2	ADNI2	082_S_4224	82	m06	2012-04-18	CN	CN	3 Tesla MRI	3 Tesla MRI	305472							1623430	30	75.1	Male	20	Not Hisp/Latino	White	Married	0								0	4	5	1	54	10	2	14.2857			87	0	26	1.75	1.44444	1
4224	ADNI2	ADNI2	082_S_4224	82	m12	2012-10-10	CN	CN	3 Tesla MRI	3 Tesla MRI	342504	34634	7053	1103040	2617	20550	20815	1613150	30	75.1	Male	20	Not Hisp/Latino	White	Married	0								0	3	5	2	59	9	0	0	10		90	0	28	1.375	1	1
4224	ADNI2	ADNI2	082_S_4224	82	m24	2013-10-23	CN	CN	3 Tesla MRI		1051225	35998	7038	1111330	3415	19997	21283	1620130	28	75.1	Male	20	Not Hisp/Latino	White	Married	0	1.32268		1.0371		1044	165.9	15.11	0	3	7	4	52	6	-1	-8.33333	8		83	0	27	1.75	1.33333	1
4224	ADNI3	ADNI2	082_S_4224	82	m78	2018-03-22	CN	CN	3 Tesla MRI		974164	45962.2	6310.1	1055430	3515	17736	20307	1572280	29	75.1	Male	20	Not Hisp/Latino	White	Married	0			1.0288					0	6	8	2	40	9	5	38.4615	10		64	0	27	1.16667	1	1
4224	ADNI3	ADNI2	082_S_4224	82	m90	2019-06-12	CN	CN	3 Tesla MRI		1175747	46701	6324.9	1069870	3435	18128	20882	1583580	30	75.1	Male	20	Not Hisp/Latino	White	Married	0								0	7.67	9.67	2	59	7	4	28.5714	8		117	0		1.25	1.33333	1
4225	ADNI2	ADNI2	002_S_4225	2	bl	2011-10-04	CN	CN	3 Tesla MRI	3 Tesla MRI	258686	39319	8762	1280620	4104	23170	29435	1906710	28	69.9	Male	20	Not Hisp/Latino	White	Married	1	1.28854		1.5167		713.7	371.6	38.07	0	6	11	4	44	10	4	30.7692	12		64	0	25	1	1	1
4225	ADNI2	ADNI2	002_S_4225	2	m03	2011-12-26	CN		3 Tesla MRI	3 Tesla MRI	281855	39906	8603	1273570	4205	23131	29242	1906720		69.9	Male	20	Not Hisp/Latino	White	Married	1
4225	ADNI2	ADNI2	002_S_4225	2	m06	2012-04-12	CN	CN	3 Tesla MRI	3 Tesla MRI	299292	41183	8134	1267420	3803	21999	28950	1896190	27	69.9	Male	20	Not Hisp/Latino	White	Married	1								0	2	3	1	58	9	5	33.3333			58	0	23	1	1	1
4225	ADNI2	ADNI2	002_S_4225	2	m12	2012-10-11	CN	CN	3 Tesla MRI	3 Tesla MRI	350241	42198	8200	1257320	3880	21296	28152	1902510	29	69.9	Male	20	Not Hisp/Latino	White	Married	1								0	3	4	1	58	7	4	28.5714	7		67	0	23	1	1	1
4225	ADNI2	ADNI2	002_S_4225	2	m24	2013-10-10	CN	CN	3 Tesla MRI	3 Tesla MRI	412309	44475	7818	1246040	3713	21871	27589	1910160	30	69.9	Male	20	Not Hisp/Latino	White	Married	1	1.27121		1.6099		717.9	436.2	48.51	0	4	6	1	50	10	5	35.7143	10		87	0	23	1	1	1
4225	ADNI3	ADNI2	002_S_4225	2	m84	2018-11-08	CN	Dementia	3 Tesla MRI		1075136	70793.7	5919.5	1166920	2926	18621	23253	1810880	21	69.9	Male	20	Not Hisp/Latino	White	Married	1	1.08001		1.6596					3.5	21.33	34.33	9	33	4	8	100	2		182	1	19	1.75	1.77778	1.33333
4226	ADNI2	ADNI2	072_S_4226	72	bl	2011-10-07	EMCI	MCI	3 Tesla MRI	3 Tesla MRI	258717	5650	8065	955873	3801	14540	19453	1185730	29	62.9	Female	17	Not Hisp/Latino	White	Never married	0	1.34952		1.1231		>1700	253.1	22.84	0.5	6	7	1	54	6	4	30.7692	10		47	0	22	1.5	1	1
4226	ADNI2	ADNI2	072_S_4226	72	m03	2011-12-09	EMCI		3 Tesla MRI	3 Tesla MRI	278258	5774	7867	953687	3701	15178	19593	1174580		62.9	Female	17	Not Hisp/Latino	White	Never married	0
4226	ADNI2	ADNI2	072_S_4226	72	m06	2012-04-10	EMCI	MCI	3 Tesla MRI	3 Tesla MRI	305501	6212	7811	946244	3831	13896	20290	1173240	29	62.9	Female	17	Not Hisp/Latino	White	Never married	0								1	6	11	5	47	2	3	30			62	0	22	1.25	1	1
4226	ADNI2	ADNI2	072_S_4226	72	m12	2012-10-15	EMCI	MCI	3 Tesla MRI	3 Tesla MRI	378446	5781	7704	932405	4103	13819	20222	1139130	29	62.9	Female	17	Not Hisp/Latino	White	Never married	0								1	5	6	1	58	4	5	38.4615	10		84	0	25	1	1	1
4226	ADNI2	ADNI2	072_S_4226	72	m24	2013-10-16	EMCI	MCI	3 Tesla MRI	3 Tesla MRI	598183	6189	7657	936649	4204	14386	20144	1142480	30	62.9	Female	17	Not Hisp/Latino	White	Never married	0	1.38532		1.1549					0.5	3	3	0	57	5	2	15.3846	15		70	0	28	1.375	1	1
4226	ADNI2	ADNI2	072_S_4226	72	m36	2014-10-15	EMCI	MCI	3 Tesla MRI	3 Tesla MRI	598178	6811	7765	936921	3861	14368	19338	1179950	30	62.9	Female	17	Not Hisp/Latino	White	Never married	0								1	5	5	0	59	3	1	8.33333	18		67	0	23	1.375	1	1.14286
4229	ADNI2	ADNI2	002_S_4229	2	bl	2011-09-27	LMCI	MCI	3 Tesla MRI	3 Tesla MRI	260229	63750		1062920	3936	18121	20895	1624330	29	66.4	Male	15	Not Hisp/Latino	White	Married	0	1.37478		1.0185		925	116.3	9.92	0.5	8	11	3	25	4	7	100	4		104	0	22	1.625	1.88889	1
4229	ADNI2	ADNI2	002_S_4229	2	m03	2011-12-21	LMCI		3 Tesla MRI	3 Tesla MRI	280915	63426		1053300	3992	17350	21021	1624310		66.4	Male	15	Not Hisp/Latino	White	Married	0
4229	ADNI2	ADNI2	002_S_4229	2	m06	2012-04-10	LMCI	MCI	3 Tesla MRI	3 Tesla MRI	299259	64903	6626	1056410	3823	17503	21200	1627710	29	66.4	Male	15	Not Hisp/Latino	White	Married	0								0.5	6	13	5	22	1	2	50			75	0	22	2	2.55556	1
4229	ADNI2	ADNI2	002_S_4229	2	m12	2012-09-13	LMCI	MCI	3 Tesla MRI	3 Tesla MRI	369168	67181	6613	1052490	3895	17472	21101	1639610	30	66.4	Male	15	Not Hisp/Latino	White	Married	0								0.5	8	13	5	27	4	7	100	6		80	0	22	2.75	2.33333	2.14286
4229	ADNI2	ADNI2	002_S_4229	2	m24	2013-09-26	LMCI	MCI	3 Tesla MRI	3 Tesla MRI	398197	67660	6683	1046870	4161	17133	20539	1630930	30	66.4	Male	15	Not Hisp/Latino	White	Married	0	1.36935		1.0109		857.8	113.2	9.47	0.5	6	13	7	26	3	3	50	9		83	0	23	2.125	2	1.42857
4229	ADNI2	ADNI2	002_S_4229	2	m48	2015-10-01	LMCI	MCI	3 Tesla MRI	3 Tesla MRI	765035	75965	6734	1035600	3903	16247	19668	1644800	30	66.4	Male	15	Not Hisp/Latino	White	Married	0			1.0362		1028	126.1	10.67	0.5	8		4	21	1	4	100	5		52	0	22	2.625	2.22222	1.71429
4229	ADNI3	ADNI2	002_S_4229	2	m72	2017-09-14	LMCI	MCI	3 Tesla MRI		906797		6756.1	1030660	3942	17390	21030	1568390	27	66.4	Male	15	Not Hisp/Latino	White	Married	0	1.34455		0.9791					0.5	7	11	4	32	3	6	75	7		61	0	23	2.125	1.55556	1.5
4229	ADNI3	ADNI2	002_S_4229	2	m84	2018-09-20	LMCI	MCI	3 Tesla MRI		1050345	89496.4	6684.7	1026660	3944	17501	21256	1570320	27	66.4	Male	15	Not Hisp/Latino	White	Married	0								0.5	7.67	11.67	4	22	2	4	80	10		68	1	22	1.5	1	1
4229	ADNI3	ADNI2	002_S_4229	2	m96	2019-11-14	LMCI	MCI	3 Tesla MRI		1270036	88464.1	6645.1	1034420	3945	17761	21725	1567970	28	66.4	Male	15	Not Hisp/Latino	White	Married	0								0.5	7	12	5	22	2	5	100	10		86	0	21	1.125	1.55556	1
4232	ADNI2	ADNI2	141_S_4232	141	bl	2011-11-30	EMCI	MCI	3 Tesla MRI	3 Tesla MRI	260223	17961	7423	1069180	4198	18135	19696	1412220	29	74.2	Male	16	Not Hisp/Latino	White	Married	0	1.30848		1.0557		682	186.8	17.1	2	7	9	1	23	4	2	28.5714	10		156	1	23	1.5	1.66667	1
4232	ADNI2	ADNI2	141_S_4232	141	m03	2012-01-03	EMCI		3 Tesla MRI	3 Tesla MRI	281877	18311	7564	1069590	4562	18745	19644	1406150		74.2	Male	16	Not Hisp/Latino	White	Married	0
4232	ADNI2	ADNI2	141_S_4232	141	m06	2012-06-05	EMCI	MCI	3 Tesla MRI	3 Tesla MRI	314473	18411	7563	1064030	4215	18793	19978	1414300	29	74.2	Male	16	Not Hisp/Latino	White	Married	0								3	6	8	1	29	3	4	50			123	0	27	1.5	1.44444	1.14286
4232	ADNI2	ADNI2	141_S_4232	141	m12	2012-12-03	EMCI	MCI	3 Tesla MRI	3 Tesla MRI	351372	18678	7761	1065760	4415	17785	19461	1419990	29	74.2	Male	16	Not Hisp/Latino	White	Married	0								2	6	8	1	33	6	3	33.3333	5		140	1	20	1.5	1.22222	1
4232	ADNI2	ADNI2	141_S_4232	141	m24	2014-01-14	EMCI	MCI	3 Tesla MRI	3 Tesla MRI	416104	19468	7622	1059570	4327	19144	20557	1404950	27	74.2	Male	16	Not Hisp/Latino	White	Married	0								2.5	8	16	6	26	4	5	71.4286	5		131	1	22	1.375	1.33333	1
4234	ADNI2	ADNI2	094_S_4234	94	bl	2011-11-04	CN	CN			263732	38880	7080	1120860				1458060	28	70.1	Male	13	Not Hisp/Latino	White	Married	1	1.27395		0.9879					0	4	9	5	47	2	7	70	8		93	0	24	1.75	1.22222	1
4234	ADNI2	ADNI2	094_S_4234	94	m03	2012-01-03	CN			3 Tesla MRI	281874	41564	6727	1089710				1450910		70.1	Male	13	Not Hisp/Latino	White	Married	1
4234	ADNI2	ADNI2	094_S_4234	94	m06	2012-04-26	CN	CN		3 Tesla MRI	305453	40182	6974	1118490				1455800	29	70.1	Male	13	Not Hisp/Latino	White	Married	1								0	13	20	6	41	2	7	77.7778			59	0	27	2	1.44444	1
4234	ADNI2	ADNI2	094_S_4234	94	m12	2012-10-18	CN	CN		3 Tesla MRI	370231	43867	6556	1068200				1442030	28	70.1	Male	13	Not Hisp/Latino	White	Married	1								0	9	13	4	47	1	7	70	11		81	0	25	1.875	1.66667	1
4234	ADNI2	ADNI2	094_S_4234	94	m24	2013-10-25	CN	CN		3 Tesla MRI	398103	44786	6615	1100980	4541	16745	22664	1386510	27	70.1	Male	13	Not Hisp/Latino	White	Married	1	1.27116		1.0441					0	3	7	3	44	3	7	77.7778	9		56	0	23	1.75	1.66667	1
4235	ADNI2	ADNI2	011_S_4235	11	bl	2011-10-07	EMCI	MCI	3 Tesla MRI	3 Tesla MRI	260231	30620	6486	1198510	3389	23082	22088	1688950	27	63.8	Male	16	Not Hisp/Latino	White	Married	0	1.21079		1.4717		697.2	298.8	32.64	0.5	9	14	5	36	4	9	100	5		45	1	25	3.625	1.55556	2
4235	ADNI2	ADNI2	011_S_4235	11	m03	2011-12-19	EMCI		3 Tesla MRI	3 Tesla MRI	280587	31852	6232	1186110	3430	23252	21610	1695250		63.8	Male	16	Not Hisp/Latino	White	Married	0
4235	ADNI2	ADNI2	011_S_4235	11	m06	2012-04-12	EMCI	MCI	3 Tesla MRI	3 Tesla MRI	299290	32268	6412	1192750	2942	23134	22606	1687750	28	63.8	Male	16	Not Hisp/Latino	White	Married	0								1.5	7	12	5	33	3	8	100			45	2	24	3.75	2	1.28571
4235	ADNI2	ADNI2	011_S_4235	11	m12	2012-10-02	EMCI	MCI	3 Tesla MRI		342489	32807	6446	1188840	3868	22905	21924	1692540	27	63.8	Male	16	Not Hisp/Latino	White	Married	0								2	10	17	7	41	4	8	80	2		58	1	24	3.25	1.66667	1.28571
4235	ADNI2	ADNI2	011_S_4235	11	m24	2013-10-03	EMCI	MCI	3 Tesla MRI	3 Tesla MRI	394756	36063	6331	1166070	3214	21977	21548	1688830	25	63.8	Male	16	Not Hisp/Latino	White	Married	0	1.16718		1.5554		641	304.3	31.95	2	8	16	8	36	6	10	100	4		64	0	25	3.625	2.22222	1.85714
4235	ADNI2	ADNI2	011_S_4235	11	m48	2015-09-24	EMCI	MCI	3 Tesla MRI	3 Tesla MRI	557511	41975	5633	1138790	2921	20701	20578	1683160	29	63.8	Male	16	Not Hisp/Latino	White	Married	0			1.5527		570.9	291.6	29.61	1	11	17	6	36	3	5	62.5	4		59	0	22	3.375	2	1.28571
4237	ADNI2	ADNI2	002_S_4237	2	bl	2011-10-13	EMCI	MCI	3 Tesla MRI	3 Tesla MRI	260237	92447	6102	976304	3915	16367	18784	1516250	29	80.9	Female	13	Not Hisp/Latino	White	Never married	0	1.25458		0.989		>1700	302.1	25.66	1	12	18	5	25	9	9	100	6		253	0	23	1.875	2.22222	1
4237	ADNI2	ADNI2	002_S_4237	2	m03	2012-01-18	EMCI		3 Tesla MRI	3 Tesla MRI	281442	96746	6434	979824	4019	16708	19339	1520840		80.9	Female	13	Not Hisp/Latino	White	Never married	0
4237	ADNI2	ADNI2	002_S_4237	2	m06	2012-05-03	EMCI	MCI	3 Tesla MRI		322308	92788	6226	975438				1499380	29	80.9	Female	13	Not Hisp/Latino	White	Never married	0								1	12	20	5	25	7	8	100			266	0	20	1.75	2.55556	1.28571
4237	ADNI2	ADNI2	002_S_4237	2	m12	2012-11-01	EMCI	MCI	3 Tesla MRI	3 Tesla MRI	349232	99575	6390	972502				1521960	27	80.9	Female	13	Not Hisp/Latino	White	Never married	0								1	11	19	6	23	2	6	100	6		300	1	19	2	2.4	1.66667
4237	ADNI2	ADNI2	002_S_4237	2	m24	2013-10-22	EMCI	MCI	3 Tesla MRI	3 Tesla MRI	398199		6094	954535				1513550	27	80.9	Female	13	Not Hisp/Latino	White	Never married	0	1.24666		1.0702		>1700	366.8	29.71	2	14	21	5	30	5	8	88.8889	6		199	1	21	2	1.66667	1
4240	ADNI2	ADNI2	127_S_4240	127	bl	2011-10-05	LMCI	MCI	3 Tesla MRI	3 Tesla MRI	260225	36852	5341	1002720	3058	14680	19472	1501320	28	70.8	Male	20	Not Hisp/Latino	White	Married	2	1.14632		1.5077		337.5	270.9	27.73	2.5	19	31	10	27	0	5	100	0		112	7	23	3.5	3.44444	3.57143
4240	ADNI2	ADNI2	127_S_4240	127	m03	2011-12-14	LMCI		3 Tesla MRI	3 Tesla MRI	280638	39109	5171	994556	2914	15034	19344	1488310		70.8	Male	20	Not Hisp/Latino	White	Married	2
4240	ADNI2	ADNI2	127_S_4240	127	m06	2012-03-29	LMCI	Dementia	3 Tesla MRI	3 Tesla MRI	297641	38852	5027	999212				1484070	26	70.8	Male	20	Not Hisp/Latino	White	Married	2								2.5	16	29	10	17	-4	0				195	10	23	3.875	3.44444	3.28571
4240	ADNI2	ADNI2	127_S_4240	127	m12	2012-09-25	LMCI	Dementia	3 Tesla MRI	3 Tesla MRI	340541	40118	4864	988180	2301	14136	20230	1473920	27	70.8	Male	20	Not Hisp/Latino	White	Married	2								3	20	32	10	20	1	4	100	1		258	11	22	4	3.625	3.66667
4240	ADNI2	ADNI2	127_S_4240	127	m24	2013-09-26	LMCI	Dementia	3 Tesla MRI	3 Tesla MRI	398376		4513	861393				1476410	25	70.8	Male	20	Not Hisp/Latino	White	Married	2	1.07419		1.4307					5.5	25	38	10	8	2	3	100	2		300	13	12	3.75	3.44444	3.8
4241	ADNI2	ADNI2	023_S_4241	23	bl	2012-03-20	EMCI	MCI			283936	34024	7356	1103330	3349	21589	22101	1519740	30	69.8	Female	18	Not Hisp/Latino	White	Married	0	1.34258		1.3463		731.9	301.2	32.12	0.5	9	17	8	43	5	9	90	9		46	1	25	1.5	1.44444	1.14286
4241	ADNI2	ADNI2	023_S_4241	23	m03	2012-05-01	EMCI			3 Tesla MRI	306701	35931	7198	1096710	3534	21011	21583	1519360		69.8	Female	18	Not Hisp/Latino	White	Married	0
4241	ADNI2	ADNI2	023_S_4241	23	m06	2012-09-27	EMCI	MCI			340563	36672	7207	1092860	3186	20671	21574	1518230	30	69.8	Female	18	Not Hisp/Latino	White	Married	0								0.5	4	10	6	42	3	9	90			60	1	27	2.75	1.88889	1.71429
4241	ADNI2	ADNI2	023_S_4241	23	m12	2013-03-25	EMCI	MCI		3 Tesla MRI	370024	39672	6951	1079290	3468	19902	20245	1527140	27	69.8	Female	18	Not Hisp/Latino	White	Married	0								0.5	9		9	35	3	8	100	8		61	1	21	2.875	1.88889	1.85714
4243	ADNI2	ADNI2	023_S_4243	23	bl	2012-02-23	LMCI	MCI	3 Tesla MRI	3 Tesla MRI	267751	70611	5714	1148540				1833970	27	79.3	Male	18	Not Hisp/Latino	White	Married	0	1.24734		1.4812		1069	357.9	36.35	2	22	31	8	27	1	4	66.6667	4		262	5	24	2.625	2	1.28571
4243	ADNI2	ADNI2	023_S_4243	23	m03	2012-05-09	LMCI		3 Tesla MRI		308059	74334	5684	1153720	2380	20494	19741	1856450		79.3	Male	18	Not Hisp/Latino	White	Married	0
4243	ADNI2	ADNI2	023_S_4243	23	m06	2012-09-06	LMCI	MCI	3 Tesla MRI		338638	74882	5636	1149620	2103	19663	19457	1847170	26	79.3	Male	18	Not Hisp/Latino	White	Married	0								2	20	31	10	23	2	5	100			101	4	24	2.5	2.33333	2
4243	ADNI2	ADNI2	023_S_4243	23	m12	2013-02-22	LMCI	MCI	3 Tesla MRI	3 Tesla MRI	363051	80156	5561	1145210	2012	19675	18553	1851110	23	79.3	Male	18	Not Hisp/Latino	White	Married	0								2	24	30	6	23	1	5	100	2		192	5	24	2.625	2.44444	1.85714
4243	ADNI2	ADNI2	023_S_4243	23	m24	2014-02-26	LMCI	Dementia	3 Tesla MRI	3 Tesla MRI	418704	85925	5260	1129410	1714	18560	18798	1861190	19	79.3	Male	18	Not Hisp/Latino	White	Married	0			1.5207		977.7	422.2	39.16	4.5	25	35	9	20	1	4	100	0		148	17	19	1.57143	1.25	1
4244	ADNI2	ADNI2	082_S_4244	82	bl	2011-11-22	LMCI	MCI	3 Tesla MRI	3 Tesla MRI	263728	92225		983739				1566410	27	91.4	Male	20	Not Hisp/Latino	White	Married	0	1.19196		0.8802		654.3	145.4	12.16	2	14	23	7	36	3	6	66.6667	8		95	6	24	3.25	2.22222	2.57143
4244	ADNI2	ADNI2	082_S_4244	82	m03	2012-01-18	LMCI		3 Tesla MRI	3 Tesla MRI	280665	92627	6262	1000700				1563400		91.4	Male	20	Not Hisp/Latino	White	Married	0
4244	ADNI2	ADNI2	082_S_4244	82	m06	2012-05-30	LMCI	MCI	3 Tesla MRI	3 Tesla MRI	314445	94927		973615	3566	17938	21805	1568050	27	91.4	Male	20	Not Hisp/Latino	White	Married	0								2	12	21	7	33	1	5	71.4286			155	5	22	2.5	2.5	2.14286
4244	ADNI2	ADNI2	082_S_4244	82	m12	2012-11-15	LMCI	MCI	3 Tesla MRI	3 Tesla MRI	349377	96524		966584				1572360	26	91.4	Male	20	Not Hisp/Latino	White	Married	0								3	10	19	7	35	3	4	57.1429	7		170	1	22	2.75	1.875	2.42857
4244	ADNI2	ADNI2	082_S_4244	82	m24	2013-11-14	LMCI	MCI	3 Tesla MRI	3 Tesla MRI	402030		7811					1564630	25	91.4	Male	20	Not Hisp/Latino	White	Married	0	1.19825		0.8555					2.5	14	26	10	31	5	6	75	8		95	1	23	2.875	2.22222	2.42857
4245	ADNI2	ADNI2	021_S_4245	21	bl	2011-10-12	EMCI	MCI	3 Tesla MRI	3 Tesla MRI	260227	67444		979880				1515170	26	73.6	Male	19	Not Hisp/Latino	Asian	Married	1	1.24659		0.9341		924.4	125	9.22	1.5	18	29	9	42	4	2	20	9		116	5	20	3.125	3.22222	2.71429
4245	ADNI2	ADNI2	021_S_4245	21	m03	2011-12-21	EMCI		3 Tesla MRI	3 Tesla MRI	280913	67175		1007490				1482510		73.6	Male	19	Not Hisp/Latino	Asian	Married	1
4245	ADNI2	ADNI2	021_S_4245	21	m06	2012-04-11	EMCI	MCI	3 Tesla MRI	3 Tesla MRI	377477	68750	5715	1004960				1487870	28	73.6	Male	19	Not Hisp/Latino	Asian	Married	1								4	13	20	5	30	6	7	77.7778				6	22	2.625	2.66667	1.85714
4245	ADNI2	ADNI2	021_S_4245	21	m12	2012-10-08	EMCI	MCI	3 Tesla MRI	3 Tesla MRI	342471	72112	5747	979482	2173	14495	17657	1482650	26	73.6	Male	19	Not Hisp/Latino	Asian	Married	1								3.5	11	16	5	36	6	2	22.2222	8		132	5	20	2.5	2.55556	1.71429
4245	ADNI2	ADNI2	021_S_4245	21	m24	2013-10-09	EMCI	MCI	3 Tesla MRI	3 Tesla MRI	416019	83685	5724	972339				1513940	25	73.6	Male	19	Not Hisp/Latino	Asian	Married	1								3.5	12	18	5	40	8	6	54.5455	6		205	7	22	2.25	2.625	2.42857
4245	ADNI2	ADNI2	021_S_4245	21	m48	2015-11-12	EMCI	Dementia	3 Tesla MRI		844989		5138					1432950	27	73.6	Male	19	Not Hisp/Latino	Asian	Married	1								5	13	20	6	41	6	4	36.3636	5		182	10	20	2.5	1.66667	1.57143
4250	ADNI2	ADNI2	130_S_4250	130	bl	2011-10-17	LMCI	MCI	3 Tesla MRI	3 Tesla MRI	261071	51106	7668	1130060	3896	17048	22245	1835120	29	78.5	Male	20	Not Hisp/Latino	White	Married	1	1.19239		1.325		757.1	406.9	43.93	2.5	11	20	9	32	1	7	100	7		115	10	22	2.625	2.11111	1.57143
4250	ADNI2	ADNI2	130_S_4250	130	m03	2012-01-23	LMCI		3 Tesla MRI	3 Tesla MRI	281833	52491	7286	1112760	3472	16272	22030	1820400		78.5	Male	20	Not Hisp/Latino	White	Married	1
4250	ADNI2	ADNI2	130_S_4250	130	m06	2012-04-11	LMCI	MCI	3 Tesla MRI	3 Tesla MRI	299274	52708	7242	1117970	3602	17634	23388	1825610	26	78.5	Male	20	Not Hisp/Latino	White	Married	1								1.5	15	26	8	29	5	7	100			226	11	17	2.125	1.66667	1.28571
4250	ADNI2	ADNI2	130_S_4250	130	m12	2012-10-24	LMCI	MCI	3 Tesla MRI	3 Tesla MRI	349802	55314	7049	1104140	3394	16222	21554	1828740	28	78.5	Male	20	Not Hisp/Latino	White	Married	1								2.5	14	25	10	24	2	5	100	2		180	14	21	1.75	1.11111	1.14286
4250	ADNI2	ADNI2	130_S_4250	130	m24	2013-10-29	LMCI	Dementia	3 Tesla MRI	3 Tesla MRI	398147	63779	6633	1082520	2981	16224	21022	1848110	21	78.5	Male	20	Not Hisp/Latino	White	Married	1	1.11935		1.2231		584.6	364.9	38.18	6	19	31	10	18	2	4	100	3		300	22	12	2	1.33333	1.16667
4251	ADNI2	ADNI2	002_S_4251	2	bl	2011-10-07	LMCI	MCI	3 Tesla MRI	3 Tesla MRI	260241	22398	7774	1066460	3368	17774	20659	1516950	30	71.9	Male	19	Not Hisp/Latino	White	Married	0	1.3834		0.9966		728.5	229.3	21.73	0.5	9	13	4	42	1	5	55.5556	8		91	0	23	1.5	1.55556	1.57143
4251	ADNI2	ADNI2	002_S_4251	2	m06	2012-04-17	LMCI	MCI	3 Tesla MRI		305464	23043	7724	1065600	3037	18178	20860	1517600	30	71.9	Male	19	Not Hisp/Latino	White	Married	0								0.5	5	8	3	36	6	9	81.8182			63	0	25	1.625	1.22222	1.85714
4252	ADNI2	ADNI2	019_S_4252	19	bl	2011-10-11	AD	Dementia	3 Tesla MRI	3 Tesla MRI	297290	61708	4800	894110	2468	13754	17587	1464900	22	86.5	Female	16	Not Hisp/Latino	White	Widowed	1	1.26093		1.4719		556.4	303.7	32.08	5	22	34	9	19	3	5	100	5		229	27	16	1.75	1	1.83333
4252	ADNI2	ADNI2	019_S_4252	19	m03	2011-12-14	AD		3 Tesla MRI	3 Tesla MRI	280549	61960	4794	901332	2316	14290	16870	1469860		86.5	Female	16	Not Hisp/Latino	White	Widowed	1
4252	ADNI2	ADNI2	019_S_4252	19	m06	2012-04-24	AD	Dementia	3 Tesla MRI	3 Tesla MRI	305407	65743	4780	887097	2386	13627	16051	1463000	19	86.5	Female	16	Not Hisp/Latino	White	Widowed	1								8	24	37	10	20	3	6	100			300	28	14	2.125	1.44444	1.71429
4252	ADNI2	ADNI2	019_S_4252	19	m12	2012-10-23	AD	Dementia	3 Tesla MRI	3 Tesla MRI	350750	67608	4482	882984	2289	13511	16266	1456990	18	86.5	Female	16	Not Hisp/Latino	White	Widowed	1								11	23	35	9	18	1	4	100	0		300	29	14	2	1	1
4252	ADNI2	ADNI2	019_S_4252	19	m24	2013-10-17	AD	Dementia	3 Tesla MRI	3 Tesla MRI	398149	71623	4388	863308				1454390	15	86.5	Female	16	Not Hisp/Latino	White	Widowed	1	1.21437		1.4582					7	24	37	10	18	1	2	50	1			30	9
4254	ADNI2	ADNI2	021_S_4254	21	bl	2011-10-05	CN	CN	3 Tesla MRI	3 Tesla MRI	258719		6217	876938				1258820	26	85.9	Female	12	Not Hisp/Latino	White	Widowed	0	1.2864		1.038		1194	377.5	31.96	0	6	9	2	35	5	2	22.2222	13		94	0	23	1.25	1.33333	1.14286
4254	ADNI2	ADNI2	021_S_4254	21	m03	2011-12-19	CN		3 Tesla MRI	3 Tesla MRI	280584	31065	6480	905228	2751	16527	16989	1275410		85.9	Female	12	Not Hisp/Latino	White	Widowed	0
4254	ADNI2	ADNI2	021_S_4254	21	m06	2012-04-02	CN	CN	3 Tesla MRI	3 Tesla MRI	322334		5900					1513690	29	85.9	Female	12	Not Hisp/Latino	White	Widowed	0								0	7	10	2	35	9	8	72.7273			108	0	26	1.875	1.22222	1.57143
4254	ADNI2	ADNI2	021_S_4254	21	m12	2012-10-03	CN	CN	3 Tesla MRI	3 Tesla MRI	340919	33920	5700	864967	2382	15853	16370	1242990	27	85.9	Female	12	Not Hisp/Latino	White	Widowed	0								0	4	8	3	33	7	6	60	16		171	0	24	1.25	1.33333	1.28571
4254	ADNI2	ADNI2	021_S_4254	21	m24	2013-10-08	CN	CN	3 Tesla MRI	3 Tesla MRI	412390	35945	5577	872098	2301	15723	16100	1252520	27	85.9	Female	12	Not Hisp/Latino	White	Widowed	0			1.031					0	5	9	3	38	5	4	40	16		144	2	23	1.625	1.55556	1.33333
4254	ADNI2	ADNI2	021_S_4254	21	m48	2015-10-01	CN	CN	3 Tesla MRI	3 Tesla MRI	557520		4686	826711				1225210	26	85.9	Female	12	Not Hisp/Latino	White	Widowed	0								0	8	13	4	37	4	9	100	17		134	2	23	1.625	1.55556	2.16667
4254	ADNI3	ADNI2	021_S_4254	21	m66	2017-03-29	CN	CN	3 Tesla MRI		836646	37114.6		847420				1145900	26	85.9	Female	12	Not Hisp/Latino	White	Widowed	0			1.155					0	5.33	8.33	2	39	6	5	50	12		169	2	25	1.625	1.22222	1.33333
4254	ADNI3	ADNI2	021_S_4254	21	m90	2019-04-02	CN	MCI	3 Tesla MRI		1152448	39336		826162				1135870	26	85.9	Female	12	Not Hisp/Latino	White	Widowed	0			1.1635					0.5	8	14	4	32	5	-3	-33.3333	13		148	0	26	1.75	1.5
4255	ADNI2	ADNI2	941_S_4255	941	bl	2011-11-14	CN	CN	3 Tesla MRI	3 Tesla MRI	261061	32916	6702	1076170	3579	19294	21906	1585050	29	72.4	Male	16	Not Hisp/Latino	White	Never married	1	1.29694		1.1265					0	9	11	2	49	8	7	50	10		56	0	26	1.5	1	1
4255	ADNI2	ADNI2	941_S_4255	941	m03	2011-12-02	CN		3 Tesla MRI	3 Tesla MRI	277043	32184	6507	1077290	3813	19966	21602	1581770		72.4	Male	16	Not Hisp/Latino	White	Never married	1
4255	ADNI2	ADNI2	941_S_4255	941	m06	2012-05-21	CN	CN	3 Tesla MRI	3 Tesla MRI	312777	33978	6560	1067100	3746	20223	21262	1582690	30	72.4	Male	16	Not Hisp/Latino	White	Never married	1								1	5	6	1	53	9	1	7.14286			54	0	23	1.875	1	1
4255	ADNI2	ADNI2	941_S_4255	941	m12	2012-11-16	CN	CN	3 Tesla MRI	3 Tesla MRI	362872		6451					1582330	29	72.4	Male	16	Not Hisp/Latino	White	Never married	1								0	4	5	1	47	9	8	61.5385	8		90	0	24	2.25	1	1.14286
4255	ADNI2	ADNI2	941_S_4255	941	m24	2013-11-06	CN	CN	3 Tesla MRI	3 Tesla MRI	414585	35828	6253	1067460	3655	18889	21323	1581600	29	72.4	Male	16	Not Hisp/Latino	White	Never married	1	1.33966		1.1131					0	12	15	3	34	3	7	87.5	10		45	0	26	1.75	1	1.14286
4256	ADNI2	ADNI2	035_S_4256	35	bl	2011-12-21	EMCI	MCI	3 Tesla MRI	3 Tesla MRI	272818	21504	6613	1077820	3662	21073	20226	1502680	29	62.8	Female	20	Not Hisp/Latino	White	Married	1	1.28122		1.1903		1389	210.9	17.51	0.5	8	14	6	55	6	3	21.4286	9		48	0	26	2.875	2.44444	2.42857
4256	ADNI2	ADNI2	035_S_4256	35	m03	2012-03-26	EMCI		3 Tesla MRI	3 Tesla MRI	377485	21750	6677	1077750	3395	20940	20177	1506340		62.8	Female	20	Not Hisp/Latino	White	Married	1
4256	ADNI2	ADNI2	035_S_4256	35	m06	2012-06-28	EMCI	MCI	3 Tesla MRI	3 Tesla MRI	322262	20942	6709	1082420	3484	20288	19999	1500230	27	62.8	Female	20	Not Hisp/Latino	White	Married	1								0.5	5	8	3	48	6	3	25			54	3	25	2.625	2.33333	2.14286
4256	ADNI2	ADNI2	035_S_4256	35	m12	2013-01-14	EMCI	MCI	3 Tesla MRI	3 Tesla MRI	358030	21192	6965	1082680	3266	21033	19914	1503170	29	62.8	Female	20	Not Hisp/Latino	White	Married	1								0.5	6	9	3	55	6	4	33.3333	11		62	1	23	3.125	2.44444	1.57143
4257	ADNI2	ADNI2	018_S_4257	18	bl	2011-11-08	CN	CN	3 Tesla MRI	3 Tesla MRI	263738	60261	6959	1206110	4770	21058	20315	1858300	29	78.9	Male	12	Not Hisp/Latino	White	Married	0								0	8	9	1	45	5	5	41.6667	16		117	0	27	1.375	1.55556	1
4257	ADNI2	ADNI2	018_S_4257	18	m03	2012-04-09	CN		3 Tesla MRI		299234	61286	6717	1196570	4155	20050	19419	1853610		78.9	Male	12	Not Hisp/Latino	White	Married	0
4257	ADNI2	ADNI2	018_S_4257	18	m06	2012-05-15	CN	CN	3 Tesla MRI	3 Tesla MRI	322463	62570	6454	1196580	3209	20434	20289	1850940	29	78.9	Male	12	Not Hisp/Latino	White	Married	0								0.5	5	10	4	43	4	8	80			98	1	27	1.5	1.44444	1
4258	ADNI2	ADNI2	137_S_4258	137	bl	2011-10-17	AD	Dementia			261075	44708	6697	1239580	3813	20263	21885	1846790	24	75.8	Male	14	Not Hisp/Latino	White	Married	1	1.21619		1.2669		641.6	322.5	34.52	2.5	19	29	9	17	2	4	100	1		195	10	18	3.375	2.33333	2.28571
4258	ADNI2	ADNI2	137_S_4258	137	m03	2012-01-06	AD			3 Tesla MRI	282663	45228	6358	1246380	3863	19866	22246	1847900		75.8	Male	14	Not Hisp/Latino	White	Married	1
4258	ADNI2	ADNI2	137_S_4258	137	m06	2012-04-27	AD	Dementia			305527	43340		1235900	3175	19879	21707	1824180	23	75.8	Male	14	Not Hisp/Latino	White	Married	1								3	17	27	9	31	2	7	100			139	10	20	3.875	3.33333	2.57143
4258	ADNI2	ADNI2	137_S_4258	137	m12	2012-10-15	AD	Dementia		3 Tesla MRI	350386	45491	5997	1222620	3419	19317	21844	1811360	29	75.8	Male	14	Not Hisp/Latino	White	Married	1								2	14	24	7	22	3	4	66.6667	1		127	8	19	3.5	2.88889	2.14286
4258	ADNI2	ADNI2	137_S_4258	137	m24	2013-10-18	AD	Dementia		3 Tesla MRI	431478		8072					1728010	24	75.8	Male	14	Not Hisp/Latino	White	Married	1	1.27711		1.4481					2.5	13	26	10	18	1	4	100	0		114	13	17	2.75	2.33333	1.28571
4259	ADNI2	ADNI2	073_S_4259	73	bl	2011-11-07	EMCI	MCI	3 Tesla MRI	3 Tesla MRI	261063	15449	6342	1019070	3543	18703	19623	1428900	29	63	Female	20	Not Hisp/Latino	White	Divorced	1	1.23753		1.2701					0.5	4	9	3	55	6	2	15.3846	9		76	0	28	2.625	1.77778	1.71429
4259	ADNI2	ADNI2	073_S_4259	73	m03	2012-01-27	EMCI		3 Tesla MRI	3 Tesla MRI	282680	16589	6305	1024970	3564	18870	19568	1428570		63	Female	20	Not Hisp/Latino	White	Divorced	1
4259	ADNI2	ADNI2	073_S_4259	73	m06	2012-05-21	EMCI	MCI	3 Tesla MRI	3 Tesla MRI	312775	17162	6276	1012690				1427560	30	63	Female	20	Not Hisp/Latino	White	Divorced	1								0.5	2	2	0	61	7	0	0			43	0	27	3	1.77778	1.28571
4259	ADNI2	ADNI2	073_S_4259	73	m12	2012-11-19	EMCI	MCI	3 Tesla MRI	3 Tesla MRI	351344	20457	5904	986640	3704	17256	17965	1427650	28	63	Female	20	Not Hisp/Latino	White	Divorced	1								0.5	3	4	1	68	6	0	0	15		50	0	27	1.625	1.55556	1.14286
4259	ADNI2	ADNI2	073_S_4259	73	m24	2013-11-04	EMCI	MCI	3 Tesla MRI	3 Tesla MRI	403745	20213	6020	990973	3636	17972	18262	1431330	29	63	Female	20	Not Hisp/Latino	White	Divorced	1	1.12263		1.2853		469.5	171.4	17.37	1	3	3	0	66	5	3	20	9		39	0	30	1.25	1.33333	1.14286
4260	ADNI2	ADNI2	109_S_4260	109	bl	2011-10-25	EMCI	MCI			263724	29192	6862	1094210	3637	21238	19793	1490020	29	77.6	Female	17	Not Hisp/Latino	Black	Widowed	0	1.41723				718.3	218.3	19.76	1	7	14	5	37	7	-4	-36.3636	6		259	0	20	2	1.44444	1.42857
4262	ADNI2	ADNI2	002_S_4262	2	bl	2011-10-11	CN	CN	3 Tesla MRI	3 Tesla MRI	261069	61364	7135	969297	3738	16215	20776	1552880	29	72.8	Female	16	Not Hisp/Latino	White	Married	0	1.3243		1.5396		790.5	347.9	34.28	0	7	9	2	52	9	2	13.3333	12		85	1	27	2	1.66667	1.14286
4262	ADNI2	ADNI2	002_S_4262	2	m03	2012-01-02	CN		3 Tesla MRI	3 Tesla MRI	281859	61543	7012	963954	3772	16067	20942	1553970		72.8	Female	16	Not Hisp/Latino	White	Married	0
4262	ADNI2	ADNI2	002_S_4262	2	m06	2012-04-19	CN	CN	3 Tesla MRI	3 Tesla MRI	305537	62996	7168	956616	3761	14912	21255	1547830	29	72.8	Female	16	Not Hisp/Latino	White	Married	0								0	4	7	2	54	8	2	14.2857			98	0	25	2	1.33333	1.28571
4262	ADNI2	ADNI2	002_S_4262	2	m12	2012-10-18	CN	CN	3 Tesla MRI	3 Tesla MRI	349527	65851	7023	952560	3708	15500	20452	1547800	30	72.8	Female	16	Not Hisp/Latino	White	Married	0								0	2	2	0	64	8	0	0	12		84	1	27	1.375	1.22222	1.14286
4262	ADNI2	ADNI2	002_S_4262	2	m24	2013-10-24	CN	MCI	3 Tesla MRI	3 Tesla MRI	399888	73249	6940	938627				1575100	27	72.8	Female	16	Not Hisp/Latino	White	Married	0	1.24601		1.4204		848.4	408.5	40.18	0.5	6	6	0	65	7	3	20	14		62	1	28	1.625	1.22222	1.28571
4262	ADNI2	ADNI2	002_S_4262	2	m48	2015-10-08	CN	MCI	3 Tesla MRI	3 Tesla MRI	765011	91617	6450	907788				1582990	25	72.8	Female	16	Not Hisp/Latino	White	Married	0			1.485		728.8	391	38.42	2.5	11	14	2	52	11	3	20	16		300	12	21	2.5	1.44444	1.28571
4262	ADNI2	ADNI2	002_S_4262	2	m60	2016-10-20	CN	Dementia	3 Tesla MRI	3 Tesla MRI	797077	102924	6140	892541	2691	11351	18368	1555300	19	72.8	Female	16	Not Hisp/Latino	White	Married	0								6	18	26	6	21	0	4	100	5			23		2.375	2	2
4263	ADNI2	ADNI2	014_S_4263	14	bl	2011-10-18	LMCI	MCI	3 Tesla MRI	3 Tesla MRI	261065	65865	6622	1137160	3875	24978	25611	1760970	27	74.3	Male	20	Not Hisp/Latino	White	Married	1	1.16011		1.8822		669.3	404.3	41.11	2.5	13	20	7	31	3	7	87.5	2		140	4	21	2.25	1.77778	1.14286
4263	ADNI2	ADNI2	014_S_4263	14	m03	2012-01-05	LMCI		3 Tesla MRI		282715	69011	6440	1132250	4341	25781	25053	1762410		74.3	Male	20	Not Hisp/Latino	White	Married	1
4263	ADNI2	ADNI2	014_S_4263	14	m06	2012-04-24	LMCI	MCI	3 Tesla MRI		299288	68748	6347	1122190	4037	25663	25013	1756460	27	74.3	Male	20	Not Hisp/Latino	White	Married	1								2.5	15	22	7	36	4	9	100			240	7	21	2.5	1.88889	1.71429
[truncated: 3,960 more rows]
[truncated: 66 more columns]
