# Supplementary material for: A machine learning approach for identifying anatomical biomarkers of early mild cognitive impairment
Source: PeerJ. 2024 Dec 13;12:e18490. doi: 10.7717/peerj.18490 (PMC11648692; doi:10.7717/peerj.18490)
Supplement: Supplemental Information 1 [file peerj-12-18490-s001.zip › code_Aug2024/class_learn_app_auto.m]

function [cvStats, honStats, colnames, scoresfeat] = ...
    class_learn_app_auto(cfunc, fsname, datatable, ClassNames, IDC, K, NMC, Niter, fcent, fnorm)
% [cvStats, honStats, colnames, scoresfeat] = ...
%       class_learn_app_auto(cfunc, fsname, datatable, ClassNames, IDC, K, NMC, Niter, fcent, fnorm)
% Hold-out nested cross-validation with Monte Carlo replication
%
% INPUT:
% cfunc - classifier function
% fsname - name of feature selection function: {'MRMR' 'Chi2' 'Relieff' 'Anova' 'kruskalwallis'}
% datatable - data in table format after reading Excel file with predictors in Matlab
% ClassNames - labels of the two classes
% IDC - id of critical class
% K - number of K folds
% NMC - Number of Monte Carlo simulations
% Niter - Number of Bayesian optimization iterations
% fcent = true if data need to be centered
% fnorm = true if data need to be normalized
%
% OUTPUT:
% cvStats  - cross-validatation statistics for each Monte Carlo replication. Dimension: NMC x 4.
%            Columns are accuracy, sensitivity, specificity, and area under curve, in this order.
% honStats - holdout samples statistics for each Monte Carlo replication. Dimension: NMC x 3.
%            Columns are accuracy, sensitivity and specificity in this order.
% colnames - names of calculated statistics
% colnames - scoring ranking for each predictor according to the selected feature selection technique (fsname)

% Remove columns with NaN entries
flag = any(isnan(table2array(datatable)));
datatable(:,flag) = [];
Xall = table2array(removevars(datatable,'Group'));
Yall = datatable.Group;

Nobs = length(Yall);
Nvars = size(Xall,2);
cvStats = zeros(NMC,4);
honStats = zeros(NMC,4);
scoresfeat = zeros(Nvars,NMC);
colnames = {'accuracy', 'sensitivity', 'specificity', 'AUC'};
for inmc = 1:NMC
    if (mod(inmc,100) == 0)
        disp([inmc NMC]);
    end
    cv  = cvpartition(Yall,'k',K);
    acc = 0;
    sens = 0;
    spec = 0;
    AUC = 0;
    AUCho = 0;
    ypred = zeros(Nobs,1);
    for k = 1:K
        fprintf('k=%d of %d folds. Monte Carlo iteration %d of %d ... \n', k, K, inmc, NMC);

        % Extract data for selected fold
        flagtrain = cv.training(k);
        flagho = cv.test(k);
        X = Xall(flagtrain,:);
        Y = Yall(flagtrain);
        Xho = Xall(flagho,:);
        Yho = Yall(flagho);
        if fcent
            tmp = mean(X);
            X = X-tmp;
            Xho = Xho-tmp;
        end
        if fnorm
            tmp = sqrt(sum(X.^2));
            X = X./tmp;
            Xho = Xho./tmp;
        end
        
        %% Selecting features
        switch lower(fsname)
            case 'mrmr'
                [~,scores] = fscmrmr(X,Y);
            case 'chi2'
                [~,scores] = fscchi2(X,Y);
            case 'relieff'
                [~,scores] = relieff(X,Y,10);
            case 'anova'
                p = zeros(Nvars,1);
                for i = 1:Nvars
                    p(i) = anova1(X(:,i),Y,'off');
                end
                scores = -log(p);
            case 'kruskalwallis'
                p = zeros(Nvars,1);
                for i = 1:Nvars
                    p(i) = kruskalwallis(X(:,i),resp,'off');
                end
                scores = -log(p);
        end
        scoresfeat(:,inmc) = scoresfeat(:,inmc) + scores(:);

        % sort scores in descending order and select features according to
        % each method cutoff
        [scores,indfeatsel] = sort(scores,'descend');
        switch lower(fsname)
            case 'mrmr'
                indfeatsel = indfeatsel(1:nnz(scores>0));
            case 'chi2'
                
            case 'relieff'
                indfeatsel = indfeatsel(1:nnz(scores>0));
            case 'anova'
                
            case 'kruskalwallis'
                
        end
        X = X(:,indfeatsel);
        Xho = Xho(:,indfeatsel);
        
        %% Train classifier and calculate performance measures
        mdl = feval(cfunc,X,Y,Niter,K-1);
        [yfit,prob] = mdl.predict(X);
        if isnumeric(ClassNames{IDC})
            resp = (Y == ClassNames{IDC});
        else
            resp = strcmp(Y,ClassNames{IDC});
        end
        [~,~,~,tmp] = perfcurve(resp, prob(:,IDC), 'true');
        AUC = AUC + tmp;
      
        if isnumeric(ClassNames{IDC})
            acc = acc + nnz(Y == yfit)/length(yfit);
            flag = (Y == ClassNames{IDC});
            sens = sens + nnz(flag & (yfit == ClassNames{IDC}))/nnz(flag);
            spec = spec + nnz(~flag & (yfit == ClassNames{3-IDC}))/nnz(~flag);
        else
            acc = acc + nnz(strcmp(Y,yfit))/length(yfit);
            flag = strcmp(Y,ClassNames{IDC});
            sens = sens + nnz(flag & strcmp(yfit,ClassNames{IDC}))/nnz(flag);
            spec = spec + nnz(~flag & strcmp(yfit, ClassNames{3-IDC}))/nnz(~flag);
        end
        
        % evaluate classifier on holdout samples
        [ypred(flagho),prob] = mdl.predict(Xho);
        if isnumeric(ClassNames{IDC})
            resp = (Yho == ClassNames{IDC});
        else
            resp = strcmp(Yho,ClassNames{IDC});
        end
        [~,~,~,tmp] = perfcurve(resp, prob(:,IDC), 'true');
        AUCho = AUCho + tmp;
    end
    % summarize stats for cross-validation
    cvStats(inmc,:) = [acc sens spec AUC]/K;
    
    % summarize stats for holdout samples
    [C,~] = confusionmat(Yall, ypred);
    honStats(inmc,1) = sum(diag(C))/sum(C(:));                                      % prediction accuracy
    if isnumeric(ClassNames{IDC})
        flag = (Yall == ClassNames{IDC});
        honStats(inmc,2) = nnz(flag & (ypred == ClassNames{IDC}))/nnz(flag);         % sensitivity
        honStats(inmc,3) = nnz((~flag) & (ypred == ClassNames{3-IDC}))/nnz(~flag);    % specificity
    else
        flag = strcmp(Yall, ClassNames{IDC});
        honStats(inmc,2) = nnz(flag & strcmp(ypred,ClassNames{IDC}))/nnz(flag);         % sensitivity
        honStats(inmc,3) = nnz(~flag & strcmp(ypred, ClassNames{3-IDC}))/nnz(~flag);    % specificity
    end
    honStats(inmc,4) = AUCho/K;
end
scoresfeat = scoresfeat/K;
