# Supplementary material for: A machine learning approach for identifying anatomical biomarkers of early mild cognitive impairment
Source: PeerJ. 2024 Dec 13;12:e18490. doi: 10.7717/peerj.18490 (PMC11648692; doi:10.7717/peerj.18490)
Supplement: Supplemental Information 1 [file peerj-12-18490-s001.zip › code_Aug2024/EMCI_uncorrected_TotalLRbrain_volume.xlsx]

## Sheet: Sheet1
ID	DX_bl	DX	ICV	MMSE	AGE	PTGENDER	PTEDUCAT	lh_bankssts_volume	rh_bankssts_volume	Total_bankssts	lh_caudalanteriorcingulate_volume	rh_caudalanteriorcingulate_volume	Total_caudalanteriorcingulate	lh_caudalmiddlefrontal_volume	rh_caudalmiddlefrontal_volume	Total_caudalmiddlefrontal	lh_cuneus_volume	rh_cuneus_volume	Total_cuneus	lh_entorhinal_volume	rh_entorhinal_volume	Total_entorhinal	lh_fusiform_volume	rh_fusiform_volume	Total_fusiform	lh_inferiorparietal_volume	rh_inferiorparietal_volume	Total_inferiorparietal	lh_inferiortemporal_volume	rh_inferiortemporal_volume	Total_inferiortemporal	lh_isthmuscingulate_volume	rh_isthmuscingulate_volume	Total_isthmuscingulate	lh_lateraloccipital_volume	rh_lateraloccipital_volume	Total_lateraloccipital	lh_lateralorbitofrontal_volume	rh_lateralorbitofrontal_volume	Total_lateralorbitofrontal	lh_lingual_volume	rh_lingual_volume	Total_lingual	lh_medialorbitofrontal_volume	rh_medialorbitofrontal_volume	Total_medialorbitofrontal	lh_middletemporal_volume	rh_middletemporal_volume	Total_middletemporal
ADNI_002_S_2010	EMCI	MCI	1392850	30	62.9	2	20	1831	1864	3695	593	1528	2121	5342	5765	11107	2702	2878	5580	1689	1510	3199	7767	6288	14055	9646	12908	22554	9272	8647	17919	2581	2267	4848	10809	10144	20953	6651	6311	12962	5624	5972	11596	4247	5544	9791	8888	10278	19166
ADNI_002_S_2043	EMCI	MCI	1436660	30	72.2	2	20	2631	1841	4472	1950	1846	3796	5718	5345	11063	2228	2911	5139	1571	1645	3216	8316	8267	16583	11302	13112	24414	8993	9527	18520	2359	2019	4378	10927	11367	22294	6569	6818	13387	5375	5601	10976	3999	5777	9776	10011	10118	20129
ADNI_002_S_2073	EMCI	MCI	1496930	29	63.4	2	20	2877	1786	4663	1900	2635	4535	4922	5091	10013	3327	3277	6604	1867	2660	4527	9691	9943	19634	10836	12497	23333	12533	11631	24164	2573	1835	4408	12940	13359	26299	6967	6940	13907	8263	7900	16163	4226	4970	9196	9395	12036	21431
ADNI_002_S_4237	EMCI	MCI	1516250	29	80.9	2	13	2295	1700	3995	1074	1658	2732	7274	6291	13565	2394	2710	5104	1777	1700	3477	8788	7996	16784	9954	13068	23022	11561	10411	21972	2323	1957	4280	10084	11105	21189	7600	7409	15009	5774	5514	11288	5658	5417	11075	8875	11927	20802
ADNI_002_S_4447	EMCI	MCI	1350070	27	67.5	2	19	2181	1871	4052	1240	1897	3137	4904	3946	8850	2820	2901	5721	1499	1276	2775	9265	9169	18434	9749	13426	23175	9457	8952	18409	2261	2400	4661	11034	11645	22679	6317	6454	12771	6653	5967	12620	4559	4953	9512	9148	8912	18060
ADNI_002_S_4473	EMCI	MCI	1814770	27	74.8	1	16	2557	2365	4922	2521	2315	4836	7482	6466	13948	2808	2723	5531	3869	3041	6910	9357	8909	18266	13626	18648	32274	12877	10757	23634	3211	2752	5963	12413	15110	27523	8483	8135	16618	6323	6783	13106	5368	5734	11102	11348	12577	23925
ADNI_002_S_4799	EMCI	MCI	1671810	29	68	1	14	2643	2290	4933	1415	2325	3740	6199	5318	11517	3805	3664	7469	1733	2068	3801	10585	9907	20492	11874	15316	27190	12412	11122	23534	3251	3286	6537	14425	13215	27640	7547	7527	15074	8460	8421	16881	5273	5488	10761	13065	11884	24949
ADNI_006_S_4679	EMCI	MCI	1616580	28	69.1	1	17	2202	2300	4502	1353	1842	3195	5291	5266	10557	3388	3203	6591	1500	1210	2710	9718	9843	19561	10819	13600	24419	10632	10721	21353	2805	2446	5251	12386	14285	26671	7126	7460	14586	6295	6880	13175	5012	4867	9879	10934	10113	21047
ADNI_007_S_2394	EMCI	MCI	1596590	30	67.4	1	20	2351	2471	4822	2147	2258	4405	7628	4614	12242	3104	3637	6741	1704	1210	2914	9806	10521	20327	11731	18650	30381	15111	13119	28230	3276	2706	5982	12523	10749	23272	8129	7848	15977	5883	5745	11628	5119	5787	10906	12319	14570	26889
ADNI_009_S_2208	EMCI	MCI	1454040	27	68.8	1	16	1801	1731	3532	880	1824	2704	3729	3881	7610	3026	3764	6790	1932	1796	3728	9302	8165	17467	8643	11936	20579	10616	7786	18402	2860	2555	5415	12462	13882	26344	6350	6266	12616	7231	9053	16284	4539	4422	8961	9304	10737	20041
ADNI_009_S_2381	EMCI	MCI	1653490	28	69.1	1	16	2187	2459	4646	2073	2739	4812	7562	6815	14377	3838	3635	7473	1337	1328	2665	9546	10781	20327	10656	14799	25455	12682	11432	24114	2542	2241	4783	14373	13628	28001	7227	7153	14380	8222	9073	17295	4656	5044	9700	12558	11688	24246
ADNI_009_S_4530	EMCI	MCI	1621410	30	75.9	1	18	1826	1801	3627	1529	1605	3134	5387	4558	9945	3896	3884	7780	1635	1457	3092	6746	7520	14266	10658	10915	21573	9709	8040	17749	2786	2913	5699	12464	12554	25018	7122	6380	13502	7497	9428	16925	4801	4435	9236	9867	10361	20228
ADNI_009_S_4814	EMCI	MCI	1591650	30	69.3	2	18	2435	1993	4428	1573	2025	3598	5492	7222	12714	4027	4259	8286	1819	1594	3413	8902	9236	18138	9873	11858	21731	11471	11111	22582	2183	2481	4664	11100	12566	23666	7578	7590	15168	7172	7050	14222	5119	4542	9661	10649	12321	22970
ADNI_009_S_4958	EMCI	MCI	1517100	28	69.5	1	20	2413	1560	3973	1508	1441	2949	5031	4989	10020	2924	3469	6393	1889	1963	3852	8896	8277	17173	9834	14231	24065	7433	9093	16526	2396	2103	4499	11128	11875	23003	7051	6551	13602	5787	6631	12418	4290	5132	9422	9712	9802	19514
ADNI_009_S_5000	EMCI	MCI	1455630	26	76.6	1	18	1476	1546	3022	1456	2144	3600	6915	4628	11543	3712	3210	6922	2475	1890	4365	7239	8058	15297	9713	9811	19524	9119	9089	18208	2491	2083	4574	11024	10628	21652	6763	5746	12509	5560	5986	11546	4493	5115	9608	6062	7968	14030
ADNI_011_S_2274	EMCI	MCI	2072470	30	64	1	18	3930	2176	6106	2938	2773	5711	9079	7136	16215	3665	4074	7739	1298	1794	3092	10010	10169	20179	14268	18040	32308	8870	12415	21285	3322	2865	6187	12898	12847	25745	9215	9018	18233	7803	7556	15359	6301	7291	13592	11403	13828	25231
ADNI_011_S_4235	EMCI	MCI	1688950	27	63.8	1	16	1981	2184	4165	2316	1460	3776	6800	5486	12286	3228	4003	7231	1727	2027	3754	12076	10924	23000	10068	15188	25256	12279	11849	24128	2404	2361	4765	12879	14052	26931	7664	6695	14359	6834	8441	15275	5053	5553	10606	9974	11834	21808
ADNI_011_S_4547	EMCI	MCI	1523300	30	77.3	1	18	1865	1617	3482	1760	2297	4057	5982	7134	13116	3188	3977	7165	1919	2388	4307	9446	8969	18415	9781	12879	22660	9582	9560	19142	2785	3182	5967	11861	12594	24455	7378	8532	15910	7644	8041	15685	5520	6070	11590	10671	11071	21742
ADNI_011_S_4893	EMCI	MCI	1414420	28	68.1	2	12	1766	1908	3674	1141	1804	2945	6285	5050	11335	3133	2711	5844	1615	1556	3171	8060	9245	17305	8477	9814	18291	10635	10178	20813	2179	2108	4287	10560	11157	21717	6946	6839	13785	6296	6110	12406	4669	4746	9415	9282	10641	19923
ADNI_012_S_4128	EMCI	MCI	1526830	24	72.8	2	12	2366	1823	4189	1322	1690	3012	5471	5095	10566	2108	2282	4390	1371	1334	2705	8059	7629	15688	11209	13417	24626	9945	9419	19364	2384	2054	4438	9380	9592	18972	5848	6339	12187	5033	4601	9634	3989	4563	8552	11048	11158	22206
ADNI_012_S_4188	EMCI	MCI	1739400	28	77.2	1	14	1727	1775	3502	1448	1251	2699	5958	5880	11838	3871	3604	7475	1481	1412	2893	8705	9244	17949	10993	14926	25919	9004	10535	19539	2860	2152	5012	13062	14064	27126	7763	7161	14924	7027	7118	14145	5712	6227	11939	11044	10802	21846
ADNI_012_S_4849	EMCI	MCI	1299290	29	65.9	2	18	2194	1560	3754	1203	1217	2420	5181	5087	10268	2346	2319	4665	1451	1393	2844	8540	7501	16041	9530	12828	22358	7892	9484	17376	1764	1519	3283	9366	9832	19198	6629	5951	12580	5384	5272	10656	4421	4417	8838	7821	9130	16951
ADNI_012_S_4987	EMCI	MCI	1818630	25	69.3	1	18	1770	2126	3896	1500	1533	3033	6744	6563	13307	2700	3537	6237	2108	1726	3834	9260	8401	17661	11074	14241	25315	10316	8583	18899	2457	2188	4645	12360	10313	22673	6287	5893	12180	5877	6756	12633	4940	4556	9496	9350	10853	20203
ADNI_013_S_2324	EMCI	MCI	1326480	29	56.3	2	13	1767	1546	3313	1454	1618	3072	5044	3810	8854	2560	2602	5162	1656	1522	3178	8625	8589	17214	8241	10666	18907	9125	8143	17268	2151	1927	4078	10214	9626	19840	7132	6757	13889	5310	5782	11092	4598	4460	9058	8609	9282	17891
ADNI_013_S_2389	EMCI	MCI	1414350	29	57.8	2	15	2729	2007	4736	1432	1932	3364	5401	5305	10706	2685	2829	5514	1529	1402	2931	7996	6868	14864	10191	11232	21423	9318	9519	18837	2332	2555	4887	11585	10746	22331	6135	6333	12468	6371	6577	12948	4408	4777	9185	9014	11586	20600
ADNI_013_S_4268	EMCI	MCI	1486580	29	63.5	2	15	1802	1783	3585	1335	1209	2544	4857	4866	9723	2346	2439	4785	1491	1728	3219	7730	8603	16333	8931	11017	19948	8040	8714	16754	1911	1891	3802	8842	9227	18069	6441	6014	12455	5693	5399	11092	3942	4488	8430	9111	9400	18511
ADNI_013_S_4791	EMCI	MCI	1414940	29	67.6	2	12	1944	2350	4294	1457	1678	3135	5997	4135	10132	2440	2736	5176	1688	1297	2985	7794	7899	15693	11223	13868	25091	9473	8275	17748	2236	2277	4513	8716	8381	17097	5786	5686	11472	5865	6303	12168	5080	5391	10471	9913	11229	21142
ADNI_013_S_4917	EMCI	MCI	1644580	24	75	1	19	2114	2227	4341	2316	1843	4159	5421	4830	10251	2942	3155	6097	1797	1535	3332	10598	7725	18323	10566	12878	23444	9532	10303	19835	2571	2244	4815	11074	12400	23474	7030	6361	13391	6020	6540	12560	4836	4948	9784	8828	10395	19223
ADNI_014_S_2185	EMCI	MCI	1721560	29	73	1	17	2691	2438	5129	2216	3138	5354	5247	4479	9726	3907	3973	7880	2596	1981	4577	10228	9879	20107	13945	18923	32868	10592	11352	21944	3185	3082	6267	14004	14097	28101	8452	8193	16645	7874	8085	15959	7146	5924	13070	11689	13270	24959
ADNI_014_S_2308	EMCI	MCI	1390450	29	74.8	1	15	1720	1680	3400	1547	1246	2793	5044	4058	9102	2715	3006	5721	1323	1516	2839	7703	8611	16314	8686	12526	21212	9053	9297	18350	2019	2182	4201	11094	10284	21378	5760	5927	11687	6108	6564	12672	4799	5332	10131	10554	10766	21320
ADNI_014_S_4328	EMCI	MCI	1244220	29	67.6	2	14	1767	1680	3447	757	1478	2235	5076	4333	9409	2505	2665	5170	1928	1493	3421	5927	6587	12514	9819	10864	20683	8559	6986	15545	1764	1975	3739	10348	10649	20997	5743	5671	11414	4494	4571	9065	3830	4300	8130	7713	8756	16469
ADNI_018_S_2133	EMCI	MCI	1587810	30	62.5	2	18	2077	2112	4189	2106	2351	4457	7307	6626	13933	3271	3119	6390	1744	1300	3044	9478	7783	17261	9980	12656	22636	10060	8361	18421	2531	2065	4596	12337	12142	24479	7235	7444	14679	5975	7165	13140	5114	5230	10344	11206	12171	23377
ADNI_018_S_2138	EMCI	MCI	1328070	27	81.6	1	13	1579	1275	2854	1066	1536	2602	4349	4247	8596	1974	2551	4525	2228	1539	3767	7494	6395	13889	8733	9847	18580	7361	8212	15573	1938	1637	3575	10544	8874	19418	6319	5937	12256	4573	5524	10097	4066	4562	8628	7151	7591	14742
ADNI_018_S_2155	EMCI	MCI	1429900	27	68.9	2	14	1535	2242	3777	1477	2747	4224	6019	5661	11680	3067	3045	6112	2896	1958	4854	9730	9887	19617	8114	12005	20119	11018	10293	21311	2289	2053	4342	11583	10115	21698	7505	7208	14713	6028	5933	11961	4273	5571	9844	9305	12199	21504
ADNI_018_S_2180	EMCI	MCI	1343030	30	77.6	2	12	2034	2086	4120	1705	2106	3811	5485	4641	10126	2523	2876	5399	1919	2024	3943	7152	6995	14147	9400	11873	21273	9095	8497	17592	2286	2242	4528	11278	10099	21377	6651	6038	12689	6216	5759	11975	4035	4729	8764	8844	10583	19427
ADNI_018_S_4597	EMCI	MCI	1465630	29	68.5	2	18	1687	1713	3400	1280	2152	3432	5030	5563	10593	2796	3387	6183	1524	1373	2897	6054	7996	14050	9484	11555	21039	7276	7753	15029	2384	2020	4404	9939	12386	22325	6561	6014	12575	5344	5901	11245	3689	4366	8055	8049	8895	16944
ADNI_018_S_4809	EMCI	MCI	1665940	24	78.3	1	12	2060	1603	3663	1847	2119	3966	6406	4807	11213	3313	3212	6525	1611	1721	3332	6972	6170	13142	8490	10447	18937	10671	9628	20299	2495	2789	5284	10555	10097	20652	8288	8027	16315	5861	5541	11402	5820	6207	12027	8752	10365	19117
ADNI_018_S_4868	EMCI	MCI	1547160	27	77.1	1	12	1954	2020	3974	1318	1535	2853	4731	5003	9734	2555	2749	5304	1313	1593	2906	8027	6723	14750	9147	10091	19238	10522	9265	19787	2457	1829	4286	9543	9482	19025	6832	7007	13839	5875	5281	11156	4455	4827	9282	9385	10412	19797
ADNI_019_S_4285	EMCI	MCI	1771210	29	74	1	16	2413	2575	4988	1525	2888	4413	6705	6839	13544	3329	3399	6728	2089	1655	3744	9934	9395	19329	11057	13303	24360	9667	9308	18975	2654	2349	5003	9817	10191	20008	7604	7296	14900	6164	6452	12616	5178	6344	11522	9920	12741	22661
ADNI_019_S_4680	EMCI	MCI	1280790	29	63.4	2	19	1357	1461	2818	1025	1662	2687	4452	4421	8873	2168	2527	4695	1689	1730	3419	6941	6595	13536	7415	9711	17126	7771	7099	14870	1892	2196	4088	9372	9331	18703	5468	5620	11088	4709	5731	10440	3837	4362	8199	7867	8788	16655
ADNI_022_S_2087	EMCI	MCI	1557560	26	69.5	1	16	1714	2091	3805	1361	1860	3221	5833	5568	11401	2713	3297	6010	1726	1565	3291	8332	8107	16439	12283	12442	24725	9301	10391	19692	2860	2665	5525	11603	9858	21461	6939	7660	14599	6085	7678	13763	4927	5283	10210	10023	11591	21614
ADNI_022_S_2167	EMCI	MCI	1576490	30	80.7	1	18	2001	1645	3646	1855	1498	3353	6186	5950	12136	2771	3216	5987	1712	2430	4142	7874	7453	15327	10062	11796	21858	8855	9354	18209	2901	2281	5182	12627	13422	26049	7906	7549	15455	7086	7591	14677	5225	5697	10922	10607	9599	20206
ADNI_022_S_2263	EMCI	MCI	1574610	29	62	1	16	1821	1384	3205	2124	2357	4481	6360	6780	13140	2939	3201	6140	2525	1921	4446	9723	10345	20068	13768	15069	28837	12595	10859	23454	2797	2462	5259	12156	15851	28007	8358	8372	16730	7126	7599	14725	5080	5300	10380	12238	10993	23231
ADNI_022_S_2379	EMCI	MCI	1707430	30	66	1	18	2117	2348	4465	1819	1714	3533	5832	5103	10935	3143	3140	6283	2097	2158	4255	11793	11572	23365	11556	14838	26394	10619	10500	21119	2386	1977	4363	12457	12996	25453	7395	6815	14210	5744	6298	12042	4826	5870	10696	11308	12048	23356
ADNI_022_S_4805	EMCI	MCI	1556910	28	71.9	2	20	1763	1914	3677	1943	1307	3250	5338	5500	10838	3448	3797	7245	1414	1598	3012	7396	8639	16035	9807	11541	21348	7319	8272	15591	2272	2004	4276	12455	13201	25656	5956	5356	11312	7085	7567	14652	3954	4433	8387	9320	10259	19579
ADNI_022_S_5004	EMCI	MCI	1703530	29	64.6	1	20	2051	2117	4168	2138	1626	3764	5416	4927	10343	2978	4393	7371	2300	2160	4460	9932	10582	20514	12844	13653	26497	10619	8851	19470	2943	2034	4977	12172	13859	26031	6869	7424	14293	6813	8006	14819	4623	5708	10331	9625	10575	20200
ADNI_023_S_2068	EMCI	MCI	1637980	28	83.1	1	20	1906	1611	3517	2005	1772	3777	6066	5875	11941	1347	2213	3560	2054	762	2816	7825	5724	13549	7105	12479	19584	10568	6590	17158	2591	397	2988	10481	8902	19383	6504	6112	12616	6236	1902	8138	5283	4953	10236	8027	11006	19033
ADNI_023_S_4241	EMCI	MCI	1519740	30	69.8	2	18	2111	2192	4303	2087	1979	4066	5573	5129	10702	3482	3458	6940	1378	1891	3269	10240	9228	19468	11178	13423	24601	8973	10589	19562	2589	2442	5031	11480	11943	23423	6775	6750	13525	5949	6981	12930	4212	4832	9044	9231	12865	22096
ADNI_024_S_2239	EMCI	MCI	1432300	28	73.5	2	15	2300	2506	4806	1760	1802	3562	4366	7255	11621	2570	2761	5331	1618	1902	3520	10472	8739	19211	11363	11704	23067	9090	10391	19481	2580	2341	4921	12093	13352	25445	6101	6389	12490	5548	6770	12318	4644	5222	9866	11018	12519	23537
ADNI_024_S_4186	EMCI	MCI	1747570	30	74.4	1	12	2213	2012	4225	1520	2699	4219	6077	5904	11981	3488	3607	7095	1380	1320	2700	9778	10167	19945	11249	17314	28563	9733	8814	18547	2794	2919	5713	13993	16464	30457	7654	7028	14682	7676	9005	16681	5160	5524	10684	12661	11029	23690
ADNI_024_S_4392	EMCI	MCI	1524620	29	82.4	1	12	2225	1907	4132	1707	1908	3615	5499	4863	10362	2762	3624	6386	1499	1246	2745	8943	9335	18278	11848	15894	27742	10906	9203	20109	2327	2469	4796	10796	12418	23214	7164	6997	14161	5469	6037	11506	5111	6673	11784	10832	9628	20460
ADNI_024_S_4674	EMCI	MCI	1576000	24	77.9	1	20	1781	1884	3665	1888	1917	3805	5311	4990	10301	3328	3681	7009	2000	2189	4189	10769	10388	21157	12158	14254	26412	11551	11184	22735	2827	2804	5631	13075	14705	27780	7053	7281	14334	6823	7224	14047	5628	6172	11800	11051	11302	22353
ADNI_031_S_2018	EMCI	MCI	1511340	29	76.4	2	18	2033	1727	3760	1396	1730	3126	4245	4937	9182	2369	2956	5325	1913	1695	3608	8476	8149	16625	9303	12641	21944	10587	9528	20115	2506	2161	4667	9360	9844	19204	7539	7000	14539	5242	6170	11412	5078	5262	10340	9744	10377	20121
ADNI_031_S_2022	EMCI	MCI	1677500	29	66	1	18	1849	1852	3701	1076	1517	2593	6530	6245	12775	3479	3592	7071	2037	1890	3927	9542	8923	18465	11809	12391	24200	10377	9043	19420	2936	2953	5889	14167	13874	28041	7174	7484	14658	6531	7451	13982	4850	5824	10674	11983	11967	23950
ADNI_031_S_2233	EMCI	MCI	1452820	30	55.5	2	19	2164	2093	4257	1003	1793	2796	5012	6512	11524	2564	2862	5426	2075	1582	3657	9647	9359	19006	12540	15198	27738	10009	10898	20907	2412	2234	4646	11787	11069	22856	7290	6888	14178	6825	6501	13326	4292	5456	9748	9662	10871	20533
ADNI_031_S_4005	EMCI	MCI	1768220	29	70.5	1	16	2277	2376	4653	1937	2485	4422	6899	6337	13236	3399	4242	7641	2525	1907	4432	11166	10803	21969	11581	14007	25588	11663	11878	23541	2292	2037	4329	12455	12301	24756	7476	7965	15441	7006	8342	15348	5118	5788	10906	11232	11512	22744
ADNI_031_S_4149	EMCI	MCI	1731280	24	73.3	1	14	2203	1918	4121	1856	1257	3113	6424	6362	12786	3392	3703	7095	2054	1723	3777	8853	7145	15998	10824	11670	22494	12117	11631	23748	2936	2365	5301	12628	12176	24804	7734	7361	15095	6809	7947	14756	5544	5114	10658	12228	12563	24791
ADNI_031_S_4476	EMCI	MCI	1376390	30	88.6	1	11	2337	1797	4134	1353	1371	2724	4709	5571	10280	2480	3366	5846	1529	1460	2989	7294	6605	13899	9542	13349	22891	8722	8522	17244	2346	1920	4266	10433	9876	20309	5587	5196	10783	5026	6850	11876	3805	4448	8253	9527	9932	19459
ADNI_031_S_4947	EMCI	MCI	1590460	24	74.5	1	14	1790	1561	3351	1608	2023	3631	5904	6119	12023	2848	3448	6296	1677	1446	3123	9077	8477	17554	9065	13048	22113	9897	10203	20100	2315	2017	4332	11099	10564	21663	6679	7149	13828	6571	7181	13752	4159	4944	9103	9538	10809	20347
ADNI_032_S_2119	EMCI	MCI	1582550	29	71.7	1	12	2117	2232	4349	1399	1913	3312	5131	5205	10336	2821	2973	5794	1751	1904	3655	10229	9572	19801	9300	13111	22411	10487	11221	21708	2516	2305	4821	12530	11901	24431	7431	7248	14679	5997	6126	12123	5523	5847	11370	10173	11629	21802
ADNI_032_S_2240	EMCI	MCI	1637620	27	78	1	12	2706	2611	5317	1837	1516	3353	5343	5626	10969	2635	2748	5383	2052	2827	4879	10433	8756	19189	11864	15001	26865	10253	9584	19837	3232	2381	5613	10951	11449	22400	7284	6750	14034	5296	6872	12168	5277	6169	11446	11113	11617	22730
ADNI_032_S_2247	EMCI	MCI	1704430	28	65.1	1	19	1610	2512	4122	1968	2278	4246	5705	7098	12803	3607	3474	7081	2383	1623	4006	9531	9668	19199	10722	13622	24344	11181	10531	21712	2794	2492	5286	13543	14299	27842	7750	6938	14688	5010	6480	11490	4513	5200	9713	12425	13233	25658
ADNI_032_S_4823	EMCI	MCI	1525210	28	82.2	1	18	1595	1382	2977	1531	1997	3528	5424	5448	10872	3292	3441	6733	1367	776	2143	9368	5411	14779	9478	12353	21831	7546	6989	14535	2414	2017	4431	10894	12257	23151	6490	7665	14155	5906	6774	12680	4144	4505	8649	8312	8013	16325
ADNI_035_S_2061	EMCI	MCI	1440060	28	66	2	16	1936	2084	4020	1789	1953	3742	5222	4558	9780	3050	3490	6540	1903	1574	3477	9169	8071	17240	11098	11630	22728	11783	10585	22368	2113	1972	4085	13601	14773	28374	6677	6330	13007	6948	6978	13926	4613	5547	10160	10234	12487	22721
ADNI_035_S_2074	EMCI	MCI	1468610	28	62	1	16	2156	2062	4218	1626	1861	3487	6080	4927	11007	3157	3696	6853	1427	1316	2743	10299	9267	19566	11475	12823	24298	8097	9110	17207	2124	2667	4791	11987	12341	24328	7253	6580	13833	7346	6971	14317	4628	4730	9358	11548	11455	23003
ADNI_035_S_2199	EMCI	MCI	1690940	25	83.2	1	12	2905	1813	4718	2233	2032	4265	6232	5520	11752	4263	4560	8823	2260	2014	4274	8708	7532	16240	10325	14802	25127	9530	10528	20058	2691	2828	5519	13641	14975	28616	7203	7138	14341	6875	7131	14006	5441	6035	11476	10546	11038	21584
ADNI_035_S_4256	EMCI	MCI	1502680	29	62.8	2	20	2378	2270	4648	1411	1891	3302	5101	4874	9975	3826	3778	7604	1708	1318	3026	8987	9659	18646	9986	12367	22353	11848	10666	22514	2354	2150	4504	12072	10956	23028	7071	6917	13988	6668	6498	13166	5122	4564	9686	9445	10878	20323
ADNI_036_S_2378	EMCI	MCI	1690220	30	59.9	1	19	2744	2736	5480	1482	3068	4550	7117	6203	13320	3591	4392	7983	2515	1641	4156	13278	11507	24785	13713	14338	28051	12753	11833	24586	3251	2508	5759	14402	16183	30585	8911	8441	17352	7425	7665	15090	6330	6422	12752	13072	13718	26790
ADNI_036_S_2380	EMCI	MCI	1658090	28	67.8	1	16	1888	1900	3788	2104	1733	3837	6815	5620	12435	3912	4631	8543	1716	1686	3402	11796	10672	22468	9268	13136	22404	11244	8532	19776	2645	2433	5078	13996	15010	29006	8916	8248	17164	6830	7442	14272	5836	5942	11778	11103	11554	22657
ADNI_037_S_4146	EMCI	MCI	1625400	28	61.8	1	14	2342	1931	4273	2085	1790	3875	7517	6732	14249	2962	3481	6443	2380	2088	4468	11700	10292	21992	11296	16147	27443	12731	12928	25659	2760	3035	5795	12740	14728	27468	7891	7917	15808	6215	7641	13856	5299	5325	10624	12236	13074	25310
ADNI_037_S_4706	EMCI	MCI	1479080	30	60.7	1	14	2654	2321	4975	1472	2134	3606	6165	6235	12400	2754	3446	6200	1872	1951	3823	9458	8495	17953	12897	15665	28562	11850	11320	23170	2732	2495	5227	11038	10559	21597	6634	6762	13396	7853	7804	15657	4240	5335	9575	11066	11152	22218
ADNI_041_S_4051	EMCI	MCI	1651540	29	70.6	1	16	2285	2653	4938	1452	1370	2822	7079	6868	13947	4335	4946	9281	2313	2023	4336	11707	12319	24026	11594	16390	27984	12742	12257	24999	3107	3176	6283	15001	14162	29163	7681	7940	15621	9691	9416	19107	5120	5557	10677	13227	14980	28207
ADNI_041_S_4143	EMCI	MCI	1370130	29	63.6	2	19	2579	2123	4702	1520	1237	2757	4194	5104	9298	2546	2587	5133	928	802	1730	8341	7466	15807	9346	11016	20362	9015	8756	17771	2196	1880	4076	10291	8998	19289	6534	6327	12861	5191	6125	11316	4346	4552	8898	9015	9901	18916
ADNI_041_S_4271	EMCI	MCI	1426710	30	61.8	1	20	1739	2010	3749	1296	1949	3245	5195	4262	9457	3053	3604	6657	676	966	1642	7645	7305	14950	9770	10853	20623	7006	7336	14342	2014	2254	4268	12448	12467	24915	6409	5832	12241	5711	7100	12811	4465	4545	9010	7257	9247	16504
ADNI_041_S_4513	EMCI	MCI	1362500	29	60.6	1	19	2098	2652	4750	1393	2119	3512	6280	3966	10246	3234	3837	7071	1810	1685	3495	11895	9656	21551	9911	13061	22972	9932	11816	21748	2241	1883	4124	11656	13640	25296	8313	7836	16149	6012	7117	13129	5090	5538	10628	9318	9842	19160
ADNI_041_S_4874	EMCI	MCI	1370530	29	57.7	2	18	1939	1772	3711	1201	1481	2682	5123	5028	10151	3320	2592	5912	1860	1842	3702	8363	8725	17088	9931	12383	22314	10141	9391	19532	2507	1898	4405	11379	11693	23072	6813	7083	13896	6151	6562	12713	4434	5618	10052	9902	10618	20520
ADNI_041_S_4876	EMCI	MCI	1780680	30	74.2	1	20	2041	2198	4239	2810	2290	5100	4941	5205	10146	3470	3595	7065	1837	1926	3763	9866	10201	20067	12401	15917	28318	9085	10986	20071	2627	2512	5139	13965	13612	27577	7749	7832	15581	6406	7063	13469	5507	5151	10658	9633	11105	20738
ADNI_041_S_4974	EMCI	MCI	1747590	29	73.4	1	19	2577	2046	4623	1736	1328	3064	6640	6369	13009	3436	3439	6875	2849	2674	5523	11501	9889	21390	11579	14865	26444	11686	11274	22960	3396	2762	6158	14455	15744	30199	8011	8071	16082	6299	7144	13443	5310	5440	10750	11584	11873	23457
ADNI_041_S_5026	EMCI	MCI	1441920	30	70.5	2	18	1350	1666	3016	1275	2069	3344	5417	4634	10051	3110	3660	6770	1712	1706	3418	8497	6951	15448	9230	11314	20544	9706	8813	18519	2305	2131	4436	12326	10953	23279	7698	7577	15275	6029	6908	12937	5180	5561	10741	8263	9168	17431
ADNI_053_S_2357	EMCI	MCI	1815670	29	71.6	1	12	2094	2089	4183	1197	2826	4023	6671	5518	12189	3456	3966	7422	1463	1684	3147	10408	10076	20484	14157	15483	29640	11114	13166	24280	3488	3011	6499	13294	12732	26026	8266	8819	17085	7981	8635	16616	5436	6274	11710	10554	14280	24834
ADNI_053_S_2396	EMCI	MCI	1457810	28	70.2	2	14	1691	1652	3343	1054	1325	2379	4647	4235	8882	3270	2973	6243	1922	2373	4295	9345	8204	17549	10607	12103	22710	9776	10416	20192	2390	1809	4199	11946	10957	22903	6072	6151	12223	6472	6148	12620	4351	4740	9091	8562	9793	18355
ADNI_053_S_4557	EMCI	MCI	1398870	27	83.3	2	12	2001	1359	3360	1355	2446	3801	5126	4750	9876	2303	2469	4772	1843	1161	3004	7677	6865	14542	9162	9677	18839	7000	6777	13777	2253	2414	4667	9007	9308	18315	6191	5782	11973	5096	5925	11021	3948	5042	8990	8447	9483	17930
ADNI_053_S_4661	EMCI	MCI	1676370	28	73.6	1	18	2114	2251	4365	1051	1225	2276	5577	5093	10670	3236	2858	6094	2252	1523	3775	10250	9874	20124	11929	15518	27447	11323	11383	22706	2056	1826	3882	13035	10474	23509	6458	7436	13894	6691	6417	13108	4208	5207	9415	10366	12317	22683
ADNI_053_S_4813	EMCI	MCI	1381690	29	67.6	1	16	1635	1840	3475	1337	1950	3287	5257	4231	9488	3310	3311	6621	1576	1467	3043	7299	7241	14540	8857	12093	20950	9811	9140	18951	2827	2969	5796	10843	11266	22109	6827	6799	13626	6330	6835	13165	4752	5111	9863	10598	11634	22232
ADNI_057_S_2398	EMCI	MCI	1685680	29	71.5	1	13	2616	1749	4365	1242	1439	2681	6735	6142	12877	3429	4066	7495	1713	1769	3482	8467	9467	17934	11074	13900	24974	8646	8916	17562	2592	2799	5391	12286	13354	25640	7353	6627	13980	6586	7712	14298	4803	5462	10265	9133	10048	19181
ADNI_067_S_2195	EMCI	MCI	1743350	29	68	1	13	2169	2020	4189	2563	1942	4505	5068	5974	11042	2806	3694	6500	2550	2361	4911	9329	11538	20867	11603	15533	27136	10566	11546	22112	3143	2999	6142	13875	15092	28967	7308	7181	14489	7038	6644	13682	5141	5795	10936	10405	10086	20491
ADNI_067_S_2196	EMCI	MCI	1349290	30	68.2	2	14	1836	1635	3471	1432	1961	3393	4754	5389	10143	2676	3067	5743	1512	1473	2985	6902	7049	13951	8026	12596	20622	8120	8866	16986	2047	2024	4071	10312	9976	20288	6816	6017	12833	5487	5775	11262	5331	5399	10730	9493	11454	20947
ADNI_067_S_2301	EMCI	MCI	1573210	30	65.7	1	19	2417	1955	4372	917	1520	2437	5384	4870	10254	3785	3496	7281	1887	2023	3910	9289	8503	17792	9189	14182	23371	10590	10395	20985	2740	2696	5436	13457	13321	26778	6715	6743	13458	6694	5635	12329	4769	5254	10023	11813	11716	23529
ADNI_067_S_2304	EMCI	MCI	1647460	30	61.3	1	17	2455	2036	4491	1919	2798	4717	6481	7217	13698	3082	3428	6510	2005	2656	4661	10152	8877	19029	12712	13687	26399	11892	12488	24380	2712	2261	4973	12082	13174	25256	8095	8360	16455	8290	8578	16868	5715	5838	11553	11749	11058	22807
ADNI_067_S_4054	EMCI	MCI	1449130	29	68.3	2	19	2233	2060	4293	1427	2272	3699	5727	5680	11407	3219	3638	6857	1705	1861	3566	9493	7543	17036	10360	12358	22718	7641	10924	18565	2375	2307	4682	11902	12248	24150	6181	6571	12752	6168	6276	12444	4776	5130	9906	8744	10936	19680
ADNI_067_S_4072	EMCI	MCI	1685850	29	62.3	2	16	2067	1939	4006	2006	1844	3850	5962	5236	11198	2678	3293	5971	2151	2168	4319	9832	9143	18975	10815	13069	23884	11712	10865	22577	2635	2449	5084	12781	12988	25769	8200	7720	15920	6813	7788	14601	4887	4879	9766	9398	11134	20532
ADNI_067_S_4184	EMCI	MCI	1391560	30	62.3	2	20	2422	1937	4359	1108	2109	3217	5593	4893	10486	3222	3718	6940	2317	3010	5327	8323	8416	16739	10012	13410	23422	10302	8664	18966	1978	2117	4095	11035	12910	23945	6097	7067	13164	6646	8354	15000	4056	4319	8375	9004	9474	18478
ADNI_067_S_4212	EMCI	MCI	1818550	29	64.7	1	20	2413	2562	4975	1599	1352	2951	5267	6130	11397	3291	3742	7033	2041	1732	3773	11003	11119	22122	14429	15614	30043	12569	12305	24874	3046	2850	5896	13115	13048	26163	7770	7470	15240	8337	8941	17278	5510	6041	11551	13860	13440	27300
ADNI_067_S_4310	EMCI	MCI	1559380	30	62.3	2	17	2236	2313	4549	2205	2533	4738	5011	5191	10202	3214	3949	7163	2141	1871	4012	9724	8277	18001	13012	14071	27083	12237	11833	24070	2685	2709	5394	13102	13258	26360	7114	6866	13980	7673	8736	16409	5291	5354	10645	11398	12849	24247
ADNI_067_S_5160	EMCI	MCI	1365070	28	84.1	2	18	1714	1808	3522	940	2072	3012	5759	5499	11258	3019	3423	6442	983	1189	2172	7769	7566	15335	9911	12190	22101	7664	9165	16829	2161	2083	4244	11125	9938	21063	5924	5988	11912	6644	6864	13508	3693	4777	8470	8111	8392	16503
ADNI_068_S_2168	EMCI	MCI	1668230	29	71.3	1	16	2068	2067	4135	1905	3434	5339	6862	7202	14064	3710	4360	8070	1930	1587	3517	9171	9039	18210	11857	17378	29235	10336	9804	20140	2653	2444	5097	13607	13734	27341	7515	7933	15448	7824	7490	15314	5911	5598	11509	10305	10120	20425
ADNI_068_S_2171	EMCI	MCI	1377290	28	65.3	2	10	1730	1479	3209	1636	885	2521	4724	4281	9005	3601	3331	6932	1763	1500	3263	7361	8192	15553	9520	11110	20630	7509	8246	15755	2353	2152	4505	10878	11049	21927	6064	5959	12023	6026	6817	12843	4410	4916	9326	8344	8251	16595
ADNI_068_S_2184	EMCI	MCI	1460090	28	80.4	2	16	2095	1863	3958	1313	1268	2581	4656	4848	9504	2746	3314	6060	1682	2030	3712	8028	7596	15624	8870	10507	19377	8386	8802	17188	2267	2339	4606	12700	12225	24925	6325	6147	12472	6800	7673	14473	4646	4853	9499	9559	9574	19133
ADNI_068_S_2187	EMCI	MCI	1630350	29	57.7	2	13	2171	2802	4973	2625	2694	5319	8553	6858	15411	3296	3912	7208	1506	1268	2774	10085	9593	19678	13514	15966	29480	13649	9629	23278	2781	2962	5743	13396	13817	27213	8836	7523	16359	6714	6903	13617	5587	6043	11630	12001	14067	26068
ADNI_068_S_2193	EMCI	MCI	1398670	28	75.5	1	19	2165	1963	4128	943	1727	2670	5211	5093	10304	2963	2966	5929	1040	1732	2772	9331	7313	16644	10429	12175	22604	8357	8978	17335	2522	2134	4656	10414	10631	21045	6107	6007	12114	6436	6828	13264	4229	4718	8947	9229	11062	20291
ADNI_068_S_2194	EMCI	MCI	1399980	26	71	2	14	1517	1351	2868	988	1728	2716	5069	4166	9235	2857	2737	5594	1234	1441	2675	7159	6865	14024	9361	10079	19440	8928	7918	16846	1757	1721	3478	8786	8715	17501	5727	5450	11177	6232	6793	13025	3890	4435	8325	7624	7704	15328
ADNI_068_S_2248	EMCI	MCI	1320010	26	76.1	1	12	1658	1626	3284	1191	1630	2821	4025	3485	7510	2864	2617	5481	1195	1335	2530	8379	6719	15098	10195	9917	20112	8627	8191	16818	2072	2193	4265	11540	8963	20503	5906	6195	12101	5869	6716	12585	3850	4017	7867	9570	10118	19688
ADNI_068_S_2315	EMCI	MCI	1343190	29	68.2	2	13	1759	1678	3437	1151	1309	2460	5759	5722	11481	2928	3174	6102	1604	1932	3536	7907	7516	15423	9161	11033	20194	8841	7805	16646	2568	2308	4876	8926	9387	18313	5270	5035	10305	6238	7244	13482	4325	4444	8769	9382	10082	19464
ADNI_068_S_2316	EMCI	MCI	1533430	28	74.3	2	12	2043	2154	4197	1675	2218	3893	5645	6333	11978	3221	3625	6846	1408	1274	2682	9656	9180	18836	9514	9649	19163	9039	10362	19401	2849	2851	5700	13057	12282	25339	6688	6273	12961	7191	6713	13904	4321	5233	9554	9142	8699	17841
ADNI_068_S_4067	EMCI	MCI	1506800	29	65	1	16	1981	1882	3863	1370	2179	3549	6997	6144	13141	3117	3302	6419	1650	1449	3099	8262	8574	16836	10248	13376	23624	7396	9034	16430	2068	2325	4393	11568	11189	22757	5819	6446	12265	5014	5207	10221	4301	4566	8867	9562	10811	20373
ADNI_068_S_4134	EMCI	MCI	1457580	30	68.8	2	16	1992	1940	3932	1426	1734	3160	4792	3432	8224	2721	2977	5698	1420	1295	2715	6766	7510	14276	9555	11697	21252	8238	8585	16823	2306	2459	4765	10628	12185	22813	6477	6453	12930	5927	6548	12475	5032	5286	10318	8963	10064	19027
ADNI_068_S_4217	EMCI	MCI	1606070	30	76.4	1	16	1875	2233	4108	1524	1767	3291	6073	4937	11010	2474	3018	5492	1987	1984	3971	10425	9470	19895	13211	13325	26536	10635	8500	19135	2956	2635	5591	12481	11740	24221	6549	6374	12923	5904	7062	12966	4650	5242	9892	10785	11022	21807
ADNI_068_S_4274	EMCI	MCI	1579800	30	63	1	14	2071	2424	4495	1424	2518	3942	6516	5137	11653	4123	4571	8694	1577	1464	3041	10350	9234	19584	12113	13804	25917	10044	9850	19894	2933	2060	4993	15340	14387	29727	8141	7829	15970	9289	8280	17569	5859	6219	12078	8686	12795	21481
ADNI_068_S_4332	EMCI	MCI	1938020	28	69	1	14	2510	2209	4719	1746	2212	3958	7752	6810	14562	3724	4063	7787	1803	1861	3664	12772	11852	24624	14611	16546	31157	11758	13450	25208	3002	2548	5550	13656	17619	31275	8044	8726	16770	9465	9346	18811	5877	6248	12125	13180	14729	27909
ADNI_068_S_4431	EMCI	MCI	1721750	28	74.1	1	16	2281	1733	4014	1904	2366	4270	6226	6196	12422	3306	3866	7172	1515	1635	3150	9432	9868	19300	10428	11928	22356	9095	9871	18966	2909	2300	5209	10654	13093	23747	7261	6707	13968	6900	7143	14043	4984	5617	10601	9871	9662	19533
ADNI_068_S_4914	EMCI	MCI	1270410	29	61.9	2	12	2343	1862	4205	1621	2351	3972	5998	5830	11828	3074	4389	7463	1697	1637	3334	8107	7847	15954	9283	13772	23055	9163	9451	18614	2028	2082	4110	14396	11859	26255	5729	5738	11467	8315	8099	16414	4597	5061	9658	8059	8897	16956
ADNI_070_S_4708	EMCI	MCI	1668790	25	83.4	1	18	1955	2097	4052	1942	1907	3849	4965	4878	9843	2878	3402	6280	1693	1686	3379	11567	11817	23384	11615	16532	28147	9126	10465	19591	2719	2221	4940	13973	13552	27525	6714	6638	13352	6643	7499	14142	4791	5612	10403	8838	10577	19415
ADNI_072_S_2026	EMCI	MCI	1381730	28	82.5	2	14	1910	1342	3252	1250	1703	2953	4614	4515	9129	2361	2797	5158	1744	1900	3644	7283	9004	16287	9751	14451	24202	8966	8583	17549	2126	2193	4319	10582	10541	21123	5504	6667	12171	5704	5145	10849	4711	4532	9243	7487	8853	16340
ADNI_072_S_2027	EMCI	MCI	1346270	30	61.9	2	14	1462	1605	3067	1508	1710	3218	4177	4171	8348	2462	2908	5370	1601	1636	3237	8757	8113	16870	10301	12946	23247	9312	10235	19547	2089	2130	4219	11917	12241	24158	6332	6497	12829	5335	5536	10871	4457	4498	8955	8576	10530	19106
ADNI_072_S_2037	EMCI	MCI	1628990	26	75.8	1	16	1843	1583	3426	1854	1671	3525	5061	4875	9936	3093	4162	7255	1475	1406	2881	9529	7367	16896	9387	12121	21508	8750	8117	16867	2084	2427	4511	12423	13037	25460	7821	6897	14718	6494	8159	14653	4478	4481	8959	10518	10120	20638
ADNI_072_S_2070	EMCI	MCI	1358920	28	57	2	12	2133	1677	3810	1288	1358	2646	5593	5165	10758	2525	2634	5159	1200	1889	3089	7088	8233	15321	9824	11981	21805	8665	8427	17092	1971	1807	3778	9003	9355	18358	6589	6615	13204	5454	5454	10908	5138	5711	10849	9126	9306	18432
ADNI_072_S_2072	EMCI	MCI	1477540	30	72.8	1	16	2304	2423	4727	1632	1738	3370	4444	3007	7451	2569	3018	5587	2340	1713	4053	10198	8984	19182	11581	14019	25600	11912	9788	21700	2527	2114	4641	14280	13215	27495	7051	7036	14087	6726	6195	12921	5103	5631	10734	10022	10555	20577
ADNI_072_S_2083	EMCI	MCI	1360840	25	88.3	2	12	2166	1884	4050	562	1426	1988	5244	3643	8887	2964	2977	5941	774	1058	1832	6927	7859	14786	11568	12446	24014	8664	10471	19135	2542	2287	4829	10378	11202	21580	5283	5054	10337	5771	5796	11567	3612	4463	8075	10295	9327	19622
ADNI_072_S_2093	EMCI	MCI	1395780	28	59.5	2	16	2164	1503	3667	1741	2796	4537	7062	5703	12765	2867	3923	6790	1338	1470	2808	7025	8986	16011	10916	13799	24715	8359	8200	16559	1970	1888	3858	11492	11036	22528	7707	7217	14924	5600	6124	11724	4361	5711	10072	11905	10489	22394
ADNI_072_S_2116	EMCI	MCI	1561340	30	61.6	1	17	2254	2110	4364	1032	1890	2922	5688	5057	10745	3626	3824	7450	1777	1738	3515	8437	9564	18001	12432	16040	28472	11933	10972	22905	3078	2337	5415	13134	12982	26116	7159	6530	13689	6418	7658	14076	4849	5358	10207	10929	11749	22678
ADNI_072_S_2164	EMCI	MCI	1501970	27	70.9	2	16	1845	1991	3836	1260	1998	3258	6570	5383	11953	3115	3123	6238	1944	2206	4150	11114	9813	20927	10644	11607	22251	10078	10165	20243	2509	2076	4585	11128	10923	22051	7117	7123	14240	6451	6930	13381	4792	5023	9815	9932	10603	20535
ADNI_072_S_4007	EMCI	MCI	1426170	29	78.1	1	20	2125	1546	3671	1660	2014	3674	4959	3741	8700	2336	3229	5565	1329	1574	2903	9353	9342	18695	10065	12428	22493	9738	8737	18475	2286	2532	4818	11094	11829	22923	6641	6038	12679	5204	7165	12369	4473	5253	9726	9760	10777	20537
ADNI_072_S_4063	EMCI	MCI	1170820	30	59.2	2	13	1984	1631	3615	2143	1685	3828	5735	5108	10843	2560	2879	5439	1696	1543	3239	7772	7199	14971	8831	10552	19383	9277	8085	17362	2551	1996	4547	10265	10159	20424	5867	5411	11278	6063	6227	12290	4269	5216	9485	8356	8536	16892
ADNI_072_S_4102	EMCI	MCI	1523380	30	66.9	2	14	1794	1163	2957	1569	1792	3361	5677	4828	10505	3912	4146	8058	1063	620	1683	8775	6291	15066	10105	9568	19673	6499	4033	10532	2820	1848	4668	12728	12605	25333	6234	5615	11849	9118	8980	18098	4959	4287	9246	7715	5731	13446
ADNI_072_S_4206	EMCI	MCI	1566580	26	68.6	1	17	1873	2339	4212	1686	1353	3039	4685	4819	9504	2952	3398	6350	2114	1797	3911	8399	10420	18819	9293	12076	21369	9370	9442	18812	2535	2595	5130	11563	13192	24755	6964	6878	13842	7134	7677	14811	4987	4765	9752	11232	11231	22463
ADNI_072_S_4226	EMCI	MCI	1185730	29	62.9	2	17	2174	1478	3652	1647	1523	3170	3946	4091	8037	2918	3383	6301	1726	1862	3588	8186	6829	15015	9086	10363	19449	8407	8112	16519	2209	2203	4412	10542	10568	21110	5726	5019	10745	5462	6140	11602	4192	4215	8407	9332	10965	20297
ADNI_072_S_4383	EMCI	MCI	1570700	28	72	1	18	2649	2351	5000	1842	1469	3311	5388	4892	10280	2882	3869	6751	2291	1947	4238	9561	9395	18956	12125	12989	25114	10326	9571	19897	2953	2261	5214	13018	12959	25977	6491	6611	13102	7688	8334	16022	4643	5487	10130	11688	11059	22747
ADNI_072_S_4390	EMCI	MCI	1323650	30	76.2	2	12	1770	1902	3672	1113	2004	3117	4864	5214	10078	2396	2798	5194	1561	1600	3161	7111	9098	16209	8502	10955	19457	9815	9240	19055	2011	2053	4064	10603	10114	20717	6457	6707	13164	6726	6648	13374	3957	5139	9096	9583	9848	19431
ADNI_072_S_4445	EMCI	MCI	1523040	30	73.7	1	14	1867	1993	3860	2367	1964	4331	5683	6294	11977	3812	4457	8269	1727	1832	3559	8190	7632	15822	10622	13440	24062	8912	9294	18206	2316	2220	4536	10162	12807	22969	8001	8094	16095	7068	7598	14666	5944	6001	11945	10422	12300	22722
ADNI_072_S_4465	EMCI	MCI	1464560	28	61.1	2	16	2762	2088	4850	1671	2087	3758	5250	5348	10598	3627	3924	7551	2017	1969	3986	9470	8728	18198	9999	14771	24770	10179	10219	20398	2514	2434	4948	11903	12243	24146	6792	6365	13157	6964	7711	14675	4798	5693	10491	11680	13013	24693
ADNI_072_S_4522	EMCI	MCI	1744400	27	66.8	1	18	3116	2394	5510	1513	2915	4428	6611	9760	16371	3016	3987	7003	1620	1710	3330	9553	11400	20953	11910	16189	28099	12050	11503	23553	2701	1902	4603	13808	14443	28251	6945	6494	13439	9623	8604	18227	5617	4863	10480	11784	12503	24287
ADNI_072_S_4539	EMCI	MCI	1442810	28	66.4	2	20	2099	1752	3851	1393	1707	3100	5364	5313	10677	3122	3388	6510	1508	1670	3178	8624	8470	17094	9920	10328	20248	9273	9258	18531	2811	2345	5156	9445	9824	19269	7215	6561	13776	4973	5058	10031	4433	5156	9589	9400	9358	18758
ADNI_072_S_4610	EMCI	MCI	1170550	24	67.3	2	14	1633	1996	3629	836	1384	2220	3593	3016	6609	2175	2427	4602	1750	1216	2966	8182	7693	15875	8466	9725	18191	8075	7148	15223	2502	2230	4732	7388	6740	14128	5387	5183	10570	5217	5326	10543	3982	3792	7774	8566	9178	17744
ADNI_072_S_4613	EMCI	MCI	1399510	27	67.8	1	20	2541	2241	4782	1211	1973	3184	6447	6362	12809	2779	3358	6137	1960	2537	4497	11111	9677	20788	12525	16579	29104	11998	13160	25158	2940	2328	5268	11497	11655	23152	7612	7215	14827	6791	7706	14497	4869	4956	9825	12514	12094	24608
ADNI_072_S_4694	EMCI	MCI	1556670	29	64.8	2	14	2665	2213	4878	1767	1910	3677	5038	6142	11180	4179	4027	8206	2442	2392	4834	8696	9530	18226	12256	13843	26099	11450	11384	22834	2229	2862	5091	15007	14516	29523	7868	7208	15076	6800	8190	14990	4912	5731	10643	13015	12599	25614
ADNI_072_S_4871	EMCI	MCI	1431640	29	66.4	2	14	2607	1750	4357	1487	2380	3867	6368	5619	11987	3129	4225	7354	1728	1580	3308	8747	9283	18030	12245	12385	24630	10404	9579	19983	2669	2334	5003	12678	13394	26072	6323	6375	12698	6359	5991	12350	4929	4567	9496	9973	10910	20883
ADNI_072_S_4941	EMCI	MCI	1568700	30	60.2	1	14	2007	2088	4095	1781	1638	3419	4779	5173	9952	3626	4039	7665	2428	2987	5415	9362	9630	18992	11100	16143	27243	8670	10038	18708	2779	2649	5428	12058	12312	24370	7048	6717	13765	9165	9587	18752	4831	5525	10356	9486	10284	19770
ADNI_073_S_2153	EMCI	MCI	1382830	30	76.6	1	14	1994	2002	3996	1668	1429	3097	4927	3884	8811	2531	3260	5791	1747	1883	3630	8527	9686	18213	11728	14883	26611	9507	7665	17172	2362	2037	4399	10941	10889	21830	6249	6269	12518	5372	5250	10622	4833	5572	10405	9644	10075	19719
ADNI_073_S_2182	EMCI	MCI	1577850	30	65.5	1	20	2030	2395	4425	1634	1319	2953	5949	5275	11224	2634	3222	5856	2270	2265	4535	10705	8905	19610	11861	16728	28589	13803	13103	26906	2634	2356	4990	11624	11889	23513	8028	7044	15072	5200	5873	11073	5327	5326	10653	11795	12892	24687
ADNI_073_S_2190	EMCI	MCI	1452700	28	82.4	1	20	1851	1692	3543	1203	1686	2889	5999	5451	11450	3422	4121	7543	1817	1928	3745	8512	8841	17353	7914	12519	20433	10116	10192	20308	1976	1887	3863	10182	11916	22098	6221	6357	12578	6347	5525	11872	4488	5534	10022	8571	9077	17648
ADNI_073_S_2191	EMCI	MCI	1595600	30	66.7	2	18	1867	2300	4167	1712	1380	3092	7295	5908	13203	3535	4003	7538	3490	2328	5818	11347	11097	22444	10660	14283	24943	10502	9383	19885	3086	2936	6022	15204	14171	29375	7672	7026	14698	8163	8212	16375	4553	4748	9301	8697	12615	21312
ADNI_073_S_2225	EMCI	MCI	1644230	30	70.4	1	20	2361	2430	4791	1993	2274	4267	7064	6729	13793	4836	4594	9430	1850	2049	3899	10950	9701	20651	11129	13813	24942	10279	9585	19864	3261	2959	6220	14471	18820	33291	7198	6787	13985	9242	10114	19356	4780	5269	10049	11510	13002	24512
ADNI_073_S_2264	EMCI	MCI	1650910	30	69.3	1	18	2689	2359	5048	2327	1850	4177	6884	4734	11618	3453	3637	7090	2043	2145	4188	10485	11115	21600	12676	16293	28969	10417	12040	22457	3367	2712	6079	11476	13588	25064	7518	6876	14394	7956	7485	15441	5518	5504	11022	11921	11807	23728
ADNI_073_S_4216	EMCI	MCI	1754650	29	56.4	1	14	2327	2302	4629	1827	1916	3743	6325	6504	12829	4078	4750	8828	2100	2018	4118	10191	10151	20342	11523	13429	24952	13076	12921	25997	2771	2371	5142	13332	14495	27827	8353	8052	16405	7937	8078	16015	5641	6372	12013	11456	12327	23783
ADNI_073_S_4259	EMCI	MCI	1428900	29	63	2	20	2121	1644	3765	1035	1993	3028	5603	4040	9643	3515	4010	7525	1713	1714	3427	8773	9026	17799	9469	11563	21032	10169	8612	18781	2345	2053	4398	13322	13558	26880	6511	6434	12945	6861	8021	14882	4899	5012	9911	10324	9016	19340
ADNI_073_S_4312	EMCI	MCI	1430080	26	69.3	1	17	2104	1922	4026	1630	1970	3600	4688	6498	11186	2701	3093	5794	1713	1971	3684	8243	8428	16671	10827	12300	23127	10319	10147	20466	2447	2152	4599	11333	11000	22333	7384	6972	14356	6500	6604	13104	5678	5387	11065	11580	11793	23373
ADNI_073_S_4360	EMCI	MCI	1470500	30	59.5	2	20	2287	1807	4094	1490	1357	2847	5060	5010	10070	4024	4517	8541	2372	2028	4400	9413	9685	19098	9742	11191	20933	9011	9245	18256	2458	2287	4745	12129	10993	23122	7552	7048	14600	6666	7616	14282	4576	5284	9860	9838	10186	20024
ADNI_073_S_4443	EMCI	MCI	1510900	29	67.9	1	12	2110	2148	4258	1442	1905	3347	5669	3842	9511	2716	3146	5862	1680	1659	3339	10275	9777	20052	9943	13141	23084	10869	10302	21171	2023	2143	4166	10668	12132	22800	7774	6567	14341	6609	7728	14337	5138	5076	10214	11032	11987	23019
ADNI_073_S_4540	EMCI	MCI	1398730	29	71.1	2	16	1843	1538	3381	1882	1995	3877	5861	6471	12332	2910	3236	6146	1435	1503	2938	8798	9177	17975	9155	12320	21475	9001	10252	19253	1814	2161	3975	9321	11546	20867	6596	7036	13632	5578	6280	11858	4918	5043	9961	9088	9162	18250
ADNI_073_S_4614	EMCI	MCI	1318950	28	67.7	2	20	2406	2123	4529	1621	1539	3160	4900	4336	9236	2593	2903	5496	1523	1491	3014	7533	8674	16207	9360	11759	21119	8816	9342	18158	2404	2097	4501	11217	11916	23133	5854	5528	11382	5308	5129	10437	4361	4777	9138	9887	10652	20539
ADNI_073_S_4825	EMCI	MCI	1573110	29	71.9	1	18	2125	2410	4535	1570	1441	3011	6508	6180	12688	3284	3737	7021	1525	2334	3859	10444	9608	20052	11333	12895	24228	11135	12232	23367	2810	2596	5406	10382	11893	22275	6906	6666	13572	6908	7357	14265	4652	5645	10297	12097	11910	24007
ADNI_073_S_4986	EMCI	MCI	1544310	28	85.3	1	20	1856	1849	3705	1335	935	2270	4769	3509	8278	2353	2390	4743	1126	1304	2430	6570	7297	13867	8531	11309	19840	6224	8483	14707	2312	2022	4334	8865	9830	18695	6187	5825	12012	5745	5507	11252	5411	5342	10753	8121	7833	15954
ADNI_082_S_2099	EMCI	MCI	1388330	30	83.7	2	18	1780	1431	3211	2172	1518	3690	4960	4771	9731	2156	2747	4903	1653	1574	3227	7116	7476	14592	9725	10101	19826	7347	8254	15601	2256	2017	4273	9975	11448	21423	6604	6530	13134	5590	5643	11233	4670	4655	9325	8525	8736	17261
ADNI_082_S_2121	EMCI	MCI	1584900	23	67.8	2	14	2541	2124	4665	1414	2218	3632	6463	5471	11934	3009	3543	6552	1866	1511	3377	10548	10181	20729	13012	16614	29626	10890	9557	20447	2323	2940	5263	13532	13747	27279	7578	7346	14924	6869	8600	15469	4374	5199	9573	10932	11391	22323
ADNI_082_S_2307	EMCI	MCI	1543740	30	78.6	2	18	1645	1793	3438	1269	1837	3106	6143	5427	11570	2733	2876	5609	1555	1275	2830	8109	7785	15894	7281	11887	19168	8885	9022	17907	2187	2346	4533	11037	10793	21830	6754	7004	13758	6248	6673	12921	4306	4408	8714	8931	9783	18714
ADNI_082_S_5014	EMCI	MCI	1581800	30	76.5	1	16	1323	1957	3280	1383	1927	3310	5375	6053	11428	2962	3007	5969	1930	1905	3835	8500	7962	16462	8204	12855	21059	8307	9497	17804	2871	1727	4598	11896	11826	23722	6486	6627	13113	4997	6838	11835	4344	5087	9431	9338	10361	19699
ADNI_099_S_2042	EMCI	MCI	1658260	30	69.5	1	20	1897	1968	3865	1586	1951	3537	5402	5814	11216	2564	3060	5624	1216	1276	2492	8162	8835	16997	12287	12654	24941	8580	9358	17938	3032	1939	4971	10002	11018	21020	7540	6769	14309	5446	5639	11085	6042	5986	12028	9774	10623	20397
ADNI_099_S_2063	EMCI	MCI	1634980	30	68.3	1	16	2936	2469	5405	1878	2315	4193	6422	6092	12514	3805	4071	7876	1725	2308	4033	8505	9946	18451	11994	15037	27031	9910	12579	22489	3067	2838	5905	14113	13435	27548	8377	7350	15727	9010	10156	19166	5494	5580	11074	11825	11848	23673
ADNI_099_S_2146	EMCI	MCI	1576850	29	66.3	1	18	2745	2392	5137	1769	1389	3158	6477	6008	12485	2949	3589	6538	1886	2261	4147	10417	10271	20688	13644	15482	29126	11299	12453	23752	2680	2278	4958	16025	16948	32973	7318	6837	14155	8173	8122	16295	5056	5854	10910	12785	13915	26700
ADNI_099_S_2205	EMCI	MCI	1713170	28	84.7	1	12	2409	2050	4459	1689	2632	4321	5119	5635	10754	3490	3513	7003	829	1628	2457	8858	8787	17645	11482	15385	26867	8863	10814	19677	1979	2206	4185	13899	15904	29803	7725	7365	15090	6993	7073	14066	5156	5212	10368	10658	13377	24035
ADNI_099_S_4157	EMCI	MCI	1392970	29	81.1	2	19	1932	1681	3613	1465	1733	3198	4061	4424	8485	2098	2444	4542	1337	1062	2399	8443	8128	16571	8726	11581	20307	8720	8736	17456	2207	2116	4323	9327	9754	19081	5767	5211	10978	4667	5328	9995	4191	4313	8504	8367	8770	17137
ADNI_099_S_4202	EMCI	MCI	1699190	28	70.5	1	18	2481	2204	4685	2112	2732	4844	6571	6967	13538	3292	3521	6813	1472	1563	3035	9069	9341	18410	11635	14022	25657	8945	10132	19077	2766	2492	5258	13385	13814	27199	7901	7766	15667	6517	7630	14147	4416	5212	9628	10428	11503	21931
ADNI_099_S_4205	EMCI	MCI	1482490	29	81.4	2	18	1584	1884	3468	1231	1526	2757	4580	3761	8341	3093	2977	6070	1872	1864	3736	9059	7897	16956	11021	12743	23764	8861	8642	17503	2472	2278	4750	12616	11527	24143	6763	6906	13669	5374	6042	11416	4113	4718	8831	9023	11231	20254
ADNI_099_S_4463	EMCI	MCI	1465920	28	66.5	1	13	1608	1664	3272	1150	1722	2872	5422	5359	10781	3582	4191	7773	1941	1687	3628	7640	7467	15107	10494	12411	22905	8572	7483	16055	2652	2392	5044	11788	12258	24046	7048	6413	13461	5999	7123	13122	5147	4604	9751	9259	9183	18442
ADNI_099_S_4475	EMCI	MCI	1554290	26	83.9	1	14	1371	1605	2976	1100	1286	2386	4780	6068	10848	2640	3270	5910	1120	943	2063	6916	6329	13245	9814	11642	21456	7773	8429	16202	2976	2702	5678	10771	9928	20699	6751	6789	13540	5633	6638	12271	4414	5292	9706	8360	10214	18574
ADNI_099_S_4480	EMCI	MCI	1263150	29	63.8	2	12	1719	2022	3741	2178	1715	3893	3863	4043	7906	3600	3890	7490	1636	1697	3333	9221	9436	18657	9853	12633	22486	7828	8117	15945	1950	1895	3845	13255	11977	25232	6392	5854	12246	6515	6720	13235	4801	5073	9874	9245	7642	16887
ADNI_099_S_4498	EMCI	MCI	1421800	28	77.5	2	14	1862	1581	3443	1681	1654	3335	5465	6855	12320	2275	2922	5197	991	1118	2109	6849	8054	14903	7621	11852	19473	7580	9222	16802	2358	1930	4288	10494	10325	20819	5803	5821	11624	5712	6402	12114	4149	4787	8936	6827	9037	15864
ADNI_099_S_4565	EMCI	MCI	1342930	28	82.4	1	12	1922	1928	3850	2058	1831	3889	4735	4854	9589	3035	3006	6041	1433	1565	2998	8141	9254	17395	8069	11161	19230	9036	9365	18401	2541	2456	4997	10482	10784	21266	7250	7576	14826	7409	7620	15029	4547	5806	10353	8525	9600	18125
ADNI_100_S_2351	EMCI	MCI	1529880	29	88.1	2	14	1393	1284	2677	1795	1298	3093	5020	4171	9191	2493	2785	5278	1982	2837	4819	6472	5863	12335	9852	9320	19172	5966	6211	12177	1963	1199	3162	8665	9555	18220	6362	6581	12943	5339	5008	10347	4496	4810	9306	8468	9309	17777
ADNI_100_S_4556	EMCI	MCI	1601310	29	72.9	1	20	1821	2202	4023	2061	1878	3939	5634	5693	11327	2710	3377	6087	1757	1207	2964	10354	9363	19717	11851	13159	25010	11580	10690	22270	2796	2584	5380	11614	11763	23377	7581	7307	14888	7232	7330	14562	5463	5690	11153	11644	13221	24865
ADNI_114_S_2392	EMCI	MCI	1581220	27	64.4	2	18	3125	2477	5602	1710	1592	3302	5458	4094	9552	2972	3313	6285	1705	1675	3380	10456	7617	18073	13453	15739	29192	12086	10861	22947	2099	1885	3984	12124	12720	24844	7234	6755	13989	7123	8079	15202	4701	5264	9965	11143	13588	24731
ADNI_114_S_4404	EMCI	MCI	1267590	29	82.5	2	12	1966	1864	3830	1208	1644	2852	4505	3820	8325	2212	2938	5150	1630	909	2539	8872	6960	15832	10210	12298	22508	8170	7663	15833	1900	1825	3725	10322	9910	20232	7426	7444	14870	6064	6189	12253	4342	5939	10281	9882	10332	20214
ADNI_116_S_4175	EMCI	MCI	1468720	27	75.5	1	20	2388	1951	4339	1165	1533	2698	5462	4121	9583	2659	3099	5758	1996	2298	4294	10518	8423	18941	11808	14183	25991	10387	10679	21066	2488	2380	4868	12129	11205	23334	6634	6327	12961	6951	6622	13573	4521	5119	9640	9928	11850	21778
ADNI_116_S_4199	EMCI	MCI	1492100	29	59	1	16	3113	2214	5327	2204	1744	3948	5425	4938	10363	2991	3210	6201	2127	1925	4052	9691	8979	18670	10206	11229	21435	9737	10861	20598	2888	2131	5019	10368	11713	22081	7309	7028	14337	6823	7493	14316	5280	5173	10453	11245	11706	22951
ADNI_116_S_4635	EMCI	MCI	1533350	30	72.7	2	12	2250	2385	4635	1444	2894	4338	6401	5360	11761	4030	4599	8629	2529	1988	4517	10021	11310	21331	13478	15595	29073	12359	10682	23041	2877	2523	5400	14589	14093	28682	8998	8615	17613	9499	8971	18470	6160	6724	12884	11263	13626	24889
ADNI_116_S_4898	EMCI	MCI	1610660	30	75.2	1	20	2294	2009	4303	1700	1461	3161	5758	7178	12936	2727	2808	5535	1808	1309	3117	10503	9275	19778	10138	13935	24073	11014	9821	20835	2626	2239	4865	9647	11044	20691	6966	6431	13397	6374	6907	13281	5416	5159	10575	12127	11760	23887
ADNI_123_S_2055	EMCI	MCI	1601160	28	75.2	1	18	1490	1615	3105	1677	1562	3239	5893	5106	10999	3254	3356	6610	1844	1513	3357	8656	8769	17425	8134	12097	20231	9839	10636	20475	2730	2607	5337	11440	12523	23963	6703	6997	13700	7751	7253	15004	4283	5381	9664	10789	10787	21576
ADNI_123_S_2363	EMCI	MCI	1640650	28	58.8	1	13	2454	2584	5038	2477	1516	3993	5702	4807	10509	3878	3735	7613	2537	2542	5079	10448	9921	20369	14580	15170	29750	12494	12875	25369	2988	2704	5692	13142	13513	26655	7980	7505	15485	8049	8039	16088	5981	6224	12205	11502	12005	23507
ADNI_123_S_4127	EMCI	MCI	1329320	30	63.1	2	16	2215	1867	4082	1947	1218	3165	6232	4335	10567	2919	3711	6630	1730	1336	3066	7691	8230	15921	11120	13074	24194	8306	7794	16100	2151	2059	4210	12561	10179	22740	7088	7353	14441	6312	6439	12751	4672	5519	10191	8826	12901	21727
ADNI_123_S_4780	EMCI	MCI	1461150	29	70.2	2	16	2126	1843	3969	1724	1699	3423	6108	5885	11993	2695	3099	5794	1592	1623	3215	8437	7551	15988	9742	12050	21792	9087	9210	18297	2509	2585	5094	10368	11360	21728	6962	6798	13760	7259	7343	14602	5161	5699	10860	9891	9199	19090
002_S_4213	HC	HC		28	78	2	14	1539	1553	3092	1796	2039	3835	6381	4120	10501	3354	3289	6643	1726	1885	3611	8869	8900	17769	10210	9974	20184	9723	9067	18790	2927	3303	6230	11544	11394	22938	6973	7134	14107	5501	6334	11835	4730	5154	9884	9317	9322	18639
006_S_4150	HC	HC		28	73.9	1	14	2092	2116	4208	1613	1752	3365	4428	5847	10275	3048	3331	6379	2588	2345	4933	9782	9925	19707	10282	11626	21908	9008	9477	18485	2827	2538	5365	11797	13751	25548	7416	6783	14199	7263	7266	14529	4651	4592	9243	9195	8928	18123
006_S_4357	HC	HC		30	73.7	2	16	1931	1377	3308	1303	1713	3016	4520	4559	9079	2506	2667	5173	1710	1431	3141	8813	7827	16640	8903	10906	19809	8925	8846	17771	2031	2107	4138	9732	8856	18588	5609	5170	10779	5205	6397	11602	3690	4028	7718	8368	8663	17031
006_S_4449	HC	HC		28	66.9	2	12	2103	1747	3850	1548	2019	3567	3920	4063	7983	4250	3981	8231	1875	1390	3265	8727	8343	17070	10526	13412	23938	10967	9633	20600	2994	2904	5898	14465	13488	27953	8947	8454	17401	7791	7268	15059	4872	4826	9698	9675	11926	21601
006_S_4485	HC	HC		26	73.3	1	17	1703	2064	3767	1616	2360	3976	6274	6685	12959	2815	3442	6257	2074	1870	3944	10905	9457	20362	10128	12424	22552	12707	10417	23124	2474	2012	4486	12880	13317	26197	8122	7633	15755	5765	5826	11591	5582	5425	11007	9854	12820	22674
009_S_4612	HC	HC		30	68.4	2	18	2205	1571	3776	1307	1463	2770	4865	4434	9299	2923	3533	6456	1795	1775	3570	7884	8238	16122	10726	10385	21111	8121	8904	17025	2022	1663	3685	11732	13174	24906	5454	5145	10599	6162	6368	12530	4070	4034	8104	8689	10293	18982
010_S_4345	HC	HC		30	69.7	1	20	2990	2400	5390	1421	2425	3846	5039	3796	8835	2760	3228	5988	2198	1652	3850	8963	9148	18111	10894	14444	25338	13253	10549	23802	2146	2224	4370	10683	11223	21906	7879	7080	14959	5477	5895	11372	4981	4746	9727	12554	14408	26962
010_S_4442	HC	HC		30	74.2	2	17	2197	1705	3902	1288	1417	2705	6446	4517	10963	2895	3203	6098	1605	1851	3456	8437	7840	16277	8654	10591	19245	7476	8188	15664	2380	1973	4353	10055	9694	19749	6623	6956	13579	5443	6000	11443	4109	5116	9225	9498	8917	18415
011_S_4075	HC	HC		29	73.4	1	16	2510	2252	4762	1914	1674	3588	5521	4945	10466	3086	3141	6227	2194	2062	4256	9225	8995	18220	10897	12837	23734	10425	9931	20356	2725	2119	4844	11578	12988	24566	7309	7207	14516	5579	6336	11915	5076	5040	10116	10384	11066	21450
011_S_4120	HC	HC		30	81.8	2	17	1520	1700	3220	1673	1752	3425	4875	4903	9778	3076	3280	6356	1885	2081	3966	8953	8867	17820	10101	11018	21119	8862	8283	17145	1937	2041	3978	11401	11431	22832	7710	6737	14447	7161	6619	13780	4702	4555	9257	8296	9460	17756
011_S_4222	HC	HC		30	82.3	2	16	1520	1801	3321	1675	1563	3238	4962	5577	10539	2665	2805	5470	924	1315	2239	7857	7848	15705	9700	10204	19904	11772	10398	22170	2317	2142	4459	10810	11705	22515	6716	6992	13708	5164	5382	10546	4787	5479	10266	9159	11268	20427
012_S_4026	HC	HC		29	73.5	1	16	2348	2497	4845	1364	2262	3626	5369	5801	11170	2910	2944	5854	1645	1760	3405	9731	8703	18434	10129	13600	23729	9117	9940	19057	2513	2365	4878	12366	11656	24022	7352	7418	14770	5653	6651	12304	4763	5586	10349	10417	11847	22264
012_S_4545	HC	HC		30	67	2	19	1934	1929	3863	1421	2043	3464	6033	6061	12094	3205	2766	5971	2090	1765	3855	8971	9028	17999	10989	14158	25147	11392	11951	23343	2380	1977	4357	11952	11627	23579	7663	7614	15277	6303	6232	12535	4917	5460	10377	11847	12954	24801
012_S_4643	HC	HC		29	65.1	2	16	1773	1885	3658	2077	1296	3373	4692	4937	9629	2554	3081	5635	1770	1488	3258	9689	10967	20656	11467	13902	25369	10650	9969	20619	2576	2474	5050	12283	12724	25007	6199	6688	12887	5829	6161	11990	5380	4963	10343	9302	10195	19497
013_S_4580	HC	HC		30	69.7	2	16	1852	1786	3638	1060	1958	3018	5063	4493	9556	2679	3236	5915	1666	1327	2993	8626	7300	15926	9739	10615	20354	8337	8680	17017	2384	2101	4485	12014	11716	23730	5432	5701	11133	5885	6900	12785	3834	4666	8500	8656	9053	17709
013_S_4616	HC	HC		29	84.8	1	18	2658	2164	4822	2234	2028	4262	6898	4514	11412	2207	2666	4873	2081	1950	4031	9766	9550	19316	11782	13753	25535	9933	10502	20435	2599	2724	5323	10399	11005	21404	6617	6584	13201	5176	5054	10230	4869	4804	9673	10603	11221	21824
014_S_4080	HC	HC		28	78.6	2	16	1557	1953	3510	1608	1763	3371	6890	6179	13069	2313	2752	5065	1885	2107	3992	8771	8344	17115	11419	15411	26830	8708	7893	16601	2082	1896	3978	11272	10093	21365	6300	6700	13000	5807	6759	12566	4451	5235	9686	8895	10674	19569
014_S_4093	HC	HC		29	70	2	16	2193	2342	4535	1764	1777	3541	4851	5933	10784	3144	2837	5981	1841	2164	4005	9828	9070	18898	12081	15564	27645	9731	10617	20348	2164	1848	4012	12868	11227	24095	6499	6302	12801	5808	6776	12584	4977	5214	10191	9493	11086	20579
014_S_4401	HC	HC		30	67.5	2	20	2479	2301	4780	1615	1939	3554	6025	6017	12042	3915	4016	7931	2077	1745	3822	8695	9233	17928	11482	14141	25623	11294	10533	21827	2391	2461	4852	14046	13604	27650	7995	7772	15767	7442	8480	15922	5296	4894	10190	12181	13872	26053
014_S_4576	HC	HC		30	70.5	2	14	2159	1642	3801	1431	1505	2936	6930	5658	12588	2108	2258	4366	1936	1637	3573	8450	8198	16648	10045	12969	23014	8471	9038	17509	2361	1832	4193	9138	9388	18526	6872	6601	13473	4936	5351	10287	4875	5173	10048	9807	9855	19662
018_S_4257	HC	HC		29	78.9	1	12	2155	1832	3987	1335	1789	3124	6875	6925	13800	2357	2261	4618	3295	2297	5592	9379	9720	19099	11684	11137	22821	10250	11994	22244	1991	1846	3837	10225	11415	21640	7204	7318	14522	6103	6212	12315	4200	4703	8903	9793	11827	21620
018_S_4313	HC	HC		25	77	2	18	1897	1987	3884	1988	2523	4511	5769	5446	11215	2396	2543	4939	1568	1755	3323	6959	6979	13938	9859	11859	21718	10865	11073	21938	2277	1902	4179	10335	11702	22037	7523	7263	14786	5268	5831	11099	5206	5859	11065	11265	11915	23180
018_S_4349	HC	HC		29	71.4	2	16	2310	2213	4523	1680	2437	4117	6534	6200	12734	3233	4463	7696	2125	1910	4035	9937	9209	19146	11218	13594	24812	11181	11607	22788	2372	2373	4745	11631	12284	23915	6503	6559	13062	7130	6869	13999	5508	5757	11265	10841	12671	23512
018_S_4399	HC	HC		28	77.9	2	16	1692	1837	3529	1177	1878	3055	4276	4167	8443	2246	2187	4433	1529	1319	2848	7929	7449	15378	10984	10588	21572	11010	11611	22621	2715	2022	4737	11464	10247	21711	6448	5595	12043	5472	5550	11022	4099	4317	8416	10830	11715	22545
019_S_4367	HC	HC		29	65.1	2	18	2293	2048	4341	1244	2152	3396	6108	5199	11307	2014	2939	4953	2023	1962	3985	8247	7329	15576	9967	11391	21358	10169	8752	18921	2221	1849	4070	10839	10157	20996	6296	6329	12625	5850	6753	12603	4995	4743	9738	9016	9554	18570
019_S_4835	HC	HC		26	79.3	1	16	2376	2102	4478	2180	1963	4143	5858	7018	12876	3913	4345	8258	2240	2123	4363	9825	10386	20211	10171	13480	23651	12399	11306	23705	2305	2450	4755	10997	11151	22148	7181	6488	13669	6924	6845	13769	5775	5169	10944	12364	12600	24964
022_S_4173	HC	HC		30	69.8	2	12	2213	1830	4043	1356	1787	3143	3896	4417	8313	3163	3385	6548	1390	940	2330	8790	7818	16608	9853	12171	22024	10432	8603	19035	2067	1789	3856	12755	12044	24799	6408	6229	12637	4973	6197	11170	4796	4873	9669	9568	10480	20048
022_S_4196	HC	HC		30	78.4	1	14	2596	2093	4689	1173	1772	2945	4516	4490	9006	2455	2614	5069	2173	1607	3780	8804	8206	17010	11533	16353	27886	11334	10306	21640	2485	2576	5061	10878	12492	23370	7160	6458	13618	4972	6526	11498	5842	5315	11157	10954	12092	23046
022_S_4266	HC	HC		30	69.8	2	14	3306	2260	5566	2114	1977	4091	5620	5509	11129	3448	3308	6756	1436	1710	3146	8584	9507	18091	13194	14463	27657	10030	10341	20371	2573	2054	4627	12674	13921	26595	6604	6546	13150	7283	7445	14728	4316	4946	9262	10181	12866	23047
022_S_4291	HC	HC		30	75.5	2	20	1815	1865	3680	2251	1694	3945	4976	5880	10856	2912	3069	5981	1865	1738	3603	7845	8418	16263	10831	10800	21631	10038	9142	19180	2146	1753	3899	11272	10428	21700	6620	6189	12809	5755	6306	12061	4710	4051	8761	8312	8823	17135
022_S_4320	HC	HC		30	70.7	2	12	2409	2118	4527	1796	1866	3662	6352	6321	12673	2926	3582	6508	1899	2090	3989	7765	7973	15738	10560	12751	23311	9344	10077	19421	2775	2439	5214	10619	12156	22775	7003	6748	13751	7365	8916	16281	5040	5258	10298	10865	11527	22392
023_S_4020	HC	HC		29	66.5	1	16	2397	1921	4318	1443	1263	2706	5880	5773	11653	2866	3771	6637	1943	1874	3817	10897	10719	21616	13238	14821	28059	13588	12268	25856	2599	2209	4808	14154	14164	28318	7575	7707	15282	7119	6707	13826	5514	5434	10948	12242	12393	24635
023_S_4164	HC	HC		30	72.6	1	12	2416	2178	4594	1496	1794	3290	5521	5391	10912	3482	3234	6716	1652	1760	3412	8388	8523	16911	12270	14100	26370	12617	12517	25134	2377	2306	4683	12156	14235	26391	7320	6453	13773	8034	7696	15730	4386	5577	9963	10609	9603	20212
023_S_4448	HC	HC		29	63.8	2	16	1885	1812	3697	1956	1259	3215	4669	4851	9520	3378	4136	7514	1570	2154	3724	8954	8607	17561	10548	13363	23911	10711	10195	20906	2527	2562	5089	13748	13594	27342	7517	6658	14175	7013	8631	15644	5013	5635	10648	11452	10803	22255
024_S_4084	HC	HC		30	68.4	2	18	2369	1692	4061	1588	2087	3675	6420	5450	11870	2683	3022	5705	2068	2046	4114	8937	8146	17083	11225	14111	25336	10062	11149	21211	2850	2586	5436	12826	11958	24784	7057	7385	14442	5493	7293	12786	5255	5772	11027	11848	12050	23898
024_S_4158	HC	HC		30	84.3	1	18	1981	2040	4021	1507	1930	3437	4480	4179	8659	2311	3148	5459	1896	1542	3438	8395	8045	16440	9585	13160	22745	10049	7898	17947	2351	2259	4610	10417	10510	20927	6124	6051	12175	5440	6104	11544	4586	5162	9748	8320	9194	17514
031_S_4021	HC	HC		29	66.5	1	20	2190	1457	3647	1166	1921	3087	5066	4924	9990	3337	3046	6383	1928	1524	3452	9625	9167	18792	9563	10413	19976	11135	10727	21862	1856	1967	3823	10845	10727	21572	6247	6248	12495	6406	7087	13493	4460	4474	8934	10412	10482	20894
031_S_4032	HC	HC		30	70.2	2	14	1617	1754	3371	1278	1444	2722	3732	4500	8232	2643	2715	5358	1356	1377	2733	7913	7335	15248	10456	9941	20397	8875	7440	16315	2542	1875	4417	9139	9726	18865	6235	5865	12100	6051	5574	11625	3603	4442	8045	9095	9922	19017
031_S_4496	HC	HC		30	76.1	2	16	2000	2035	4035	1318	2319	3637	5429	5499	10928	2569	2881	5450	1814	1306	3120	7940	7585	15525	8487	10030	18517	8336	8686	17022	2114	2185	4299	9223	9142	18365	6815	6448	13263	4617	5650	10267	4965	4730	9695	8391	10927	19318
032_S_4348	HC	HC		30	66.1	2	17	2261	2012	4273	1213	1634	2847	3538	3400	6938	2129	2163	4292	1169	1323	2492	6960	6338	13298	8515	10993	19508	6950	6872	13822	1825	1623	3448	9146	8905	18051	5398	5510	10908	5138	5521	10659	4003	4056	8059	8604	9025	17629
032_S_4386	HC	HC		30	84.7	2	16	2586	1817	4403	1765	1961	3726	6321	5023	11344	3081	2824	5905	1676	1778	3454	8295	8836	17131	10593	14427	25020	8768	9404	18172	1833	1937	3770	10726	12274	23000	6701	6671	13372	5798	6204	12002	4016	4660	8676	10183	10802	20985
032_S_4429	HC	HC		30	77	1	14	2285	2354	4639	1888	2228	4116	6015	5205	11220	2857	3532	6389	1950	1795	3745	9660	9858	19518	12267	15095	27362	11886	11111	22997	2401	2211	4612	12075	11987	24062	7047	6241	13288	6602	7112	13714	5388	5077	10465	11523	12427	23950
032_S_4921	HC	HC		30	66.7	1	20	2328	2332	4660	2582	1981	4563	6010	4552	10562	3332	4196	7528	1755	1557	3312	8214	8195	16409	9673	13459	23132	9474	9940	19414	2320	1902	4222	10853	11333	22186	7157	7173	14330	6016	6170	12186	5553	6065	11618	10531	11225	21756
033_S_4176	HC	HC		30	84	1	20	2040	2168	4208	1279	1380	2659	6162	4901	11063	3282	3852	7134	2177	2235	4412	8898	8467	17365	11478	11959	23437	10501	9402	19903	2169	2383	4552	11102	11180	22282	7300	6984	14284	6994	7721	14715	5590	5257	10847	9861	10340	20201
033_S_4177	HC	HC		30	84.9	1	20	2181	2265	4446	1755	2746	4501	4988	5036	10024	3389	4271	7660	2171	2494	4665	8824	7775	16599	12522	12203	24725	11371	11763	23134	3033	2217	5250	13182	12935	26117	8038	7873	15911	7648	7813	15461	5294	6155	11449	11637	13335	24972
033_S_4505	HC	HC		29	80.4	2	20	1987	1670	3657	1731	2169	3900	4358	4167	8525	2268	2487	4755	1659	1721	3380	7069	6538	13607	9910	11268	21178	8988	8490	17478	1843	2070	3913	9738	10783	20521	6250	6706	12956	6436	6517	12953	4469	4625	9094	8640	9722	18362
033_S_4508	HC	HC		30	77	2	14	1879	2023	3902	1531	1364	2895	6519	5897	12416	2535	2967	5502	1887	1760	3647	8882	9147	18029	11591	13486	25077	10913	9652	20565	2415	2459	4874	11441	11735	23176	6560	6137	12697	5925	6432	12357	4689	4844	9533	10695	10987	21682
035_S_4082	HC	HC		30	75.4	1	17	2271	2384	4655	2321	1285	3606	7376	6479	13855	2931	3742	6673	2419	2001	4420	10143	11286	21429	12402	12994	25396	10874	10054	20928	3058	2620	5678	13051	11725	24776	7058	7005	14063	6661	6953	13614	5449	5720	11169	11268	12647	23915
035_S_4464	HC	HC		30	70.4	1	16	2749	1940	4689	1776	2004	3780	5435	5449	10884	2969	3127	6096	1661	1618	3279	10124	9291	19415	10862	13032	23894	11629	10110	21739	2705	2612	5317	10966	12762	23728	7973	7413	15386	4623	7034	11657	4996	5744	10740	12635	12154	24789
036_S_4389	HC	HC		30	81.1	1	18	2415	2699	5114	2203	2155	4358	5992	6445	12437	3637	4030	7667	2361	2218	4579	11310	9530	20840	13024	15782	28806	11482	9991	21473	2832	2630	5462	12394	13701	26095	9052	8150	17202	7524	9074	16598	5492	5721	11213	10237	13387	23624
036_S_4491	HC	HC		30	84.1	1	19	1870	1529	3399	1704	1612	3316	4778	5420	10198	2315	3179	5494	1976	1716	3692	8983	9070	18053	10061	11355	21416	10152	9996	20148	2380	2531	4911	9139	9372	18511	6662	6357	13019	6344	5441	11785	4511	5644	10155	9177	10819	19996
036_S_4878	HC	HC		29	72.9	2	14	1897	1794	3691	1987	1606	3593	4752	3801	8553	2473	2619	5092	1354	1616	2970	9023	8879	17902	9309	10831	20140	10266	9989	20255	1918	1682	3600	9434	9963	19397	5906	5736	11642	5115	6375	11490	4752	5197	9949	9079	9691	18770
037_S_4028	HC	HC		30	63.5	2	18	1843	1584	3427	1382	1557	2939	3826	2790	6616	3218	3111	6329	1180	1509	2689	8542	9069	17611	8331	8747	17078	8533	7869	16402	2124	2091	4215	11448	11550	22998	6605	6482	13087	6932	6818	13750	4646	4457	9103	9046	9541	18587
037_S_4308	HC	HC		30	74	1	16	2020	2230	4250	2126	1558	3684	6899	6402	13301	3042	3231	6273	2393	2305	4698	10266	9823	20089	9914	15794	25708	11187	11771	22958	2976	2096	5072	10792	13383	24175	8668	7890	16558	6712	6562	13274	4955	6184	11139	9131	11856	20987
037_S_4410	HC	HC		29	69.1	2	14	1643	1844	3487	1427	1738	3165	4845	4779	9624	2326	2470	4796	1318	1432	2750	8202	9087	17289	8824	11495	20319	8281	9281	17562	2164	1908	4072	9038	9234	18272	5652	5718	11370	5273	5893	11166	3667	4907	8574	9360	10120	19480
041_S_4014	HC	HC		29	80.7	1	16	2646	2243	4889	2539	2282	4821	5780	4824	10604	3070	3620	6690	1599	1723	3322	11202	12005	23207	13606	14557	28163	11832	12091	23923	3159	2809	5968	13947	14115	28062	8857	9844	18701	6415	8143	14558	6174	5632	11806	11122	13959	25081
041_S_4037	HC	HC		27	75.6	1	16	2201	1541	3742	1780	1457	3237	7252	5639	12891	3033	3732	6765	1637	2380	4017	10453	10567	21020	14160	16676	30836	8806	12476	21282	2540	2200	4740	13314	13657	26971	7573	6962	14535	6818	8302	15120	5022	5768	10790	9712	11598	21310
041_S_4060	HC	HC		30	84.4	1	18	2204	2470	4674	1837	1749	3586	6239	5691	11930	3219	2801	6020	2274	2384	4658	8938	7625	16563	13630	12951	26581	11699	11098	22797	2800	2142	4942	10547	12334	22881	6348	6640	12988	6201	6572	12773	5667	5381	11048	9293	11974	21267
041_S_4200	HC	HC		30	70.2	2	18	2196	1864	4060	1763	2401	4164	4597	4232	8829	3373	3886	7259	1739	2270	4009	8396	7464	15860	10801	13423	24224	11688	11631	23319	2759	2429	5188	12174	12162	24336	6891	6928	13819	6255	6461	12716	5193	5252	10445	10851	12116	22967
041_S_4427	HC	HC		30	71.3	1	12	2550	2032	4582	1105	1817	2922	6273	4675	10948	3248	3740	6988	2055	1856	3911	11013	9077	20090	10206	15197	25403	11338	12903	24241	3085	1690	4775	15479	15427	30906	7575	7071	14646	7484	7505	14989	5396	6451	11847	10582	12343	22925
053_S_4578	HC	HC		27	69.2	2	14	2214	2486	4700	1588	2396	3984	6173	5481	11654	3376	4056	7432	1815	1784	3599	8655	7519	16174	10433	11764	22197	8487	10324	18811	2893	2442	5335	10908	13303	24211	7565	6894	14459	6846	6372	13218	4742	4768	9510	10352	12112	22464
068_S_4174	HC	HC		29	73.7	2	18	2717	2379	5096	1752	1706	3458	5471	5720	11191	3230	3598	6828	1570	1618	3188	8193	9043	17236	11922	14946	26868	9066	9792	18858	2830	2464	5294	13512	13190	26702	7369	6821	14190	7527	7306	14833	5200	5008	10208	10167	10450	20617
068_S_4340	HC	HC		29	66.7	2	16	2019	2462	4481	2327	1616	3943	5855	5008	10863	2775	2751	5526	1814	2213	4027	11661	12321	23982	13467	15228	28695	12198	11155	23353	2098	2249	4347	13529	14537	28066	7436	8059	15495	6027	5670	11697	5219	6338	11557	10150	10730	20880
068_S_4424	HC	HC		26	66.2	2	12	1992	1907	3899	1505	1784	3289	5079	6199	11278	2536	2929	5465	1755	1587	3342	9126	8670	17796	9471	11186	20657	6935	7079	14014	1841	2132	3973	11380	10072	21452	5957	5555	11512	5456	5814	11270	3813	5077	8890	9324	11034	20358
070_S_4856	HC	HC		30	65	2	18	1901	2294	4195	2118	2066	4184	5950	6192	12142	2281	2943	5224	1833	2154	3987	7759	8441	16200	10091	11604	21695	10141	9962	20103	2717	2300	5017	10301	11852	22153	7284	6635	13919	5686	6899	12585	4527	5615	10142	10609	9972	20581
070_S_5040	HC	HC		30	75.9	2	18	1848	1729	3577	1060	1653	2713	5165	4303	9468	2635	2409	5044	1729	1606	3335	8703	8174	16877	9424	11758	21182	7743	9696	17439	2325	2029	4354	7929	8482	16411	5774	5602	11376	5292	5695	10987	4831	4790	9621	8265	9048	17313
072_S_4103	HC	HC		29	70.9	1	20	1745	1897	3642	1421	1195	2616	3188	3792	6980	2271	2683	4954	1374	1366	2740	7939	6891	14830	8986	10247	19233	7985	8067	16052	2005	1682	3687	9935	8939	18874	6155	5789	11944	5200	5442	10642	4121	4682	8803	7721	9495	17216
072_S_4391	HC	HC		26	74.4	1	12	1990	1878	3868	970	1357	2327	6041	4828	10869	2680	3361	6041	1934	1652	3586	7498	8334	15832	9286	12302	21588	9253	7840	17093	1986	2166	4152	10603	11790	22393	6519	6627	13146	5104	5134	10238	4165	5008	9173	8766	9005	17771
073_S_4155	HC	HC		28	77.6	2	14	2037	1710	3747	1236	1579	2815	4044	4123	8167	2590	2999	5589	1481	1591	3072	7692	8224	15916	10710	13129	23839	8910	9316	18226	2284	2041	4325	10322	10906	21228	6498	6006	12504	4854	6193	11047	4359	4694	9053	9119	10190	19309
073_S_4382	HC	HC		28	75.9	2	16	1885	1807	3692	1259	1563	2822	5521	4504	10025	2447	3092	5539	1114	1237	2351	7573	6568	14141	8914	11326	20240	8640	8246	16886	1611	1833	3444	9055	9481	18536	6518	6848	13366	5428	6675	12103	4297	4413	8710	8210	9599	17809
073_S_4393	HC	HC		30	73.5	1	20	1834	2278	4112	1485	1662	3147	7059	7250	14309	3442	3792	7234	2074	2763	4837	11647	11196	22843	9485	17370	26855	11106	11206	22312	2784	2214	4998	11732	11565	23297	8037	7844	15881	6712	7438	14150	5759	6176	11935	11046	11555	22601
073_S_4552	HC	HC		29	63.2	1	17	2657	2110	4767	2066	2108	4174	5723	5138	10861	3521	3658	7179	1392	1575	2967	10165	9276	19441	9697	15840	25537	10017	12665	22682	2501	1994	4495	9498	12603	22101	7104	6585	13689	6917	7623	14540	5678	4823	10501	10752	12983	23735
073_S_4559	HC	HC		26	67.4	2	20	2304	2074	4378	1199	1881	3080	5626	4922	10548	2798	3297	6095	1837	1921	3758	8833	9995	18828	9525	11484	21009	9780	8962	18742	2201	2177	4378	11359	11227	22586	6044	5918	11962	7033	6552	13585	4308	4761	9069	9789	9468	19257
073_S_4739	HC	HC		30	65.2	1	18	1916	1738	3654	1339	1289	2628	5340	4634	9974	2767	2880	5647	2347	2003	4350	8081	7791	15872	8905	13169	22074	9451	9935	19386	2519	2426	4945	11967	12990	24957	7923	7420	15343	6526	7352	13878	4963	5998	10961	8791	10211	19002
073_S_4762	HC	HC		30	73.8	1	20	1848	2045	3893	1665	1180	2845	5048	4840	9888	2533	2805	5338	1785	1322	3107	7380	8093	15473	9819	12406	22225	9218	8171	17389	1930	1929	3859	10745	13591	24336	6887	6276	13163	5842	6256	12098	4385	4725	9110	9797	10350	20147
073_S_4795	HC	HC		30	61.2	1	16	1798	2031	3829	1835	2084	3919	5928	6234	12162	3517	4813	8330	2269	1985	4254	10385	10833	21218	13183	15804	28987	12662	9400	22062	2616	2952	5568	15945	16678	32623	7869	7093	14962	8141	8737	16878	5772	6069	11841	11143	12458	23601
073_S_5023	HC	HC		30	63.9	2	18	2275	1880	4155	1297	1669	2966	5599	4201	9800	3021	2979	6000	2091	1702	3793	8204	8860	17064	11427	12989	24416	8717	8687	17404	2382	2759	5141	10086	10890	20976	6575	6089	12664	7288	7760	15048	5002	5401	10403	11230	10367	21597
082_S_4090	HC	HC		30	71.4	1	20	1866	1850	3716	2162	1778	3940	5687	5194	10881	2940	3127	6067	2194	1552	3746	8947	8831	17778	10418	13045	23463	11227	9762	20989	2522	1848	4370	10844	11485	22329	6677	6255	12932	5683	6321	12004	4679	5266	9945	10820	11433	22253
082_S_4208	HC	HC		30	78.2	1	20	2172	1932	4104	1417	2416	3833	7165	5728	12893	3416	3191	6607	1987	1843	3830	11521	9511	21032	12776	15755	28531	11721	11692	23413	3187	2836	6023	11992	13192	25184	6541	6773	13314	7174	7174	14348	4605	5722	10327	10701	12732	23433
082_S_4224	HC	HC		29	75.1	1	20	2262	2009	4271	1628	1799	3427	5956	5815	11771	2425	2921	5346	1501	1577	3078	9443	8446	17889	10413	14744	25157	9809	10020	19829	2353	1993	4346	11893	11982	23875	6529	6742	13271	6876	7466	14342	5010	5378	10388	10320	11134	21454
082_S_4339	HC	HC		29	84.3	1	17	1932	2254	4186	1799	1859	3658	6819	5484	12303	2782	3090	5872	1639	1769	3408	9644	9267	18911	13058	12946	26004	12674	11009	23683	2778	2313	5091	11667	14581	26248	6857	7197	14054	6444	6540	12984	5830	5515	11345	12176	12940	25116
082_S_4428	HC	HC		29	72.6	1	18	2587	2268	4855	1481	2703	4184	5615	7296	12911	2166	2573	4739	1876	1761	3637	9680	10836	20516	12004	14823	26827	11871	11534	23405	2327	2259	4586	10507	11307	21814	7606	7706	15312	6619	6738	13357	4836	4460	9296	12361	11933	24294
099_S_4086	HC	HC		28	81.8	1	20	1512	1554	3066	979	1421	2400	4485	3676	8161	2472	2887	5359	1281	1277	2558	8593	8627	17220	8841	11183	20024	7596	8023	15619	1616	1660	3276	10156	9829	19985	5026	5461	10487	5336	5682	11018	3724	3993	7717	7910	9194	17104
099_S_4104	HC	HC		30	72.4	1	20	2215	2053	4268	1161	1452	2613	6051	6161	12212	3177	3536	6713	1943	2127	4070	9113	8864	17977	13117	13161	26278	7852	9910	17762	2456	2179	4635	13787	13375	27162	7219	7125	14344	6216	7458	13674	4978	5380	10358	10062	11104	21166
100_S_4469	HC	HC		29	66.1	1	19	2347	2016	4363	2254	1859	4113	6290	5204	11494	2131	2879	5010	1788	1447	3235	10414	9893	20307	11197	12606	23803	10354	10172	20526	2438	2227	4665	11038	9669	20707	8431	7497	15928	5246	5344	10590	4652	6040	10692	8695	11733	20428
116_S_4010	HC	HC		29	70.8	2	18	1684	1863	3547	1128	1327	2455	5445	5275	10720	2940	3196	6136	1378	1530	2908	8297	7564	15861	10108	12884	22992	8881	7477	16358	2365	2241	4606	13472	12935	26407	6565	6209	12774	5723	7185	12908	4005	4638	8643	8752	9320	18072
116_S_4043	HC	HC		29	82.1	1	20	2219	1964	4183	1595	2432	4027	5896	4746	10642	3139	3615	6754	2395	2076	4471	9035	9010	18045	9904	12125	22029	10913	11712	22625	2631	2773	5404	11415	11206	22621	7524	6487	14011	6555	7181	13736	5055	5021	10076	10166	10324	20490
116_S_4453	HC	HC		29	65.9	1	16	2113	1856	3969	1398	1155	2553	5825	5759	11584	2733	3821	6554	2395	2160	4555	10611	10203	20814	9361	11918	21279	10199	11296	21495	2817	2309	5126	11612	12061	23673	7535	7101	14636	6456	6655	13111	5084	5447	10531	9743	9915	19658
116_S_4483	HC	HC		30	69.5	2	15	1642	1771	3413	1111	1755	2866	4814	4884	9698	2605	3341	5946	1765	1396	3161	8861	8117	16978	10247	11621	21868	9273	7819	17092	2063	1822	3885	10475	11511	21986	6385	6420	12805	5967	6510	12477	4317	4730	9047	8756	9782	18538
123_S_4362	HC	HC		28	67.8	2	12	2338	2062	4400	1972	1900	3872	6134	5382	11516	2887	2899	5786	1562	1561	3123	8857	7915	16772	11087	12867	23954	8972	8742	17714	2157	2136	4293	11525	12420	23945	8015	7018	15033	6015	5976	11991	5373	5509	10882	10166	12206	22372
128_S_4586	HC	HC		30	75.8	1	20	2566	3305	5871	1565	3050	4615	7348	5289	12637	2707	2883	5590	1263	1376	2639	11118	10006	21124	12431	16206	28637	11252	10193	21445	2502	1911	4413	11367	12013	23380	7904	7421	15325	6816	6530	13346	6156	6715	12871	10073	12701	22774
128_S_4599	HC	HC		30	59.9	1	16	2669	2560	5229	1903	2179	4082	8337	8375	16712	2596	3433	6029	1837	1853	3690	9310	9815	19125	13991	19566	33557	10749	11301	22050	2257	2536	4793	14618	13362	27980	8744	7959	16703	7732	8613	16345	5006	5830	10836	12911	11792	24703
128_S_4609	HC	HC		26	81.7	2	14	1327	1669	2996	1151	1595	2746	4204	3683	7887	3109	4007	7116	1787	1441	3228	7306	7921	15227	10256	10777	21033	9515	9149	18664	2271	2074	4345	11788	10475	22263	7154	6419	13573	6660	5577	12237	4969	4777	9746	7979	9768	17747
128_S_4832	HC	HC		29	69.7	1	16	2302	2198	4500	1151	2114	3265	5417	4790	10207	3117	3326	6443	1559	1829	3388	7734	8030	15764	13002	13795	26797	10162	10271	20433	2558	2440	4998	9988	9943	19931	6380	6485	12865	6770	7204	13974	4896	5315	10211	11632	12389	24021
129_S_4369	HC	HC		29	68.3	1	20	1632	1864	3496	1236	1918	3154	6799	6439	13238	2648	2564	5212	1986	1626	3612	7601	8359	15960	10256	13157	23413	11712	8589	20301	2534	2469	5003	10959	11502	22461	6430	6847	13277	6137	6158	12295	3797	5002	8799	9233	9673	18906
129_S_4371	HC	HC		28	67.7	1	18	1931	1876	3807	1468	2000	3468	4809	4726	9535	3094	3258	6352	1988	1599	3587	8289	8763	17052	9483	13390	22873	12190	10021	22211	2327	1779	4106	10687	11763	22450	6571	6187	12758	5675	5294	10969	4402	5380	9782	9839	10453	20292
129_S_4396	HC	HC		30	78.4	2	12	1895	1646	3541	1135	1865	3000	4840	3772	8612	2077	2374	4451	1641	1356	2997	7241	6901	14142	8423	11406	19829	8153	8767	16920	1809	1786	3595	7866	8920	16786	6261	5915	12176	5572	5361	10933	3834	4312	8146	8248	9913	18161
130_S_4343	HC	HC		30	79.6	1	16	1800	2092	3892	1214	1770	2984	4474	5310	9784	2890	2944	5834	1817	1427	3244	8672	8308	16980	10763	10813	21576	10125	9689	19814	2403	2016	4419	12362	14452	26814	7749	8087	15836	7433	9121	16554	4259	4916	9175	8617	10509	19126
130_S_4352	HC	HC		29	83.6	1	16	2118	1524	3642	2125	1743	3868	5936	6041	11977	2802	3143	5945	1546	1583	3129	8187	6824	15011	11011	12229	23240	9868	9330	19198	2595	2251	4846	10318	12702	23020	6837	6807	13644	6378	6756	13134	3954	5157	9111	9769	11197	20966
135_S_4598	HC	HC		30	65.1	2	20	2548	2826	5374	1008	2342	3350	4654	5274	9928	3049	3673	6722	1389	1568	2957	8261	9622	17883	12549	15871	28420	11794	10855	22649	2171	2048	4219	12144	11121	23265	6575	6407	12982	6847	7078	13925	5402	4571	9973	14058	12877	26935
136_S_4269	HC	HC		30	65.6	2	20	2138	1811	3949	937	1974	2911	5592	4796	10388	3008	3310	6318	3130	2268	5398	8713	8837	17550	8123	10914	19037	10936	10568	21504	2308	2245	4553	10507	13149	23656	6781	6344	13125	6001	6037	12038	4630	5339	9969	8793	10703	19496
136_S_4433	HC	HC		30	76.8	2	16	2454	1859	4313	1136	1675	2811	4678	4683	9361	2772	2623	5395	1850	1518	3368	9384	6765	16149	10647	14399	25046	8996	7357	16353	2599	2686	5285	10913	12092	23005	5896	6207	12103	6009	7630	13639	3914	4640	8554	9215	9979	19194
137_S_4466	HC	HC		30	79.8	1	16	1900	2162	4062	1833	2086	3919	6645	4509	11154	2743	3282	6025	1795	1979	3774	9425	8166	17591	9621	12868	22489	9844	8854	18698	2238	2796	5034	13922	12362	26284	7515	7091	14606	5295	7601	12896	5211	4926	10137	9951	11706	21657
137_S_4482	HC	HC		28	77.2	2	16	1642	1985	3627	1091	2115	3206	3787	4170	7957	2340	2733	5073	1454	1789	3243	8481	9095	17576	9890	10681	20571	8799	9323	18122	2405	1920	4325	10259	9765	20024	7359	6514	13873	5949	6147	12096	5014	5326	10340	9735	10622	20357
137_S_4520	HC	HC		30	67.8	1	16	3130	2215	5345	1763	2137	3900	5433	6066	11499	3788	5316	9104	1767	2214	3981	10066	9888	19954	12800	11123	23923	11161	10571	21732	2673	2759	5432	15011	14979	29990	7740	7785	15525	6715	9036	15751	5321	5414	10735	11723	10996	22719
137_S_4587	HC	HC		29	65.7	2	16	1998	1966	3964	1987	1130	3117	6519	5975	12494	2644	3327	5971	1947	1560	3507	8369	8367	16736	10810	11483	22293	8483	7622	16105	2536	2765	5301	12165	10387	22552	5927	6430	12357	5525	6488	12013	4723	4892	9615	9700	10255	19955
137_S_4632	HC	HC		29	67.7	1	18	2860	1890	4750	2013	1615	3628	4786	5622	10408	3292	3303	6595	2183	2082	4265	10561	9261	19822	11101	16276	27377	12384	11886	24270	2617	2480	5097	11496	12816	24312	8025	6800	14825	7895	7847	15742	5112	5042	10154	11065	13194	24259
141_S_6116	HC	HC		30	70	2	18	1922	2146	4068	2416	1991	4407	5609	6505	12114	3152	3748	6900	1784	1532	3316	9992	8312	18304	10064	14265	24329	11684	10972	22656	2172	2070	4242	12032	12126	24158	7214	7423	14637	6521	7257	13778	5506	5500	11006	10671	11460	22131
153_S_4125	HC	HC		30	75.8	2	12	2197	2188	4385	1413	1410	2823	4745	4398	9143	2346	3052	5398	1466	1428	2894	8841	9226	18067	10211	14204	24415	9038	9104	18142	2478	2283	4761	10667	11346	22013	6491	6796	13287	5898	6073	11971	4597	4611	9208	10059	10132	20191
153_S_4139	HC	HC		29	70.5	2	17	2088	1879	3967	947	1662	2609	5126	5072	10198	2340	2696	5036	1486	1243	2729	7701	6759	14460	9688	14196	23884	8130	8279	16409	2048	2157	4205	10360	10196	20556	5954	6035	11989	5140	5875	11015	4114	4473	8587	8090	9160	17250
153_S_4151	HC	HC		29	70.5	2	17	1724	1690	3414	1135	1575	2710	4870	4651	9521	1974	2501	4475	1134	1298	2432	5720	6818	12538	9260	10188	19448	7155	7504	14659	1872	1595	3467	9507	9293	18800	6741	6416	13157	4647	5844	10491	4222	4796	9018	8500	9999	18499
153_S_4372	HC	HC		30	70	2	18	2181	1946	4127	1333	1910	3243	4341	4213	8554	2559	3183	5742	1731	1801	3532	8247	9475	17722	10719	12425	23144	9367	8621	17988	2314	2156	4470	10721	10094	20815	6895	7330	14225	6256	7587	13843	5098	4540	9638	9197	10047	19244
941_S_4066	HC	HC		29	78.7	2	18	2366	2258	4624	918	1640	2558	4805	4325	9130	2573	2751	5324	1165	1648	2813	9823	8694	18517	9823	12414	22237	8212	8709	16921	2174	2037	4211	10243	10926	21169	6231	5947	12178	6313	7204	13517	4366	4919	9285	8725	9285	18010
941_S_4255	HC	HC		29	72.4	1	16	1864	1742	3606	1574	1957	3531	7107	5576	12683	2164	3060	5224	1671	1704	3375	8910	9608	18518	9411	14313	23724	9503	10392	19895	2365	2485	4850	10080	11110	21190	7367	6897	14264	5536	5547	11083	5674	5518	11192	11483	10750	22233
941_S_4292	HC	HC		28	70.9	1	15	1566	1707	3273	2124	1142	3266	4990	5107	10097	2743	3405	6148	1708	1854	3562	8116	8464	16580	8893	10250	19143	8794	9086	17880	2608	2551	5159	10405	11413	21818	6792	6114	12906	6070	6617	12687	5060	4959	10019	9972	10483	20455
941_S_4376	HC	HC		29	76.5	2	16	1776	2072	3848	1114	1315	2429	4655	3989	8644	2676	2699	5375	1634	1843	3477	8349	7493	15842	9605	12336	21941	8943	8973	17916	2264	2402	4666	10393	9725	20118	6499	6356	12855	5847	6541	12388	4267	4783	9050	8103	8843	16946
[truncated: 140 more columns]
