# Supplementary material for: A machine learning approach for identifying anatomical biomarkers of early mild cognitive impairment
Source: PeerJ. 2024 Dec 13;12:e18490. doi: 10.7717/peerj.18490 (PMC11648692; doi:10.7717/peerj.18490)
Supplement: Supplemental Information 1 [file peerj-12-18490-s001.zip › code_Aug2024/honcv.m]

function [cvStats, hoStats, colnames] = honcv(cfunc, datatable, preds, ClassNames, cost, IDC, K, NMC, Niter, fcent, fnorm, fbal)
% [cvStats, hoStats] = honcv(cfunc, dt, preds, ClassNames, IDC, K, NMC);
% Hold-out nested cross-validation with Monte Carlo replication
%
% INPUT:
% cfunc - classifier function
% datatable - data
% preds - label of selected predictor variables. Default is 'all'
% ClassNames - labels of the two classes
% IDC - id of critical class
% K - number of K folds
% NMC - Number of Monte Carlo simulations
% Niter - Number of Bayesian optimization iterations
% fcent = true if data need to be centered
% fnorm = true if data need to be normalized
%
% OUTPUT:
% cvStats  - cross-validatation statistics for each Monte Carlo replication. Dimension: NMC x 4.
%            Columns are accuracy, sensitivity, specificity, and area under curve, in this order.
% hoStats - holdout samples statistics for each Monte Carlo replication. Dimension: NMC x 3.
%            Columns are accuracy, sensitivity and specificity in this order.
% colnames - names of calculated statistics

assert(length(ClassNames) == 2, 'This pipeline is for binary classification analysis.');

cvStats = zeros(NMC,6);
hoStats = zeros(NMC,6);

colnames = {'Acc: accuracy'; ...
    'TPR: True Positive Rate (TP/CE). Also known as sensitivity or recall. TP - True positive, CE - Condition is existing.'; ...
    'TNR: True Negative Rate (TN/CA). Also known as specificity. TN - True negative, CA - Condition is absent.'; ...
    'PPV: Positive Predictive Value (TP/EP). Also known as precision. PPV is the probability that a positive test result is correct.. EP - Examination was positive'; ...
    'NPV: Negative Predictive Value (TN/EN). NPV is the probability that a negative test result is correct. EN - Examination was negative.'; ...
    'AROC: Area under Receiver Operating Curve'; ...
    'F1: F1 = 2*precision*recall/(precision + recall) = 2*PPV*TPR/(PPV + TPR)'; ...
    'MCC: Matthews correlation coefficient. Also known as the Yule phi coefficient. MCC = sqrt(TPR*TNR*PPV*NPV) - sqrt((1-TPR)*(1-TNR)*(1-PPV)*(1-NPV))'};

if (fbal) % rebalance the data before classification analysis
    Nelem = zeros(1,2);
    for i = 1:2
        if isnumeric(ClassNames{1})
            Nelem(i) = nnz(datatable.Group == ClassNames{i});
        else
            Nelem(i) = nnz(strcmp(datatable.Group, ClassNames{i}));
        end
    end
end

for inmc = 1:NMC
    if (mod(inmc,100) == 0)
        disp([inmc NMC]);
    end
    dt = datatable;
    
    if (fbal)
        % Select equal amount of samples in the two clases
        if (Nelem(1) > Nelem(2)) % N1 > N2
            if isnumeric(ClassNames{1})
                indbal = [randsample(find(dt.Group==ClassNames{1}),Nelem(2)); find(dt.Group==ClassNames{2})];
            else
                indbal = [randsample(find(strcmp(dt.Group,ClassNames{1})),Nelem(2)); find(strcmp(dt.Group,ClassNames{2}))];
            end
        else % N2 >= N1
            if isnumeric(ClassNames{1})
                indbal = [find(dt.Group==ClassNames{1}); randsample(find(dt.Group==ClassNames{2}),Nelem(1))];
            else
                indbal = [find(strcmp(dt.Group,ClassNames{1})); randsample(find(strcmp(dt.Group,ClassNames{2})),Nelem(1))];
            end
        end
        dt = dt(indbal,:);
    end

    cv  = cvpartition(dt.Group, 'Kfold', K);
    acc = 0;
    sens = 0;
    spec = 0;
    PPV = 0;
    NPV = 0;
    AUC = 0;
    AUCho = 0;
    ypred = zeros(size(dt,1),1);
    for k = 1:K
        fprintf('\n\nk=%d of %d folds. Monte Carlo iteration %d of %d ... \n\n', k, K, inmc, NMC);
        
        % Extract data for selected fold
        indho = find(cv.test(k));
        ind = setdiff(1:size(dt,1),indho);
        X = table2array(dt(ind,preds));
        Y = dt.Group(ind);
        Xho = table2array(dt(indho,preds));
        Yho = dt.Group(indho);
        if fcent
            tmp = mean(X);
            X = X-tmp;
            Xho = Xho-tmp;
        end
        if fnorm
            tmp = sqrt(sum(X.^2));
            X = X./tmp;
            Xho = Xho./tmp;
        end
        
        % train classifier and calculate its statistics
        if isempty(cost)
            mdl = feval(cfunc,X,Y,Niter,K-1);
        else
            mdl = feval(cfunc,X,Y,Niter,K-1,cost);
        end

        %[~,score] = resubPredict(mdl);
        [yfit,score] = mdl.predict(X);

        if isnumeric(ClassNames{1})
            resp = (Y == ClassNames{IDC});
        else
            resp = strcmp(Y,ClassNames{IDC});
        end
        [~,~,~,tmp] = perfcurve(resp, score(:,IDC), 'true');
        AUC = AUC + tmp;
        
        if isnumeric(ClassNames{1})
            acc = acc + nnz(Y == yfit)/length(yfit);
            flagCond = (Y == ClassNames{IDC});
            flagExam = (yfit == ClassNames{IDC});
        else
            acc = acc + nnz(strcmp(Y,yfit))/length(yfit);
            flagCond = strcmp(Y,ClassNames{IDC});
            flagExam = strcmp(yfit,ClassNames{IDC});
        end
        TP = nnz(flagCond & flagExam);      % True positive
        TN = nnz(~flagCond & ~flagExam);    % True negative
        sens = sens + TP/nnz(flagCond);     % True positive rate
        spec = spec + TN/nnz(~flagCond);    % True negative rate
        PPV = PPV + TP/nnz(flagExam);       % positive predictive value
        NPV = NPV + TN/nnz(~flagExam);      % negative predictive value
        
        % evaluate classifier on holdout samples
        [ypred(indho),score] = mdl.predict(Xho);
        if isnumeric(ClassNames{1})
            resp = (Yho == ClassNames{IDC});
        else
            resp = strcmp(Yho,ClassNames{IDC});
        end
        [~,~,~,tmp] = perfcurve(resp, score(:,IDC), 'true');
        AUCho = AUCho + tmp;
    end
    % summarize stats for cross-validation
    cvStats(inmc,:) = [acc sens spec PPV NPV AUC]/K;
    
    % summarize stats for holdout samples
    % [C,~] = confusionmat(dt.Group, ypred);
    % hoStats(inmc,1) = sum(diag(C))/sum(C(:));                                       % prediction accuracy
    if isnumeric(ClassNames{IDC})
        hoStats(inmc,1) = nnz(dt.Group == ypred)/length(ypred);
        flagCond = (dt.Group == ClassNames{IDC});
        flagExam = (ypred == ClassNames{IDC});
    else
        hoStats(inmc,1) = nnz(strcmp(dt.Group, ypred))/length(ypred);
        flagCond = strcmp(dt.Group, ClassNames{IDC});
        flagExam = strcmp(ypred,ClassNames{IDC});
    end
    TP = nnz(flagCond & flagExam);          % True positive
    TN = nnz(~flagCond & ~flagExam);        % True negative
    hoStats(inmc,2) = TP/nnz(flagCond);     % sensitivity (TPR or recall)
    hoStats(inmc,3) = TN/nnz(~flagCond);    % specificity (TNR)
    hoStats(inmc,4) = TP/nnz(flagExam);     % positive predictive value (PPV) or precision
    hoStats(inmc,5) = TN/nnz(~flagExam);    % negative predictive value (NPV)
    hoStats(inmc,6) = AUCho/K;
end

[TPR, TNR, PPV, NPV] = deal(cvStats(:,2), cvStats(:,3), cvStats(:,4), cvStats(:,5));
cvStats(:,7) = 2*PPV.*TPR./(PPV + TPR);
cvStats(:,8) = sqrt(TPR.*TNR.*PPV.*NPV) - sqrt((1-TPR).*(1-TNR).*(1-PPV).*(1-NPV));

[TPR, TNR, PPV, NPV] = deal(hoStats(:,2), hoStats(:,3), hoStats(:,4), hoStats(:,5));
hoStats(:,7) = 2*PPV.*TPR./(PPV + TPR);
hoStats(:,8) = sqrt(TPR.*TNR.*PPV.*NPV) - sqrt((1-TPR).*(1-TNR).*(1-PPV).*(1-NPV));
