# Supplementary material for: A machine learning approach for identifying anatomical biomarkers of early mild cognitive impairment
Source: PeerJ. 2024 Dec 13;12:e18490. doi: 10.7717/peerj.18490 (PMC11648692; doi:10.7717/peerj.18490)
Supplement: Supplemental Information 1 [file peerj-12-18490-s001.zip › code_Aug2024/hoscv.m]

function [cvAccuracy, hosAccuracy] = hoscv(cfunc, datatable, preds, NMC, hosratio)
% [cvAccuracy, hosAccuracy] = hoscv(classfunc, datatable, preds, NMC, hosratio)
% Hold-out sample cross-validation
%
% INPUT:
% cfunc - classifier function
% preds - label of selected predictor variables. Default is 'all'
% NMC - Number of Monte Carlo simulations
% hosratio - ratio of hold-out samples

N = size(datatable,1);
Nhos = ceil(N*hosratio);
cvAccuracy = zeros(NMC,1); % cross-validation accuracy
hosAccuracy = zeros(NMC,1); % hold-out sample accuracy
for iter = 1:NMC
    if (mod(iter,100) == 0)
        disp([iter NMC]);
    end
    ind = randsample(1:N, Nhos);
    sample = datatable(ind,:);
    traindata = datatable(setdiff(1:N,ind),:);
    [trainedClassifier, cvAccuracy(iter)] = feval(cfunc, traindata, preds);
    yfit = trainedClassifier.predictFcn(sample);
    [C,~] = confusionmat(sample.Group, yfit);
    hosAccuracy(iter) = sum(diag(C))/sum(C(:));
end
