# Supplementary material for: A machine learning approach for identifying anatomical biomarkers of early mild cognitive impairment
Source: PeerJ. 2024 Dec 13;12:e18490. doi: 10.7717/peerj.18490 (PMC11648692; doi:10.7717/peerj.18490)
Supplement: Supplemental Information 1 [file peerj-12-18490-s001.zip › code_Aug2024/plot_fig5.m]

% plot_fig5
col = [0 0.4470 0.7410; ...
    0.8500 0.3250 0.0980; ...
    0.9290 0.6940 0.1250; ...
    0.4940 0.1840 0.5560; ...
    0.4660 0.6740 0.1880; ...
    0.3010 0.7450 0.9330; ...
    0.6350 0.0780 0.1840];

features = {'A' 'B' 'C' 'D'};
classifiers = {'NaiveBayes' 'KNN' 'SVM' 'Logistic' 'RussBoost'};
datafile = {'ADNI' 'OASIS_3' 'OASIS_3_AgeMatched2ADNI'};
norm = {'residual' 'z_score'};

% K = 10;
% NMC = 10;
% NBOiter = 100;
% flagCost = 1;

K = 10;
NMC = 20;
NBOiter = 200;
flagCost = 1;

% K = 10;
% NMC = 20;
% NBOiter = 200;
% flagCost = 0;
% flagbal = 1;

dname = fullfile('C:\WORK\Tools\Cabecera\Alwani PhD\Writing\1st Paper\PEERJ\PeerJ_Matlab_Code\', ...
    sprintf('K%dNMC%dNBOiter%dcost%d', K, NMC, NBOiter, flagCost));
% dname = fullfile('C:\WORK\Tools\Cabecera\Alwani PhD\Writing\1st Paper\PEERJ\PeerJ_Matlab_Code\', ...
%     sprintf('K%dNMC%dNBOiter%dcost%dbalance%d', K, NMC, NBOiter, flagCost, flagbal));

cn = {'Acc' 'TPR' 'TNR' 'PPV' 'NPV' 'AROC' 'F1' 'MCC'};
meas_cvStats = zeros(NMC, length(cn), length(features), length(classifiers), length(datafile), length(norm));
meas_hoStats = zeros(NMC, length(cn), length(features), length(classifiers), length(datafile), length(norm));

for i = 0:length(features)*length(classifiers)*length(datafile)*length(norm)-1
    id = i;

    id_feat = mod(id,length(features)) + 1;
    type_feat = features{id_feat};
    id = floor(id/length(features));

    id_classifier = mod(id,length(classifiers)) + 1;
    type_classifier = classifiers{id_classifier};
    id = floor(id/length(classifiers));

    id_datafile = mod(id,length(datafile)) + 1;
    type_datafile = datafile{id_datafile};
    id = floor(id/length(datafile));

    id_norm = mod(id,length(norm)) + 1;
    type_norm = norm{id_norm};

    if strcmp(type_classifier, 'RussBoost')
        fname = sprintf('%s.%s.%s.%s.K%d.NMC%d.NBOiter%d.cost0.mat', ...
            type_feat, type_classifier, type_datafile, type_norm, K, NMC, NBOiter);
    else
        fname = sprintf('%s.%s.%s.%s.K%d.NMC%d.NBOiter%d.cost%d.mat', ...
            type_feat, type_classifier, type_datafile, type_norm, K, NMC, NBOiter, flagCost);
    end
    if exist(fullfile(dname, fname),'file')
        fprintf('LOAD - %s\n', fname);
        load(fullfile(dname,fname), 'colnames', 'cvAccuracy', 'hoAccuracy');
        % load(fullfile(dname,fname), 'colnames', 'cvStats', 'hoStats');

        ind = zeros(length(cn),1);
        for it = 1:length(cn)
            flag = startsWith(colnames,cn{it});
            if any(flag)
                ind(it) = find(flag);
            end
        end

        % cvStats = cvStats(:,ind); % guarantee that the stats are provided in the same order as cn
        % hoStats = hoStats(:,ind);
        cvStats = cvAccuracy(:,ind); % guarantee that the stats are provided in the same order as cn
        hoStats = hoAccuracy(:,ind);

        flag = ismember(cn,'MCC'); % if MCC stat was calculate it has to be transformed from domaim [-1; 1] -> [0; 1]
        if any(flag)
            cvStats(:,flag) = 0.5*(1 + cvStats(:,flag));
            hoStats(:,flag) = 0.5*(1 + hoStats(:,flag));
        end
        meas_cvStats(:, :, id_feat, id_classifier, id_datafile, id_norm) = cvStats;
        meas_hoStats(:, :, id_feat, id_classifier, id_datafile, id_norm) = hoStats;
    else
        fprintf('NOPE - %s\n', fname);
    end
end
meas_cvStats(isnan(meas_cvStats)) = 0;
meas_hoStats(isnan(meas_hoStats)) = 0;
avg_cvStats = squeeze(mean(meas_cvStats));
avg_hoStats = squeeze(mean(meas_hoStats));
% The standard error is calculated by dividing the standard deviation by
% the square root of number of measurements that make up the mean
std_cvStats = squeeze(std(meas_cvStats))/sqrt(NMC);
std_hoStats = squeeze(std(meas_hoStats))/sqrt(NMC);

%% Plot selected measure

% cnsel = cn;
% datafilesel = datafile;

cnsel = {'Acc' 'AROC' 'F1' 'MCC'};
datafilesel = {'ADNI' 'OASIS_3_AgeMatched2ADNI'};

[~,ind1] = ismember(cnsel,cn);
[~,ind4] = ismember(datafilesel,datafile);

avg_meas = avg_hoStats(ind1,:,:,ind4,:);
std_meas = std_hoStats(ind1,:,:,ind4,:);

figure;
indplot = 0;
for id_datafile = 1:length(datafilesel)
    for id_norm = 1:length(norm)
        indplot = indplot + 1;

        yavg = permute(squeeze(avg_meas(:,:,:,id_datafile,id_norm)), [3 2 1]); % classifiers x features x stats
        yavg = cat(1, yavg, NaN(2,length(features),length(cnsel)));
        yavg = yavg(:);
        x = 1:length(yavg);

        ystd = permute(squeeze(std_meas(:,:,:,id_datafile,id_norm)), [3 2 1]); % classifiers x features x stats
        ystd = cat(1, ystd, NaN(2,length(features),length(cnsel)));
        ystd = ystd(:);

        subplot(length(datafilesel)*length(norm), 1, indplot);
        bar(x, yavg, 'CData', repmat(col, length(features)*length(cnsel), 1), 'FaceColor', 'flat');
        
        hold on;
        herr = errorbar(x, yavg, ystd, ystd);
        herr.Color = [0 0 0];                            
        herr.LineStyle = 'none';
        herr.LineWidth = 1;
        for i = 1:(length(cnsel)-1)
            x = i*(length(classifiers) + 2)*length(features) - 0.5;
            plot(x*[1 1], [0 1.1], '-k');
        end
        hold off;
        xlabel(strrep(norm{id_norm},'_','-'));

        %set(gca, 'ytick', 0:0.3:1);
        set(gca, 'ytick', 0.2:0.4:1.0);
        set(gca, 'ylim', [0 1.1]);
        set(gca, 'xlim', [-2 length(yavg)]);
        set(gca, 'xtick', []);
        grid  on
        set(gca, 'FontSize', 16);
        set(gcf, 'Color', [1 1 1]);
    end
end
