# Supplementary material for: A machine learning approach for identifying anatomical biomarkers of early mild cognitive impairment
Source: PeerJ. 2024 Dec 13;12:e18490. doi: 10.7717/peerj.18490 (PMC11648692; doi:10.7717/peerj.18490)
Supplement: Supplemental Information 1 [file peerj-12-18490-s001.zip › code_Aug2024/prepare_SPSS_1stPaper_imbalanced.m]

% prepare_SPSS_1stPaper_imbalanced

type = 'cvAccuracy'; type2 = 'CV';
% type = 'hoAccuracy'; type2 = 'Holdout';

% % type = 'cvStats'; type2 = 'CV';
% type = 'hoStats'; type2 = 'Holdout';

colnamestat = {'Accuracy' 'TPR (Sensitivity)' 'TNR  (Specificity)' 'PPV (precision)' 'NPV' 'AROC' 'F1' 'MCC'};
cn = {'Acc' 'TPR' 'TNR' 'PPV' 'NPV' 'AROC' 'F1' 'MCC'};

features = {'A' 'B' 'C' 'D'};
classifiers = {'NaiveBayes' 'KNN' 'SVM' 'Logistic' 'RussBoost'};
datafile = {'ADNI' 'OASIS_3' 'OASIS_3_AgeMatched2ADNI'};
norm = {'residual' 'z_score'};

% K = 10;
% NMC = 10;
% NBOiter = 100;
% flagCost = 1;

K = 10;
NMC = 20;
NBOiter = 200;
flagCost = 1;

% K = 10;
% NMC = 20;
% NBOiter = 200;
% flagCost = 0;
% flagbal = 1;

dname = fullfile('C:\WORK\Tools\Cabecera\Alwani PhD\Writing\1st Paper\PEERJ\PeerJ_Matlab_Code\', ...
    sprintf('K%dNMC%dNBOiter%dcost%d', K, NMC, NBOiter, flagCost));
% dname = fullfile('C:\WORK\Tools\Cabecera\Alwani PhD\Writing\1st Paper\PEERJ\PeerJ_Matlab_Code\', ...
%     sprintf('K%dNMC%dNBOiter%dcost%dbalance%d', K, NMC, NBOiter, flagCost, flagbal));

code_feat = repmat(reshape(1:length(features), ...
    [1 length(features)]),      [NMC        1         length(classifiers) length(datafile) length(norm)]);
code_clas = repmat(reshape(1:length(classifiers), ...
    [1 1 length(classifiers)]), [NMC length(features)        1            length(datafile) length(norm)]);
code_data = repmat(reshape(1:length(datafile), ...
    [1 1 1 length(datafile)]),  [NMC length(features) length(classifiers)        1         length(norm)]);
code_norm = repmat(reshape(1:length(norm), ...
    [1 1 1 1 length(norm)]),    [NMC length(features) length(classifiers) length(datafile)        1]);

tblall = zeros(NMC, length(features), length(classifiers), length(datafile), length(norm));

for istat = 1:length(colnamestat)
    for ifeat = 1:length(features)
        for iclass = 1:length(classifiers)
            for idata = 1:length(datafile)
                for inorm = 1:length(norm)
                    if strcmp(classifiers{iclass}, 'RussBoost')
                        fname = sprintf('%s.%s.%s.%s.K%d.NMC%d.NBOiter%d.cost0.mat', ...
                            features{ifeat}, classifiers{iclass}, datafile{idata}, norm{inorm}, K, NMC, NBOiter);
                    else
                        fname = sprintf('%s.%s.%s.%s.K%d.NMC%d.NBOiter%d.cost%d.mat', ...
                            features{ifeat}, classifiers{iclass}, datafile{idata}, norm{inorm}, K, NMC, NBOiter, flagCost);
                    end

                    if exist(fullfile(dname, fname),'file')
                        load(fullfile(dname,fname), 'colnames', 'cvAccuracy', 'hoAccuracy');
                        % load(fullfile(dname,fname), 'colnames', 'cvStats', 'hoStats');

                        switch (colnamestat{istat})
                            case 'F1'
                                flag = startsWith(colnames, 'TPR'); %#ok<*NASGU>
                                TPR = eval(sprintf('%s(:,flag)',type));
                                flag = startsWith(colnames, 'PPV');
                                PPV = eval(sprintf('%s(:,flag)',type));
                                F1 = 2*(PPV.*TPR)./(PPV + TPR);
                                tblall(:,ifeat,iclass,idata,inorm) = F1;
                            case 'MCC'
                                flag = startsWith(colnames, 'TPR');
                                TPR = eval(sprintf('%s(:,flag)',type));
                                flag = startsWith(colnames, 'TNR');
                                TNR = eval(sprintf('%s(:,flag)',type));
                                flag = startsWith(colnames, 'PPV');
                                PPV = eval(sprintf('%s(:,flag)',type));
                                flag = startsWith(colnames, 'NPV');
                                NPV = eval(sprintf('%s(:,flag)',type));
                                MCC = sqrt(TPR.*TNR.*PPV.*NPV) - sqrt((1-TPR).*(1-TNR).*(1-PPV).*(1-NPV));
                                tblall(:,ifeat,iclass,idata,inorm) = 0.5*(1 + MCC);
                            otherwise
                                label = colnamestat{istat}(1:min(3,length(colnamestat{istat})));
                                flag = startsWith(colnames, label);
                                tblall(:,ifeat,iclass,idata,inorm) = eval(sprintf('%s(:,flag)',type));
                        end
                    end
                end
            end
        end
    end
    tblall(isnan(tblall)) = 0;

    label = colnamestat{istat}(1:min(3,length(colnamestat{istat})));
    flag = startsWith(cn, label);

    fname = sprintf('X_SPSS_1stpaper_imbalanced_Nway_%s_%s.xlsx',type2,cn{flag});
    % fname = sprintf('X_SPSS_1stpaper_balanced_Nway_%s_%s.xlsx',type2,cn{flag});

    writecell([{'Stat' 'Features' 'Classifiers' 'DataFile' 'Harmonization'}; num2cell([tblall(:) code_feat(:) code_clas(:) code_data(:) code_norm(:)])], fname);
    writecell(features, fname, "Sheet", "Features");
    writecell(classifiers, fname, "Sheet", 'Classifiers');
    writecell(datafile, fname, "Sheet", 'DataFile');
    writecell(norm, fname, "Sheet", 'Harmonization');
end
