# Supplementary material for: A machine learning approach for identifying anatomical biomarkers of early mild cognitive impairment
Source: PeerJ. 2024 Dec 13;12:e18490. doi: 10.7717/peerj.18490 (PMC11648692; doi:10.7717/peerj.18490)
Supplement: Supplemental Information 1 [file peerj-12-18490-s001.zip › code_Aug2024/Readme.txt]

test_automated_feature_selection.m - Evaluate different feature selection techniques, such as Relieff.
test_normalization_freesurfer.m - Demonstration of the data harmonization procedure with Freesurfer data.
test_adnimerge.m - Demonstration of the data harmonization procedure with ADNIMERGE data.

========================================================================================================================================
class_learn_app_auto - Main function used to evaluate the different classification methods using different feature selection techniques.
========================================================================================================================================

Handles for the different classification functions:
train_GaussNaiveBayes.m
train_KernelNaiveBayes.m
train_KNN_BayesianOptim.m
train_KSVM_BayesianOptim.m
train_LogisticReg_BayesianOptim.m
train_RussBoost_BayesianOptim.m
train_SVMReg_BayesianOptim.m

====================================
Code for creation of Figures 5 and 6
====================================

run_fig5 - Run the main computations to calculate measures for the figures
honcv - Implements nested cross-validation within a Monte Carlo replication analysis
plot_fig5 - Plot the figures as illustration
prepare_SPSS_1stPaper_imbalanced - pool together all the outcome in Excell files for the ANOVA and other statistical analyses
