# Supplementary material for: A machine learning approach for identifying anatomical biomarkers of early mild cognitive impairment
Source: PeerJ. 2024 Dec 13;12:e18490. doi: 10.7717/peerj.18490 (PMC11648692; doi:10.7717/peerj.18490)
Supplement: Supplemental Information 1 [file peerj-12-18490-s001.zip › code_Aug2024/runSVM.sh]

##### CALL the function in this way to specify the parameters:
##### 
##### bash runall.sh 10 20 100 1

for id in {0..119}
do
	id0=$id;
	id_feat=$((($id % 4) + 1));
	id=$(($id / 4));
	id_classifier=$((($id % 5) + 1));
	id=$(($id / 5));
	id_data=$((($id % 3) + 1));
	id=$(($id / 3));
	id_norm=$((($id % 2) + 1));
	
	echo "$id0: $id_feat, $id_classifier, $id_data, $id_norm"
	
	if [ $id_classifier -eq 3 ]; then
		# SVM
                sbatch --partition=k2-medpri --time=12:00:00 --output=feat$id_feat.classifier$id_classifier.data$id_data.norm$id_norm.log --export=id=$id0,K=$1,NMC=$2,NBOiter=$3,flagCost=$4 runall.sbatch;
        fi
done
