# Supplementary material for: A machine learning approach for identifying anatomical biomarkers of early mild cognitive impairment
Source: PeerJ. 2024 Dec 13;12:e18490. doi: 10.7717/peerj.18490 (PMC11648692; doi:10.7717/peerj.18490)
Supplement: Supplemental Information 1 [file peerj-12-18490-s001.zip › code_Aug2024/run_fig5.m]

function run_fig5(id, K, NMC, NBOiter, flagCost, flagBalance)
rng("default");

% K = 5;
% NMC = 10;
% NBOiter = 100; % Number of Bayesian optimization iterations

features = {'A' 'B' 'C' 'D'};
classifiers = {'NaiveBayes' 'KNN' 'SVM' 'Logistic' 'RussBoost'};
datafile = {'ADNI' 'OASIS_3' 'OASIS_3_AgeMatched2ADNI'};
norm = {'residual' 'z_score'};

assert((id >= 0) & (id < length(features)*length(classifiers)*length(datafile)*length(norm)), 'id is defined outside its definition domain!');

type_feat = features{mod(id,length(features))+1};
id = floor(id/length(features));
type_classifier = classifiers{mod(id,length(classifiers))+1};
id = floor(id/length(classifiers));
type_datafile = datafile{mod(id,length(datafile))+1};
id = floor(id/length(datafile));
type_norm = norm{mod(id,length(norm))+1};

filename_out = sprintf('%s.%s.%s.%s.K%d.NMC%d.NBOiter%d.cost%d.mat', type_feat, type_classifier, type_datafile, type_norm, K, NMC, NBOiter, flagCost);
disp(filename_out);

% type_feat = 'A';
% type_feat = 'B';
% type_feat = 'C';
% type_feat = 'D';

% type_classifier = 'NaiveBayes';
% type_classifier = 'KNN'; % Cosine K Nearest Neighbor
% type_classifier = 'SVM';
% type_classifier = 'Logistic';
% type_classifier = 'RussBoost';

% type_datafile = 'ADNI';
% type_datafile = 'OASIS-3';
% type_datafile = 'OASIS-3-AgeMatched2ADNI';

% type_norm = 'residual';
% type_norm = 'z-score';

switch (type_feat)
    case 'A'
        % ROIA = {'brainSegVolNotVent' 'entorhinal' 'inf-Lat-Vent' 'lateral-Ventricle' ...
        %     'parahippocampal' 'hippocampus' 'temporalpole' 'fusiform' 'lateralorbitofrontal' ...
        %     'insula' 'precentral' 'isthmuscingulate' 'parsopercularis' 'posteriorcingulate' ...
        %     'accumbens-area' 'rostralmiddlefrontal' 'middletemporal' 'rostralanteriorcingulate' ...
        %     'amygdala' 'parsorbitalis'};
        preds = {'BrainSegVolNotVent', 'entorhinal_volume', 'Inf_Lat_Vent', 'Lateral_Ventricle', ...
            'parahippocampal_volume', 'Hippocampus', 'temporalpole_volume', 'fusiform_volume', ...
            'lateralorbitofrontal_volume', 'insula_volume', 'precentral_volume', ...
            'isthmuscingulate_volume', 'parsopercularis_volume', 'posteriorcingulate_volume', ...
            'Accumbens_area', 'rostralmiddlefrontal_volume', 'middletemporal_volume', ...
            'rostralanteriorcingulate_volume', 'parsorbitalis_volume'};

    case 'B'
        % ROIB = {'entorhinal' 'fusiform' 'Inf-Lat-Vent' 'Temporalpole' 'Posteriorcingulate' ...
        %     'Isthmuscingulate' 'hippocampus' 'parahippocampal' 'parsopercularis' ...
        %     'Lateral-Ventricle' 'transversetemporal' 'precentral' 'insula' 'frontalpole' ...
        %     'superiortemporal' 'amygdala' 'lateralorbitofrontal' 'lingual' 'BrainSegVolNotVent'};
        preds = {'entorhinal_volume', 'fusiform_volume', 'Inf_Lat_Vent', 'temporalpole_volume', ...
            'posteriorcingulate_volume', 'isthmuscingulate_volume', 'Hippocampus', ...
            'parahippocampal_volume', 'parsopercularis_volume', 'Lateral_Ventricle', ...
            'transversetemporal_volume', 'precentral_volume', 'insula_volume', ...
            'frontalpole_volume', 'superiortemporal_volume', 'lateralorbitofrontal_volume', ...
            'lingual_volume', 'BrainSegVolNotVent'};

    case 'C'
        % ROIC = {'BrainSegVolNotVent' 'Inf-Lat-Vent' 'entorhinal' 'lateralorbitofrontal' ...
        %     'Lateral-Ventricle' 'parahippocampal' 'hippocampus'};
        preds = {'BrainSegVolNotVent', 'entorhinal_volume', 'Inf_Lat_Vent', 'Lateral_Ventricle', ...
            'lateralorbitofrontal_volume', 'parahippocampal_volume', 'Hippocampus'};

    case 'D'
        % ROID = {'Entorhinal' 'Inf-Lat-Vent' 'Hippocampus' 'Lateral-Ventricle' ...
        %     'lateralorbitofrontal' 'BrainSegVolNotVent' 'Accumbens-area' 'middle temporal'};
        preds = {'entorhinal_volume', 'Inf_Lat_Vent', 'Hippocampus', 'Lateral_Ventricle', ...
            'lateralorbitofrontal_volume', 'BrainSegVolNotVent', 'Accumbens_area', 'middletemporal_volume'};
    otherwise
        error('Features type is undefined!')
end

switch (type_classifier)
    case 'NaiveBayes'
        func_classifier = @train_NaiveBayes_BayesianOptim;

    case 'KNN'
        func_classifier = @train_KNN_BayesianOptim;

    case 'SVM'
        func_classifier = @train_KSVM_BayesianOptim;

    case 'Logistic'
        func_classifier = @train_LogisticReg_BayesianOptim;

    case 'RussBoost'
        func_classifier = @train_RussBoost_BayesianOptim;

    otherwise
        error('Classifier function is undefined!')
end

if strcmp(type_norm, 'residual')
    switch (type_datafile)
        case 'ADNI'
            traindata = readtable('ADNI_age 60-86_centered.xlsx');

        case 'OASIS_3'
            traindata = readtable('OASIS-3_age 43-96_centered.xlsx');

        case 'OASIS_3_AgeMatched2ADNI'
            traindata = readtable('OASIS-3_age 60-86_centered.xlsx');

        otherwise
            error('Data file name is undefined!')
    end
elseif strcmp(type_norm, 'z_score')
    switch (type_datafile)
        case 'ADNI'
            traindata = readtable('ADNI_age 60-86_zscore.xlsx');

        case 'OASIS_3'
            traindata = readtable('OASIS-3_age 43-96_zscore.xlsx');

        case 'OASIS_3_AgeMatched2ADNI'
            traindata = readtable('OASIS-3_age 60-86_zscore.xlsx');

        otherwise
            error('Data file name is undefined!')
    end
else
    error('Data harmonization method is undefined!')
end

ClassNames = {1 2}; % 1 - stable HC, 2 - unstable HC
if (flagCost)
    cost.ClassNames = cell2mat(ClassNames);
    cost.ClassificationCosts = [0 1; ... % Cost(i,j) is the cost of classifying a point into class j if its true class is i
        nnz(traindata.Group==1)/nnz(traindata.Group==2) 0];
else
    cost = [];
end
IDC = 2;
fcent = false;
fnorm = false;
% [cvAccuracy, hoAccuracy, colnames] = honcv(func_classifier, traindata, ...
%     preds, ClassNames, cost, IDC, K, NMC, NBOiter, fcent, fnorm);
[cvStats, hoStats, colnames] = honcv(func_classifier, ...
    traindata, preds, ClassNames, cost, IDC, K, NMC, NBOiter, fcent, fnorm, flagBalance);

% save(filename_out, 'cvAccuracy', 'hoAccuracy', 'colnames');
save(filename_out, 'cvStats', 'hoStats', 'colnames');
