# Supplementary material for: A machine learning approach for identifying anatomical biomarkers of early mild cognitive impairment
Source: PeerJ. 2024 Dec 13;12:e18490. doi: 10.7717/peerj.18490 (PMC11648692; doi:10.7717/peerj.18490)
Supplement: Supplemental Information 1 [file peerj-12-18490-s001.zip › code_Aug2024/test_adnimerge.m]

% test_adnimerge

% DOCUMENTATION:
% https://uk.mathworks.com/help/stats/ttest2.html

[ndata, text, all] = xlsread('C:\WORK\Databases\ADNI\ADNIMERGE_3T.xlsx');

varnames = all(1,:);

%% Demographic data
col_RID = find(strcmp(varnames,'RID'));
RID = cell2mat(all(2:end, col_RID));
col_AGE = find(strcmp(varnames,'AGE'));
Age = all(2:end, col_AGE);
col_DX = find(strcmp(varnames,'DX'));
DX = all(2:end, col_DX);
col_DATE_bl = find(strcmp(varnames,'EXAMDATE_bl'));
DATE_bl = all(2:end, col_DATE_bl);
col_DATE = find(strcmp(varnames,'EXAMDATE'));
DATE = all(2:end, col_DATE);
col_Gender = find(strcmp(varnames,'PTGENDER'));
Gender = all(2:end, col_Gender);
Gender = strrep(Gender, 'Female', '-1');
Gender = strrep(Gender, 'Male', '1');
Gender = str2num(char(Gender)); %#ok<ST2NM>

%% Anatomical data
col_Vent = find(strcmp(varnames,'Ventricles'));
Vent = all(2:end, col_Vent);
col_WB = find(strcmp(varnames,'WholeBrain'));
WB = all(2:end, col_WB);
col_ICV = find(strcmp(varnames,'ICV'));
ICV = all(2:end, col_ICV);
col_Hipp = find(strcmp(varnames,'Hippocampus'));
Hipp = all(2:end, col_Hipp);
col_Ent = find(strcmp(varnames,'Entorhinal'));
Entorhinal = all(2:end, col_Ent);
col_Fus = find(strcmp(varnames,'Fusiform'));
Fusiform = all(2:end, col_Fus);
col_MidT = find(strcmp(varnames,'MidTemp'));
MidTemp = all(2:end, col_MidT);

%% Clinical data
col_CDRSB = find(strcmp(varnames,'CDRSB'));
CDRSB = all(2:end, col_CDRSB);
col_MMSE = find(strcmp(varnames,'MMSE'));
MMSE = all(2:end, col_MMSE);
col_EDUC = find(strcmp(varnames,'PTEDUCAT'));
EDUC = all(2:end, col_EDUC);

%% Data processing
% col_VISCODE = find(strcmp(varnames,'VISCODE'));
% VISCODE = all(2:end, col_VISCODE);
[URID, ifirstEntry_RID, ind_unique] = unique(RID);
URID_NV = accumarray(ind_unique,1); % Number of visits for each participant

% -> Reading diagnosis and other variables at first visit
DX_AtFirstMRI = DX(ifirstEntry_RID);
Age_AtFirstMRI = Age(ifirstEntry_RID);
Gender_AtFirstMRI = Gender(ifirstEntry_RID);
CDRSB_AtFirstMRI = CDRSB(ifirstEntry_RID);
MMSE_AtFirstMRI = MMSE(ifirstEntry_RID);
EDUC_AtFirstMRI = EDUC(ifirstEntry_RID);

Vent_AtFirstMRI = Vent(ifirstEntry_RID);
WB_AtFirstMRI = WB(ifirstEntry_RID);
ICV_AtFirstMRI = ICV(ifirstEntry_RID);
Hipp_AtFirstMRI = Hipp(ifirstEntry_RID);
Entorhinal_AtFirstMRI = Entorhinal(ifirstEntry_RID);
Fusiform_AtFirstMRI = Fusiform(ifirstEntry_RID);
MidTemp_AtFirstMRI = MidTemp(ifirstEntry_RID);

% Remove those that have empty (NaN) info (Alternatively, can copy info from DX_bl column)
ind = cellfun(@ischar,DX_AtFirstMRI);
DX_AtFirstMRI = DX_AtFirstMRI(ind);
Age_AtFirstMRI = Age_AtFirstMRI(ind);
Gender_AtFirstMRI = Gender_AtFirstMRI(ind);
CDRSB_AtFirstMRI = CDRSB_AtFirstMRI(ind);
MMSE_AtFirstMRI = MMSE_AtFirstMRI(ind);
EDUC_AtFirstMRI = EDUC_AtFirstMRI(ind);

Vent_AtFirstMRI = Vent_AtFirstMRI(ind);
WB_AtFirstMRI = WB_AtFirstMRI(ind);
ICV_AtFirstMRI = ICV_AtFirstMRI(ind);
Hipp_AtFirstMRI = Hipp_AtFirstMRI(ind);
Entorhinal_AtFirstMRI = Entorhinal_AtFirstMRI(ind);
Fusiform_AtFirstMRI = Fusiform_AtFirstMRI(ind);
MidTemp_AtFirstMRI = MidTemp_AtFirstMRI(ind);
URID = URID(ind);
ifirstEntry_RID = ifirstEntry_RID(ind);
URID_NV = URID_NV(ind);

% Remove those that have an empty or NaN entry for a variable of interest
ind = find(~(cellfun(@isempty,Age_AtFirstMRI) | cellfun(@isnan,Age_AtFirstMRI) | ...
    cellfun(@isempty,CDRSB_AtFirstMRI) | cellfun(@isnan,CDRSB_AtFirstMRI) | ...
    cellfun(@isempty,MMSE_AtFirstMRI) | cellfun(@isnan,MMSE_AtFirstMRI) | ...
    cellfun(@isempty,EDUC_AtFirstMRI) | cellfun(@isnan,EDUC_AtFirstMRI) | ...
    cellfun(@isempty,Vent_AtFirstMRI) | cellfun(@isnan,Vent_AtFirstMRI) | ...
    cellfun(@isempty,WB_AtFirstMRI) | cellfun(@isnan,WB_AtFirstMRI) | ...
    cellfun(@isempty,ICV_AtFirstMRI) | cellfun(@isnan,ICV_AtFirstMRI) | ...
    cellfun(@isempty,Hipp_AtFirstMRI) | cellfun(@isnan,Hipp_AtFirstMRI) | ...
    cellfun(@isempty,Entorhinal_AtFirstMRI) | cellfun(@isnan,Entorhinal_AtFirstMRI) | ...
    cellfun(@isempty,Fusiform_AtFirstMRI) | cellfun(@isnan,Fusiform_AtFirstMRI) | ...
    cellfun(@isempty,MidTemp_AtFirstMRI) | cellfun(@isnan,MidTemp_AtFirstMRI)));
DX_AtFirstMRI = DX_AtFirstMRI(ind);
Age_AtFirstMRI = Age_AtFirstMRI(ind);
Gender_AtFirstMRI = Gender_AtFirstMRI(ind);
CDRSB_AtFirstMRI = CDRSB_AtFirstMRI(ind);
MMSE_AtFirstMRI = MMSE_AtFirstMRI(ind);
EDUC_AtFirstMRI = EDUC_AtFirstMRI(ind);

Vent_AtFirstMRI = Vent_AtFirstMRI(ind);
WB_AtFirstMRI = WB_AtFirstMRI(ind);
ICV_AtFirstMRI = ICV_AtFirstMRI(ind);
Hipp_AtFirstMRI = Hipp_AtFirstMRI(ind);
Entorhinal_AtFirstMRI = Entorhinal_AtFirstMRI(ind);
Fusiform_AtFirstMRI = Fusiform_AtFirstMRI(ind);
MidTemp_AtFirstMRI = MidTemp_AtFirstMRI(ind);

URID = URID(ind);
ifirstEntry_RID = ifirstEntry_RID(ind);
URID_NV = URID_NV(ind);

% Convert from cell arrays to matrix format
Age_AtFirstMRI = cell2mat(Age_AtFirstMRI);
CDRSB_AtFirstMRI = cell2mat(CDRSB_AtFirstMRI);
MMSE_AtFirstMRI = cell2mat(MMSE_AtFirstMRI);
EDUC_AtFirstMRI = cell2mat(EDUC_AtFirstMRI);

Vent_AtFirstMRI = cell2mat(Vent_AtFirstMRI);
WB_AtFirstMRI = cell2mat(WB_AtFirstMRI);
ICV_AtFirstMRI = cell2mat(ICV_AtFirstMRI);
Hipp_AtFirstMRI = cell2mat(Hipp_AtFirstMRI);
Entorhinal_AtFirstMRI = cell2mat(Entorhinal_AtFirstMRI);
Fusiform_AtFirstMRI = cell2mat(Fusiform_AtFirstMRI);
MidTemp_AtFirstMRI = cell2mat(MidTemp_AtFirstMRI);

% define Age's range
flag = (Age_AtFirstMRI<60 | Age_AtFirstMRI > 85);
DX_AtFirstMRI(flag) = [];
Age_AtFirstMRI(flag) = [];
Gender_AtFirstMRI(flag) = [];
CDRSB_AtFirstMRI(flag) = [];
MMSE_AtFirstMRI(flag) = [];
EDUC_AtFirstMRI(flag) = [];
Vent_AtFirstMRI(flag) = [];
WB_AtFirstMRI(flag) = [];
ICV_AtFirstMRI(flag) = [];
Hipp_AtFirstMRI(flag) = [];
Entorhinal_AtFirstMRI(flag) = [];
Fusiform_AtFirstMRI(flag) = [];
MidTemp_AtFirstMRI(flag) = [];

URID(flag) = [];
ifirstEntry_RID(flag) = [];
URID_NV(flag) = [];

% remove ICV outliers
flag = isoutlier(ICV_AtFirstMRI); % checking for outliers
DX_AtFirstMRI(flag) = [];
Age_AtFirstMRI(flag) = [];
Gender_AtFirstMRI(flag) = [];
CDRSB_AtFirstMRI(flag) = [];
MMSE_AtFirstMRI(flag) = [];
EDUC_AtFirstMRI(flag) = [];

Vent_AtFirstMRI(flag) = [];
WB_AtFirstMRI(flag) = [];
ICV_AtFirstMRI(flag) = [];
Hipp_AtFirstMRI(flag) = [];
Entorhinal_AtFirstMRI(flag) = [];
Fusiform_AtFirstMRI(flag) = [];
MidTemp_AtFirstMRI(flag) = [];

URID(flag) = [];
ifirstEntry_RID(flag) = [];
URID_NV(flag) = [];

for it = 1:max(URID_NV)
    fprintf('Number of participants with %d visit(s): %d\n', it, nnz(URID_NV==it));
end
Ns = length(ifirstEntry_RID);
fprintf('Number of participants: %d\n', Ns);

Ns_HC = nnz(strcmp(DX_AtFirstMRI, 'CN'));
Ns_MCI = nnz(strcmp(DX_AtFirstMRI, 'MCI'));
Ns_Dementia = nnz(strcmp(DX_AtFirstMRI, 'Dementia'));
fprintf('Number of participants with Healthy diagnosis at first MRI study: %d\n', Ns_HC);
fprintf('Number of participants with MCI diagnosis at first MRI study: %d\n', Ns_MCI);
fprintf('Number of participants with Dementia diagnosis at first MRI study: %d\n', Ns_Dementia);

%% Stable and converted cases
control_label = {'CN' 'MCI'};
convert_expected_label = {'MCI' 'Dementia'};
convert_unexpected_label = {'Dementia' 'CN'};
Nstable = zeros(1, length(control_label));              % does not convert at all
Nconvert_unstable = zeros(1, length(control_label));    % change label more than once
Nconvert_expected = zeros(1, length(control_label));    % only convert to the expected label
Nconvert_unexpected = zeros(1, length(control_label));  % only convert to the unexpected label
for id = 1:length(control_label)
    indsel = find(strcmp(DX_AtFirstMRI, control_label{id}));
    % checking every subject's diagnosis in posterior successive visits
    for i = 1:length(indsel)
        ID = URID(indsel(i));
        j = ifirstEntry_RID(indsel(i)) + 1;
        flag_reverted = false;              % assume it did not revert
        flag_expected = false;              % assume it does not convert to expected label
        flag_unexpected = false;            % assume it does not convert to unexpected label
        while (j <= length(DX)) && (RID(j) == ID)
            if (isnumeric(DX{j}) && isnan(DX{j})) || strcmp(DX{j}, control_label{id})
                if (flag_expected) || (flag_unexpected)
                    flag_reverted = true;
                end
            elseif strcmp(DX{j}, convert_expected_label{id})
                flag_expected = true;
            elseif strcmp(DX{j}, convert_unexpected_label{id})
                flag_unexpected = true;
            else
                error('Completely ilogical');
            end
            j = j + 1;
        end
        
        if (flag_expected && flag_unexpected) || flag_reverted
            Nconvert_unstable(id) = Nconvert_unstable(id) + 1;
        elseif flag_expected
            Nconvert_expected(id) = Nconvert_expected(id) + 1;
        elseif flag_unexpected
            Nconvert_unexpected(id) = Nconvert_unexpected(id) + 1;
        else
            Nstable(id) = Nstable(id) + 1;
        end
    end
end

control_label
convert_expected_label
convert_unexpected_label

Nstable
Nconvert_unstable
Nconvert_expected
Nconvert_unexpected

%% Main measures for cases who convert to expected labels
CN2MCI = [];        % struct to contain the measures for those who converted from CN to MCI 
MCI2Dementia = [];  % struct to contain the measures for those who converted from CN to MCI

%% Plot all the longitudinal data
DXCAT_AtFirstMRI = categorical(DX_AtFirstMRI, {'CN', 'Dementia', 'MCI'}, {'CN', 'Dementia', 'MCI'});
meas = {Vent_AtFirstMRI ICV_AtFirstMRI WB_AtFirstMRI Hipp_AtFirstMRI};
labels = {'Ventricle Volume', 'Intracraneal Volume', 'Whole Brain Volume', 'Hippocampal Volume'};
figure;
for i = 1:length(meas)
    subplot(2,2,i);
    boxchart(DXCAT_AtFirstMRI, meas{i});
    ylabel(labels{i});
    set(gca, 'FontSize', 16);
end

%% Boxplots of neuroimaging data separately per Gender
DXCAT_AtFirstMRI = categorical(DX_AtFirstMRI, {'CN', 'MCI', 'Dementia'}, {'CN', 'MCI', 'Dementia'});
meas = [MMSE_AtFirstMRI EDUC_AtFirstMRI [ICV_AtFirstMRI Vent_AtFirstMRI ...
    Fusiform_AtFirstMRI Entorhinal_AtFirstMRI MidTemp_AtFirstMRI Hipp_AtFirstMRI]*1e-3];
labels = {'MMSE' 'EDUC' 'ICV' 'Ventricles', 'Fusiform', 'Entorhinal', 'MidTemp', 'Hippocampal'};
figure;
P = size(meas,2);
for i = 1:P
    female = (Gender_AtFirstMRI == -1);
    subplot(2,P,i);
    boxchart(DXCAT_AtFirstMRI(female), meas(female,i));
    title(labels{i});
    if (i == 1), ylabel('Female'); end
    set(gca, 'FontSize', 16);
    
    subplot(2,P,P+i);
    boxchart(DXCAT_AtFirstMRI(~female), meas(~female,i));
    if (i == 1), ylabel('Male'); end
    set(gca, 'FontSize', 16);
end
set(gcf,'Color',[1 1 1]);

%% Tables
% Tables for 2 classes (CN, MCI)
flag = (strcmp(DX_AtFirstMRI,'CN') | strcmp(DX_AtFirstMRI,'MCI'));
tbl2 = array2table([Age_AtFirstMRI(flag) meas(flag,:)], 'VariableNames', ...
    {'Age','MMSE','EDUC','ICV','Vent','Fusi','Ent','MidT','Hipp'});
tbl2.Y = DX_AtFirstMRI(flag);

flag = (strcmp(DX_AtFirstMRI,'CN') | strcmp(DX_AtFirstMRI,'MCI')) & (Gender_AtFirstMRI == -1);
tbl2_female = array2table([Age_AtFirstMRI(flag) meas(flag,:)], 'VariableNames', ...
    {'Age','MMSE','EDUC','ICV','Vent','Fusi','Ent','MidT','Hipp'});
tbl2_female.Y = DX_AtFirstMRI(flag);

flag = (strcmp(DX_AtFirstMRI,'CN') | strcmp(DX_AtFirstMRI,'MCI')) & (Gender_AtFirstMRI == 1);
tbl2_male = array2table([Age_AtFirstMRI(flag) meas(flag,:)], 'VariableNames', ...
    {'Age','MMSE','EDUC','ICV','Vent','Fusi','Ent','MidT','Hipp'});
tbl2_male.Y = DX_AtFirstMRI(flag);

% Tables for 3 classes (CN, MCI, Dementia)
tbl3 = array2table([Age_AtFirstMRI Gender_AtFirstMRI meas], ...
    'VariableNames', {'Age','Sex','MMSE','EDUC','ICV','Vent','Fusi','Ent','MidT','Hipp'});
tbl3.Y = DX_AtFirstMRI;

flag = (Gender_AtFirstMRI == -1);
tbl3_female = array2table([Age_AtFirstMRI(flag) meas(flag,:)], 'VariableNames', ...
    {'Age','MMSE','EDUC','ICV','Vent','Fusi','Ent','MidT','Hipp'});
tbl3_female.Y = DX_AtFirstMRI(flag);

flag = (Gender_AtFirstMRI == 1);
tbl3_male = array2table([Age_AtFirstMRI(flag) meas(flag,:)], 'VariableNames', ...
    {'Age','MMSE','EDUC','ICV','Vent','Fusi','Ent','MidT','Hipp'});
tbl3_male.Y = DX_AtFirstMRI(flag);

% Tables for 4 classes (CN, sMCI, pMCI, Dementia)
% sMCI - stable MCI
% pMCI - progressive MCI

% Other tables
tbl = array2table([Age_AtFirstMRI meas], 'VariableNames', {'Age','MMSE','EDUC','ICV','Vent','Fusi','Ent','MidT','Hipp'});
tbl.Y = 1*strcmp(DX_AtFirstMRI,'CN') + 3*strcmp(DX_AtFirstMRI,'MCI') + 5*strcmp(DX_AtFirstMRI,'Dementia');
tbl.Y = tbl.Y + (Gender_AtFirstMRI == 1);
tbl.Y = categorical(tbl.Y, [1 2 3 4 5 6], {'CN-F' 'CN-M' 'MCI-F' 'MCI-M' 'Dem-F' 'Dem-M'});

%% Data normalization with respect to CN group and Age, Sex, ICV variables
msize = 10;
ROI_AtFirstMRI = Hipp_AtFirstMRI;
ROI_label = 'hippocampal volume';
% ROI_AtFirstMRI = Vent_AtFirstMRI;
% ROI_label = 'ventricle volume';


% flag = strcmp(VISCODE1069,'bl') & strcmp(diagnosis1069,labels{it});
% x = xall{k}(flag);
% y = volROI1069(flag);
% X = [ones(size(x)) x];
% b = X\y;

minmax_icv = minmax(ICV_AtFirstMRI');
th1 = minmax_icv(1) + diff(minmax_icv)/3;
th2 = minmax_icv(1) + 2*diff(minmax_icv)/3;
ICV_Group = (ICV_AtFirstMRI > th1) + (ICV_AtFirstMRI > th2);

gd = {'F' 'M'};

figure;
subplot 121;
% col = 'mrybgk';
% col = [0.4940 0.1840 0.5560; ...    % purple
%        0.6350 0.0780 0.1840; ...    % red (tinto)
%        0.3010 0.7450 0.9330; ...    % cyan
%        0.0000 0.4470 0.7410; ...    % blue
%        0.9290 0.6940 0.1250; ...    % yellow
%        0.4660 0.6740 0.1880];       % green

% RGB color codes: https://htmlcolorcodes.com/colors/
col = [0.6863 0.8824 0.6863; ...    % light green
       0.0353 0.4745 0.4118; ...    % dark green
       0.3010 0.7450 0.9330; ...    % cyan
       0.1216 0.3176 1.0000; ...    % blue
       0.8039 0.4980 0.1961; ...    % bronze (light brown)
       0.6471 0.1647 0.1647];       % brown
   
% gscatter(ICV_AtFirstMRI, Hipp_AtFirstMRI, {ICV_Group DX_AtFirstMRI Gender_AtFirstMRI}, ...
%     col, 'xxxxxxoooooo++++++', 10, 'on', 'ICV', 'Hippocampus Volume');
% hg = gscatter(Age_AtFirstMRI, Hipp_AtFirstMRI, {ICV_Group DX_AtFirstMRI Gender_AtFirstMRI}, ...
%     col, 'xxxxxxoooooo++++++', 6, 'on', 'Age', 'Hippocampus Volume');

hg = gscatter(Age_AtFirstMRI, ROI_AtFirstMRI, {ICV_Group strrep(DX_AtFirstMRI,'Dementia','AD') gd((3+Gender_AtFirstMRI)/2)}, ...
    col, 'xxxxxxoooooo++++++', msize, 'on', 'Age', ROI_label);

set(hg, 'LineWidth', 2);
set(gca, 'xtick', 60:5:85);
set(gca, 'FontSize', 18);
axis tight;
rect = axis;
hold on;
code1 = {'MCI' 'CN' 'Dementia'};
code2 = [-1 1];
k = 0;
for i = 1:length(code1)
    for j = 1:length(code2)
        k = k + 1;
        flag = (strcmp(DX_AtFirstMRI,code1{i}) & (Gender_AtFirstMRI==code2(j)));
        %xx = [ones(nnz(flag),1) ICV_AtFirstMRI(flag)];
        xx = [ones(nnz(flag),1) Age_AtFirstMRI(flag)];
        b = xx\ROI_AtFirstMRI(flag);
        plot(rect(1:2), b(1) + b(2)*rect(1:2), '-', 'Color', col(k,:), 'LineWidth', 2);
        if strcmp(code1(i),'CN') && (code2(j)==-1)
            bCN_female = b;
        elseif strcmp(code1(i),'CN') && (code2(j)==1)
            bCN_male = b;
        end
    end
end
hold off;
legend off;
title('uncorrected', 'FontSize', 22);

flag = strcmp(DX_AtFirstMRI,'CN');
xx = [ones(nnz(flag),1) Age_AtFirstMRI(flag) Gender_AtFirstMRI(flag) ICV_AtFirstMRI(flag)];
bCN = xx\ROI_AtFirstMRI(flag);

subplot 122;
y = ROI_AtFirstMRI - bCN(1) - bCN(2)*Age_AtFirstMRI - bCN(3)*Gender_AtFirstMRI - bCN(4)*ICV_AtFirstMRI;

% hg = gscatter(Age_AtFirstMRI, y, {ICV_Group DX_AtFirstMRI Gender_AtFirstMRI}, ...
%     col, 'xxxxxxoooooo++++++', 6, 'on', 'Age', 'Hippocampus Volume');
hg = gscatter(Age_AtFirstMRI, y, {ICV_Group strrep(DX_AtFirstMRI,'Dementia','AD') gd((3+Gender_AtFirstMRI)/2)}, ...
    col, 'xxxxxxoooooo++++++', msize, 'on', 'Age', ROI_label);

set(hg, 'LineWidth', 2);
set(gca, 'xtick', 60:5:85);
set(gca, 'FontSize', 18);
axis tight;
rect = axis;
hold on;
k = 0;
for i = 1:length(code1)
    for j = 1:length(code2)
        k = k + 1;
        flag = (strcmp(DX_AtFirstMRI,code1{i}) & (Gender_AtFirstMRI==code2(j)));   
        xx = [ones(nnz(flag),1) Age_AtFirstMRI(flag)];
        b = xx\y(flag);
        plot(rect(1:2), b(1) + b(2)*rect(1:2), '-', 'Color', col(k,:), 'LineWidth', 2);
    end
end
hold off
legend off;
title('corrected by linear regression', 'FontSize', 22);
set(gcf,'Color',[1 1 1]);

figure;
subplot 121;
y = ROI_AtFirstMRI;
ymean = zeros(length(y),1);
yci = zeros(length(y),2);
xy = [Age_AtFirstMRI ICV_AtFirstMRI];
flag = strcmp(DX_AtFirstMRI,'CN') & (Gender_AtFirstMRI == -1);
func_female = fit(xy(flag,:), y(flag), 'poly33');
flag = strcmp(DX_AtFirstMRI,'CN') & (Gender_AtFirstMRI == 1);
func_male = fit(xy(flag,:), y(flag), 'poly33');

flag = (Gender_AtFirstMRI == -1);
[yci(flag,:),ymean(flag)] = predint(func_female, xy(flag,:), 0.95, 'observation', 'off');
flag = (Gender_AtFirstMRI == 1);
[yci(flag,:),ymean(flag)] = predint(func_male, xy(flag,:), 0.95, 'observation', 'off');

% yci(:,2) = ymean + 1.96*ystd;
ystd = (yci(:,2)-ymean)/1.96;

% calculate and plot z-score
y = (y - ymean)./ystd;
% hg = gscatter(Age_AtFirstMRI, y, {ICV_Group strrep(DX_AtFirstMRI,'Dementia','AD') Gender_AtFirstMRI}, ...
%     col, 'xxxxxxoooooo++++++', 6, 'on', 'Age', 'Hippocampus Volume');
gd = {'M', 'F'};
hg = gscatter(Age_AtFirstMRI, y, {ICV_Group strrep(DX_AtFirstMRI,'Dementia','AD') gd((3+Gender_AtFirstMRI)/2)}, ...
    col, 'xxxxxxoooooo++++++', msize, 'on', 'Age', ROI_label);
set(hg, 'LineWidth', 2);
set(gca, 'xtick', 60:5:85);
set(gca, 'FontSize', 18);
axis tight;
rect = axis;
hold on;
k = 0;
for i = 1:length(code1)
    for j = 1:length(code2)
        k = k + 1;
        flag = (strcmp(DX_AtFirstMRI,code1{i}) & (Gender_AtFirstMRI==code2(j)));   
        xx = [ones(nnz(flag),1) Age_AtFirstMRI(flag)];
        b = xx\y(flag);
        plot(rect(1:2), b(1) + b(2)*rect(1:2), '-', 'Color', col(k,:), 'LineWidth', 2);
    end
end
hold off;
title('z-score based on poly33', 'FontSize', 22);
% legend('Location','EastOutside');
set(gcf,'Color',[1 1 1]);

%% Plot surfaces
figure;
subplot(4,4,3);
flag = strcmp(DX_AtFirstMRI,'CN') & (Gender_AtFirstMRI == -1);
hp = plot(func_female, [Age_AtFirstMRI(flag), ICV_AtFirstMRI(flag)], ymean(flag));
hp(2).MarkerFaceColor = 'm';
shading interp;
xlabel('Age'); ylabel('ICV');
set(gca, 'FontSize', 14);
title('Female', 'FontSize', 18);

subplot(4,4,7);
hp = plot(func_female, [Age_AtFirstMRI(flag), ICV_AtFirstMRI(flag)], ymean(flag));
hp(2).MarkerFaceColor = 'm';
shading interp;
xlabel('Age'); ylabel('ICV');
set(gca, 'FontSize', 14);

subplot(4,4,4);
flag = strcmp(DX_AtFirstMRI,'CN') & (Gender_AtFirstMRI == 1);
hp = plot(func_male, [Age_AtFirstMRI(flag), ICV_AtFirstMRI(flag)], ymean(flag));
hp(2).MarkerFaceColor = 'b';
shading interp;
xlabel('Age'); ylabel('ICV');
set(gca, 'FontSize', 14);
title('Male', 'FontSize', 18);

subplot(4,4,8);
hp = plot(func_male, [Age_AtFirstMRI(flag), ICV_AtFirstMRI(flag)], ymean(flag));
hp(2).MarkerFaceColor = 'b';
shading interp;
xlabel('Age'); ylabel('ICV');
set(gca, 'FontSize', 14);

subplot(4,4,[11 16]);
flag = strcmp(DX_AtFirstMRI,'CN') & (Gender_AtFirstMRI == -1);
hp = plot(func_female, [Age_AtFirstMRI(flag), ICV_AtFirstMRI(flag)], ymean(flag));
hp(2).Marker = 'o';
hp(2).MarkerFaceColor = 'm';
hold on;
flag = strcmp(DX_AtFirstMRI,'CN') & (Gender_AtFirstMRI == 1);
hp = plot(func_male, [Age_AtFirstMRI(flag), ICV_AtFirstMRI(flag)], ymean(flag));
hold off;
hp(2).Marker = 'o';
hp(2).MarkerFaceColor = 'b';
shading interp;
xlabel('Age'); ylabel('ICV'); zlabel(ROI_label);
set(gca, 'FontSize', 18);

rect = axis;
subplot(4,4,3); axis(rect);
subplot(4,4,4); axis(rect);
subplot(4,4,7); axis(rect);
subplot(4,4,8); axis(rect);

set(gcf,'Color',[1 1 1]);

%% Normalization for data selection (Alwani's excel data)
dname = 'C:\WORK\Tools\Cabecera\Alwani PhD\Data\exceladnidata';

% fname = '3T_1.5T_37 37_CN CN and CN to MCI_60-80_baseline.xlsx';
% fname = '3T_1.5T_50 50_CN CN and CN to MCI_all age_baseline.xlsx';
% fname = '17 17_3T_CN CN and CN to MCI_60-80_baseline.xlsx';
% fname = '20 20_1.5T_CN CN and CN to MCI_60 80_baseline.xlsx';
% fname = '24 24_1.5T_CN CN and CN to MCI_all age_baseline.xlsx';
fname = '26 26_3T_CN CN and CN to MCI_all age_baseline.xlsx';

[ndata, text, all] = xlsread(fullfile(dname,fname));
varnames = all(1,:);

col_WB = find(strcmp(varnames,'WholeBrain'));
col_DX = find(strcmp(varnames,'DX'));
DX = all(2:end, col_DX);
col_AGE = find(strcmp(varnames,'AGE'));
Age = cell2mat(all(2:end,col_AGE));
col_Gender = find(strcmp(varnames,'PTGENDER'));
Gender = all(2:end, col_Gender);
Gender = strrep(Gender, 'Female', '-1');
Gender = strrep(Gender, 'Male', '1');
Gender = str2num(char(Gender)); %#ok<ST2NM>
col_Vent = find(strcmp(varnames,'Ventricles'));
Vent = cell2mat(all(2:end,col_Vent));
col_ICV = find(strcmp(varnames,'ICV'));
ICV = cell2mat(all(2:end,col_ICV));
col_Hipp = find(strcmp(varnames,'Hippocampus'));
Hipp = cell2mat(all(2:end,col_Hipp));
col_Ent = find(strcmp(varnames,'Entorhinal'));
Entorhinal = cell2mat(all(2:end, col_Ent));
col_Fus = find(strcmp(varnames,'Fusiform'));
Fusiform = cell2mat(all(2:end,col_Fus));
col_MidT = find(strcmp(varnames,'MidTemp'));
MidTemp = cell2mat(all(2:end,col_MidT));
col_MMSE = find(strcmp(varnames,'MMSE'));
MMSE = cell2mat(all(2:end,col_MMSE));
col_EDUC = find(strcmp(varnames,'PTEDUCAT'));
EDUC = cell2mat(all(2:end,col_EDUC));

% using the BIG normal database to normalize a subset of observations
meas_ROI = [Vent Fusiform Entorhinal MidTemp Hipp]*1e-3;
norm_meas_ROI = [Vent_AtFirstMRI Fusiform_AtFirstMRI Entorhinal_AtFirstMRI MidTemp_AtFirstMRI Hipp_AtFirstMRI]*1e-3;
label_ROI = {'Ventricles', 'Fusiform', 'Entorhinal', 'MidTemp', 'Hippocampal'};
ymean = zeros(size(meas_ROI,1),1);
yci = zeros(size(meas_ROI,1),2);
xy_AtFirstMRI = [Age_AtFirstMRI ICV_AtFirstMRI];
xy = [Age ICV];
figure;
for i = 1:length(label_ROI)
    y = norm_meas_ROI(:,i);
    flag = strcmp(DX_AtFirstMRI,'CN') & (Gender_AtFirstMRI == -1);
    func_female = fit(xy_AtFirstMRI(flag,:), y(flag), 'poly33');
    flag = strcmp(DX_AtFirstMRI,'CN') & (Gender_AtFirstMRI == 1);
    func_male = fit(xy_AtFirstMRI(flag,:), y(flag), 'poly33');
    flag = (Gender == -1);
    [yci(flag,:),ymean(flag)] = predint(func_female, xy(flag,:), 0.95, 'observation', 'off');
    flag = (Gender == 1);
    [yci(flag,:),ymean(flag)] = predint(func_male, xy(flag,:), 0.95, 'observation', 'off');
    ystd = (yci(:,2)-ymean)/1.96;
    meas_ROI(:,i) = (meas_ROI(:,i) - ymean)./ystd;
    subplot(2,3,i);
    gscatter(Age, meas_ROI(:,i), {DX Gender}, 'rrbb', 'do', 6, 'on', 'Age', label_ROI{i});
    legend('Location','NorthEastOutside');
    set(gca, 'FontSize', 16);
end
set(gcf, 'Color', [1 1 1]);

celltbl = all;
celltbl(2:end,[col_Vent col_Fus col_Ent col_MidT col_Hipp]) = num2cell(meas_ROI);
celltbl(:,[col_WB col_ICV]) = []; % delete ICV and whole brain columns
writecell(celltbl, fullfile(dname,sprintf('%s_%s',fname(1:end-5),'zscore.xlsx')));

%% Normalization of ROI volumes by linear and polynomial regression
meas_ROI = [Vent_AtFirstMRI Fusiform_AtFirstMRI Entorhinal_AtFirstMRI MidTemp_AtFirstMRI Hipp_AtFirstMRI]*1e-3;
label_ROI = {'Ventricles', 'Fusiform', 'Entorhinal', 'MidTemp', 'Hippocampal'};
labelshort_ROI = {'Vent', 'Fusi', 'Ent', 'MidT', 'Hipp'};
ymean = zeros(size(meas_ROI,1),1);
yci = zeros(size(meas_ROI,1),2);
xy = [Age_AtFirstMRI ICV_AtFirstMRI];
for i = 1:length(label_ROI)
    y = meas_ROI(:,i);
    % fit polynomial only to CN data, separately per Sex
    flag = strcmp(DX_AtFirstMRI,'CN') & (Gender_AtFirstMRI == -1);
    func_female = fit(xy(flag,:), y(flag), 'poly33');
    flag = strcmp(DX_AtFirstMRI,'CN') & (Gender_AtFirstMRI == 1);
    func_male = fit(xy(flag,:), y(flag), 'poly33');
    % calculate confident intervals and interpolation points for whole groups (CN, MCI, Dementia)
    flag = (Gender_AtFirstMRI == -1);
    [yci(flag,:),ymean(flag)] = predint(func_female, xy(flag,:), 0.95, 'observation', 'off');
    flag = (Gender_AtFirstMRI == 1);
    [yci(flag,:),ymean(flag)] = predint(func_male, xy(flag,:), 0.95, 'observation', 'off');
    % yci(:,2) = ymean + 1.96*ystd;
    ystd = (yci(:,2)-ymean)/1.96;
    % calculate and save z-scores
    meas_ROI(:,i) = (y - ymean)./ystd;
end

% figure;
% for it = 1:length(label_ROI)
%     y = meas_ROI(:,it);
%     hg = gscatter(Age_AtFirstMRI, y, {ICV_Group DX_AtFirstMRI Gender_AtFirstMRI}, ...
%         col, 'xxxxxxoooooo++++++', 6, 'on', 'Age', label_ROI{it});
%     set(hg, 'LineWidth', 2);
%     set(gca, 'FontSize', 16);
%     axis tight;
%     rect = axis;
%     hold on;
%     k = 0;
%     for i = 1:length(code1)
%         for j = 1:length(code2)
%             k = k + 1;
%             flag = (strcmp(DX_AtFirstMRI,code1{i}) & (Gender_AtFirstMRI==code2(j)));
%             xx = [ones(nnz(flag),1) Age_AtFirstMRI(flag)];
%             b = xx\y(flag);
%             plot(rect(1:2), b(1) + b(2)*rect(1:2), '-', 'Color', col(k,:), 'LineWidth', 2);
%         end
%     end
%     hold off;
%     title('z-score based on poly33');
%     legend('Location','NorthEastOutside');
%     pause
% end

% Tables for 2 classes (CN, MCI)
flag = (strcmp(DX_AtFirstMRI,'CN') | strcmp(DX_AtFirstMRI,'MCI'));
tbl2_poly33 = array2table([MMSE_AtFirstMRI(flag) EDUC_AtFirstMRI(flag) ...
    Age_AtFirstMRI(flag) Gender_AtFirstMRI(flag) ICV_AtFirstMRI(flag) meas_ROI(flag,:)], ...
    'VariableNames', [{'MMSE' 'EDUC' 'Age' 'Sex' 'ICV'} labelshort_ROI]);
tbl2_poly33.Y = DX_AtFirstMRI(flag);

flag = (strcmp(DX_AtFirstMRI,'CN') | strcmp(DX_AtFirstMRI,'MCI')) & (Gender_AtFirstMRI == -1);
tbl2_poly33_female = array2table([MMSE_AtFirstMRI(flag) EDUC_AtFirstMRI(flag) ...
    Age_AtFirstMRI(flag) Gender_AtFirstMRI(flag) ICV_AtFirstMRI(flag) meas_ROI(flag,:)], ...
    'VariableNames', [{'MMSE' 'EDUC' 'Age' 'Sex' 'ICV'} labelshort_ROI]);
tbl2_poly33_female.Y = DX_AtFirstMRI(flag);

flag = (strcmp(DX_AtFirstMRI,'CN') | strcmp(DX_AtFirstMRI,'MCI')) & (Gender_AtFirstMRI == 1);
tbl2_poly33_male = array2table([MMSE_AtFirstMRI(flag) EDUC_AtFirstMRI(flag) ...
    Age_AtFirstMRI(flag) Gender_AtFirstMRI(flag) ICV_AtFirstMRI(flag) meas_ROI(flag,:)], ...
    'VariableNames', [{'MMSE' 'EDUC' 'Age' 'Sex' 'ICV'} labelshort_ROI]);
tbl2_poly33_male.Y = DX_AtFirstMRI(flag);

% Tables for 3 classes (CN, MCI, Dementia)
tbl3_poly33 = array2table([MMSE_AtFirstMRI EDUC_AtFirstMRI ...
    Age_AtFirstMRI Gender_AtFirstMRI ICV_AtFirstMRI meas_ROI], ...
    'VariableNames', [{'MMSE' 'EDUC' 'Age' 'Sex' 'ICV'} labelshort_ROI]);
tbl3_poly33.Y = DX_AtFirstMRI;

flag = (Gender_AtFirstMRI == -1);
tbl3_poly33_female = array2table([MMSE_AtFirstMRI(flag) EDUC_AtFirstMRI(flag) ...
    Age_AtFirstMRI(flag) Gender_AtFirstMRI(flag) ICV_AtFirstMRI(flag) meas_ROI(flag,:)], ...
    'VariableNames', [{'MMSE' 'EDUC' 'Age' 'Sex' 'ICV'} labelshort_ROI]);
tbl3_poly33_female.Y = DX_AtFirstMRI(flag);

flag = (Gender_AtFirstMRI == 1);
tbl3_poly33_male = array2table([MMSE_AtFirstMRI(flag) EDUC_AtFirstMRI(flag) ...
    Age_AtFirstMRI(flag) Gender_AtFirstMRI(flag) ICV_AtFirstMRI(flag) meas_ROI(flag,:)], ...
    'VariableNames', [{'MMSE' 'EDUC' 'Age' 'Sex' 'ICV'} labelshort_ROI]);
tbl3_poly33_male.Y = DX_AtFirstMRI(flag);

clearvars -except tbl tbl2 tbl2_male tbl2_female tbl3 tbl3_male tbl3_female ...
    tbl2_poly33 tbl2_poly33_male tbl2_poly33_female tbl3_poly33 tbl3_poly33_male tbl3_poly33_female
save tables_classlearn

keyboard;

%% Classification: multiclass (CN, MCI, Dementia) or binomial (CN, MCI)
% categ = {'CN','MCI'}
categ = {'CN','MCI','Dementia'}

% t = tbl2_poly33;

t = tbl3_poly33;

% % t = tbl2;                           % data for male & female
% t = tbl2_female;                     % only data for female
% % t = tbl2_male;                       % only data for male

% t = tbl3;                           % data for male & female
% % t = tbl3_female;                     % only data for female
% % t = tbl3_male;                       % only data for male

% % -> 1.1: (For Table 2) Without Gender information
% colnames = {'Age' 'EDUC' 'MMSE' 'ICV' 'Vent' 'Hipp' 'Ent' 'Fusi' 'MidT'};
% interactions = {[] ...     % interaction among these predictors
%     [] ...                                      % interaction between these
%     []};                   % and these predictors
% normalization = 'zscore';

% -> 1.2: (For Table 2) Without Gender information
colnames = {'Age' 'EDUC' 'MMSE' 'ICV' 'Vent' 'Hipp' 'Ent' 'Fusi' 'MidT'};
interactions = {{'Vent' 'Hipp' 'Ent' 'Fusi' 'MidT'} ...     % interaction among these predictors
    {'Age' 'EDUC' 'MMSE'} ...                               % interaction between these
    {'Vent' 'Hipp' 'Ent' 'Fusi' 'MidT'}};                   % and these predictors
normalization = 'zscore';

% Consistency checkup: variables in "colnames" and "interactions" must be unique and the latter must
% be included in "colnames"
N0 = length(unique(colnames));
N1 = length(unique(interactions{1}));
N2 = length(unique(interactions{2}));
N3 = length(unique(interactions{3}));
assert(N0==length(colnames) & N1==length(interactions{1}) & ...
    N2==length(interactions{2}) & N3==length(interactions{3}), ...
    'Variables in cell arrays "colnames" and "interactions" must not be repeated!');
if (N1 > 0) && ~all(ismember(interactions{1},colnames))
    error('Variables in "interactions{1}" must be included in colnames!');
end
if (N2 > 0) && (N3 > 0)
    assert(all(ismember(interactions{2},colnames)) & all(ismember(interactions{3},colnames)), ...
        'Variables in "interactions" must be included in colnames!');
end
assert(isempty(intersect(interactions{2},interactions{1})) | ...
    isempty(intersect(interactions{3},interactions{1})), ['At least one, "interactions{2}" or ' ...
    'interactions{3}, has null intersection with "interactions{1}" to avoid duplicated interactions!']);

% Variable selection
figure;
if strcmp(normalization, 'none')
    [idfs, scores] = fscchi2(table2array(t(:,colnames)), t.Y);
elseif strcmp(normalization, 'zscore')
    [idfs, scores] = fscchi2(zscore(table2array(t(:,colnames))), t.Y);
else
    error('Unexpected normalization value!');
end
bar(categorical(colnames(idfs),colnames(idfs),colnames(idfs)), scores(idfs));
xlabel('Predictor rank sorted'); ylabel('Importance score');
options.Resize = 'off';
options.WindowStyle='modal';
answer = inputdlg('Enter the number of selected features', '', 1, {'1e5'}, options);
Nf = str2double(answer{1});
if (Nf < N0)
    colnames = colnames(idfs(1:Nf));
    if (N1 > 0)
        [flag,iloc] = ismember(interactions{1}, colnames);
        interactions{1} = colnames(iloc(flag));
    end
    if (N2 > 0)
        [flag,iloc] = ismember(interactions{2}, colnames);
        interactions{2} = colnames(iloc(flag));
    end
    if (N3 > 0)
        [flag,iloc] = ismember(interactions{3}, colnames);
        interactions{3} = colnames(iloc(flag));
    end
    N0 = Nf;
    N1 = length(interactions{1});
    N2 = length(interactions{2});
    N3 = length(interactions{3});
end

% Build predictor matrix
Ncols = N0 + N1*(N1+1)/2 + N2*N3;
X = zeros(size(t,1),Ncols);
X_colnames = cell(1,Ncols);
for i = 1:N0
    X(:,i) = t.(colnames{i});
end
X_colnames(1:N0) = colnames;
if strcmp(normalization, 'zscore')
    X(:,1:N0) = zscore(X(:,1:N0));
end
if (N1 > 0)
    [~,iloc] = ismember(interactions{1}, colnames);
    for j = 1:N1
        for k = j:N1
            i = i + 1;
            X(:,i) = X(:,iloc(j)).*X(:,iloc(k));
            X_colnames{i} = [colnames{iloc(j)} ' x ' colnames{iloc(k)}];
        end
    end
end
if (N2 > 0) && (N3 > 0)
    [~,iloc2] = ismember(interactions{2}, colnames);
    [~,iloc3] = ismember(interactions{3}, colnames);
    for j = 1:N2
        for k = 1:N3
            i = i + 1;
            X(:,i) = X(:,iloc2(j)).*X(:,iloc3(k));
            X_colnames{i} = [colnames{iloc2(j)} ' x ' colnames{iloc3(k)}];
        end
    end
end

% Filter out predictors after interactions
figure;
[idfs, scores] = fscchi2(X, t.Y);
bar(categorical(X_colnames(idfs),X_colnames(idfs),X_colnames(idfs)), scores(idfs));
xlabel('Predictor rank sorted'); ylabel('Importance score');
answer = inputdlg('Enter the number of selected features', '', 1, {'1e5'}, options);
Nf = str2double(answer{1});
if (Nf < size(X,2))
    X = X(:,idfs(1:Nf));
    X_colnames = X_colnames(idfs(1:Nf));
end

disp('Logistic regression:');
Y = categorical(t.Y, categ);
val = unique(Y);
[B,dev,stats] = mnrfit(X, Y);
pihat = mnrval(B, X);
[~,ind] = max(pihat,[],2);
cont = 0;
for i = 1:length(val)
    d = nnz(Y==val(i) & ind==i)
    cont = cont + d;
end
disp(100*cont/size(t,1))
X_colnames

if (length(val) == 2)
    disp('Logistic regression (L1 regularization):');
    Ybool = strcmp(t.Y, 'MCI');
    [B,FitInfo] = lassoglm(X, Ybool, 'binomial', 'NumLambda', 100, 'CV', 10);
    figure;
    lassoPlot(B, FitInfo, 'PlotType', 'CV');
    legend('show', 'Location', 'best') % show legend
    index = FitInfo.IndexMinDeviance;
%     index = FitInfo.Index1SE;
    B0 = FitInfo.Intercept(index);
    coef = [B0; B(:,index)];
    yhat = glmval(coef, X, 'logit');
    yhatBinom = (yhat>=0.5);
    figure;
    acc = confusionchart(Ybool, yhatBinom);
    disp(100*nnz(Ybool == yhatBinom)/size(t,1))
    X_colnames
    
    disp('Logistic regression (L1-selected predictors):');
    indsel = find(B(:,index));
    [B,dev,stats] = mnrfit(X(:,indsel), Y);
    pihat = mnrval(B, X(:,indsel));
    [~,ind] = max(pihat,[],2);
    cont = 0;
    for i = 1:length(val)
        d = nnz(Y==val(i) & ind==i)
        cont = cont + d;
    end
    disp(100*cont/size(t,1))
    X_colnames(indsel)
end

disp('Quadratic discriminant analysis:');
tblTrn = t(:, [colnames 'Y']);
Mdl = fitcdiscr(tblTrn, 'Y', 'DiscrimType', 'quadratic');
labels = predict(Mdl, t(:,colnames));
disp(100*nnz(strcmp(t.Y,labels))/size(t,1))
colnames

disp('Support Vector Machine');
tmplt = templateSVM('Standardize',true);
Mdl = fitcecoc(tblTrn, 'Y', 'Learners', tmplt, 'FitPosterior', true, 'ClassNames', categ);
% tt = table(t.Y,label,Posterior,'VariableNames',{'TrueLabel','PredLabel','Posterior'});
[label_svm,~,~,Posterior_svm] = resubPredict(Mdl,'Verbose',1);
disp(100*nnz(strcmp(t.Y,label_svm))/size(t,1))
colnames

%% Plot Age vs Critical variables
colmark = {'.k', 'db', 'xm'};
code = {'CN', 'MCI', 'Dementia'};
msize = [12 4 6];
figure;
for i = 1:size(meas,2)
    subplot(2,4,i);
    hold on;
    for j = 1:length(code)
        flag = strcmp(DX_AtFirstMRI, code{j});
        plot(Age_AtFirstMRI(flag), meas(flag,i), colmark{j}, 'MarkerSize', msize(j));
    end
    hold off
    legend(code);
    xlabel('Age');
    ylabel(labels{i});
    set(gca, 'FontSize', 16);
end

figure;
hold on;
for j = 1:length(code)
    flag = strcmp(DX_AtFirstMRI, code{j});
    plot3(Vent_AtFirstMRI(flag), Hipp_AtFirstMRI(flag), Age_AtFirstMRI(flag), colmark{j}, 'MarkerSize', msize(j));
end
hold off;
xlabel('Ventricle Volume');
ylabel('Hippocampal Volume');
zlabel('Age');
set(gca, 'FontSize', 16);
rotate3d on;
grid on;
legend(code);

%% Other general exploratory analyses
figure;
gscatter(ICV_AtFirstMRI, Hipp_AtFirstMRI, {DX_AtFirstMRI Gender_AtFirstMRI}, ...
    'bbggmm', 'ox', [6 10], 'on', 'ICV', 'Hippocampus Volume');
set(gca, 'FontSize', 16);

[p,tbl,stats] = anovan(ICV_AtFirstMRI, {DX_AtFirstMRI, Gender_AtFirstMRI}, ...
    'model', 'interaction', 'varnames', {'DX', 'Sex'})
figure;
[results,~,~,gnames] = multcompare(stats,"Dimension",[1 2]);
ylabel('ICV'); set(gca, 'FontSize', 16);

[p,tbl,stats] = anovan(Hipp_AtFirstMRI, {DX_AtFirstMRI, Gender_AtFirstMRI}, ...
    'model', 'interaction', 'varnames', {'DX', 'Sex'})
figure;
[results,~,~,gnames] = multcompare(stats,"Dimension",[1 2]);
ylabel('Hippocampus volume'); set(gca, 'FontSize', 16);

[p,tbl,stats] = anovan(Vent_AtFirstMRI, {DX_AtFirstMRI, Gender_AtFirstMRI}, ...
    'model', 'interaction', 'varnames', {'DX', 'Sex'})
figure;
[results,~,~,gnames] = multcompare(stats,"Dimension",[1 2]);
ylabel('Ventricle volume'); set(gca, 'FontSize', 16);

% figure; plot(Age_AtFirstMRI, ICV_AtFirstMRI, '.');
% xlabel('Age'); ylabel('Intracraneal Volume');
% title('Stable along life span');
% set(gca, 'FontSize', 16);
% bl = [ones(size(Age_AtFirstMRI)) Age_AtFirstMRI]\ICV_AtFirstMRI;        % best linear coefficients
% xl = minmax(Age_AtFirstMRI');                                           % x axis' limits
% hold on; plot(xl, bl(1) + bl(2)*xl, '-k'); hold off

[x,ind] = sort(Age_AtFirstMRI);
y = ICV_AtFirstMRI(ind);
[poly,poly_stat] = polyfit(x, y, 7);
[y_fit,delta] = polyval(poly, x, poly_stat);
figure;
plot(x, y, 'bo');
hold on;
plot(x, y_fit, 'r-');
plot(x , y_fit+2*delta, 'm--', x, y_fit-2*delta, 'm--');
legend('Data', 'Linear Fit', '95% Prediction Interval');
xlabel('Age'); ylabel('Intracraneal Volume');
title('Stable along life span');
set(gca, 'FontSize', 16);

% figure; plot(Age_AtFirstMRI, WB_AtFirstMRI, '.');
% xlabel('Age'); ylabel('Whole Brain Volume');
% title('Mostly stable but show a small degeneration at old age');
% set(gca, 'FontSize', 16);
% bl = [ones(size(Age_AtFirstMRI)) Age_AtFirstMRI]\WB_AtFirstMRI;         % best linear coefficients
% xl = minmax(Age_AtFirstMRI');                                           % x axis' limits
% hold on; plot(xl, bl(1) + bl(2)*xl, '-k'); hold off

[x,ind] = sort(Age_AtFirstMRI);
y = WB_AtFirstMRI(ind);
[poly,poly_stat] = polyfit(x, y, 7);
[y_fit,delta] = polyval(poly, x, poly_stat);
figure;
plot(x, y, 'bo');
hold on;
plot(x, y_fit, 'r-');
plot(x , y_fit+2*delta, 'm--', x, y_fit-2*delta, 'm--');
legend('Data', 'Linear Fit', '95% Prediction Interval');
xlabel('Age'); ylabel('Whole Brain Volume');
title('Mostly stable but show a small degeneration at old age');
set(gca, 'FontSize', 16);

% figure; plot(ICV_AtFirstMRI, WB_AtFirstMRI, '.');
% xlabel('Intracraneal Volume'); ylabel('Whole Brain Volume');
% title('Mostly stable but show a small degeneration at old age');
% set(gca, 'FontSize', 16);
% bl = [ones(size(ICV_AtFirstMRI)) ICV_AtFirstMRI]\WB_AtFirstMRI;         % best linear coefficients
% xl = minmax(ICV_AtFirstMRI');                                           % x axis' limits
% hold on; plot(xl, bl(1) + bl(2)*xl, '-k'); hold off

[x,ind] = sort(ICV_AtFirstMRI);
y = WB_AtFirstMRI(ind);
[poly,poly_stat] = polyfit(x, y, 7);
[y_fit,delta] = polyval(poly, x, poly_stat);
figure;
plot(x, y, 'bo');
hold on;
plot(x, y_fit, 'r-');
plot(x , y_fit+2*delta, 'm--', x, y_fit-2*delta, 'm--');
legend('Data', 'Linear Fit', '95% Prediction Interval', 'Location', 'NorthWest');
xlabel('Intracraneal Volume'); ylabel('Whole Brain Volume');
title('Mostly stable but show a small degeneration at old age');
set(gca, 'FontSize', 16);

% figure; plot(ICV_AtFirstMRI, Vent_AtFirstMRI, '.');
% xlabel('Intracraneal Volume'); ylabel('Ventricle Volume');
% title('Linear trend at smaller ICV, but much larger Ventricles at larger ICV');
% set(gca, 'FontSize', 16);
% bl = [ones(size(ICV_AtFirstMRI)) ICV_AtFirstMRI]\Vent_AtFirstMRI;         % best linear coefficients
% xl = minmax(ICV_AtFirstMRI');                                           % x axis' limits
% hold on; plot(xl, bl(1) + bl(2)*xl, '-k'); hold off

[x,ind] = sort(ICV_AtFirstMRI);
y = Vent_AtFirstMRI(ind);
[poly,poly_stat] = polyfit(x, y, 7);
[y_fit,delta] = polyval(poly, x, poly_stat);
figure;
plot(x, y, 'bo');
hold on;
plot(x, y_fit, 'r-');
plot(x , y_fit+2*delta, 'm--', x, y_fit-2*delta, 'm--');
legend('Data', 'Linear Fit', '95% Prediction Interval', 'Location', 'NorthWest');
xlabel('Intracraneal Volume'); ylabel('Ventricle Volume');
title('Linear trend at smaller ICV, but much larger Ventricles at larger ICV');
set(gca, 'FontSize', 16);

% figure; plot(ICV_AtFirstMRI, Hipp_AtFirstMRI, '.');
% xlabel('Intracraneal Volume'); ylabel('Hippocampal Volume');
% title('Linear trend');
% set(gca, 'FontSize', 16);
% bl = [ones(size(ICV_AtFirstMRI)) ICV_AtFirstMRI]\Hipp_AtFirstMRI;         % best linear coefficients
% xl = minmax(ICV_AtFirstMRI');                                           % x axis' limits
% hold on; plot(xl, bl(1) + bl(2)*xl, '-k'); hold off

[x,ind] = sort(ICV_AtFirstMRI);
y = Hipp_AtFirstMRI(ind);
[poly,poly_stat] = polyfit(x, y, 7);
[y_fit,delta] = polyval(poly, x, poly_stat);
figure;
plot(x, y, 'bo');
hold on;
plot(x, y_fit, 'r-');
plot(x , y_fit+2*delta, 'm--', x, y_fit-2*delta, 'm--');
legend('Data', 'Linear Fit', '95% Prediction Interval', 'Location', 'NorthWest');
xlabel('Intracraneal Volume'); ylabel('Hippocampal Volume');
title('Linear trend');
set(gca, 'FontSize', 16);

%% ICV per Age groups
binEdges = 60:5:85;
bins = {'E60', 'L60', 'E70', 'L70', 'E80'};
groupAge = discretize(Age_AtFirstMRI, binEdges, 'categorical', bins);
figure; boxchart(groupAge, ICV_AtFirstMRI); xlabel('Age Group'); ylabel('ICV');
figure; bar(categorical(bins,bins), histcounts(Age_AtFirstMRI, binEdges));

%% Clinical Dementia Rating (CDR)
figure; boxchart(categorical(DX_AtFirstMRI), CDRSB_AtFirstMRI);
ylabel('Clinical Dementia Rating (sum of boxes)');

tbl_All = table(Age_AtFirstMRI, Gender_AtFirstMRI, ICV_AtFirstMRI, Vent_AtFirstMRI, Hipp_AtFirstMRI, ...
    Entorhinal_AtFirstMRI, Fusiform_AtFirstMRI, MidTemp_AtFirstMRI, CDRSB_AtFirstMRI, ...
    'VariableNames', {'Age','Sex','ICV','Vent','Hipp','Ent','Fusi','MidT','CDRSB'});
mdl_All = stepwiselm(tbl_All,'interactions')

flag = strcmp(DX_AtFirstMRI,'CN') | strcmp(DX_AtFirstMRI,'MCI');
tbl_CN_MCI = table(Age_AtFirstMRI(flag), Gender_AtFirstMRI(flag), ICV_AtFirstMRI(flag), ...
    Vent_AtFirstMRI(flag), Hipp_AtFirstMRI(flag), Entorhinal_AtFirstMRI(flag), ...
    Fusiform_AtFirstMRI(flag), MidTemp_AtFirstMRI(flag), CDRSB_AtFirstMRI(flag), ...
    'VariableNames', {'Age','Sex','ICV','Vent','Hipp','Ent','Fusi','MidT','CDRSB'});
mdl_CN_MCI = stepwiselm(tbl_CN_MCI,'interactions')

%% Healthy at first MRI study participants who progressed to MCI without converting back or progressing further
% DX_AtFirstMRI
