# Supplementary material for: A machine learning approach for identifying anatomical biomarkers of early mild cognitive impairment
Source: PeerJ. 2024 Dec 13;12:e18490. doi: 10.7717/peerj.18490 (PMC11648692; doi:10.7717/peerj.18490)
Supplement: Supplemental Information 1 [file peerj-12-18490-s001.zip › code_Aug2024/test_anovan.m]

% test_anovan
% https://www.mathworks.com/help/releases/R2023b/stats/n-way-anova.html

%% Balanced data analysis
dname = 'C:\WORK\Tools\Cabecera\Alwani PhD\Writing\1st Paper\PEERJ\PeerJ_Matlab_Code\Balanced_1stPaper\';

% [X,names] = xlsread(fullfile(dname,'X_SPSS_1stpaper_balanced_Nway_Holdout_F1.xlsx'));
[X,names] = xlsread(fullfile(dname,'X_SPSS_1stpaper_balanced_Nway_Holdout_MCC.xlsx'));

[p,tbl,stats,terms] = anovan(X(:,1), X(:,2:end), 'model', 'full', 'varnames', names(2:end));

terms(p > 0.1, :) = [];

[p2,tbl2,stats2] = anovan(X(:,1), X(:,2:end), 'model', terms, 'varnames', names(2:end));

%% Imbalanced data analysis
dname = 'C:\WORK\Tools\Cabecera\Alwani PhD\Writing\1st Paper\PEERJ\PeerJ_Matlab_Code\Imbalanced_1stPaper\';

% [X,names] = xlsread(fullfile(dname,'X_SPSS_1stpaper_imbalanced_Nway_Holdout_F1.xlsx'));
[X,names] = xlsread(fullfile(dname,'X_SPSS_1stpaper_imbalanced_Nway_Holdout_MCC.xlsx'));

[p,tbl,stats,terms] = anovan(X(:,1), X(:,2:end), 'model', 'full', 'varnames', names(2:end));

terms(p > 0.1, :) = [];

[p2,tbl2,stats2] = anovan(X(:,1), X(:,2:end), 'model', terms, 'varnames', names(2:end));

%%
% [results,~,~,gnames] = multcompare(stats,"Dimension",[2 3 4]);
