# Supplementary material for: A machine learning approach for identifying anatomical biomarkers of early mild cognitive impairment
Source: PeerJ. 2024 Dec 13;12:e18490. doi: 10.7717/peerj.18490 (PMC11648692; doi:10.7717/peerj.18490)
Supplement: Supplemental Information 1 [file peerj-12-18490-s001.zip › code_Aug2024/test_automated_feature_selection.m]

NUM = csvread('X.csv');
X = NUM(:,1:end-1);
resp = NUM(:,end);
[Nobs, Nvars] = size(X);

figure;

%% MRMR
[~,mrmr_scores] = fscmrmr(X,resp);
subplot 231;
bar(sort(mrmr_scores,'descend'), 'Horizontal', 'on');
title('MRMR scores');
set(gca, 'ydir', 'reverse');

%% Chi2
[~,chi2_scores] = fscchi2(X,resp);
subplot 232;
bar(sort(chi2_scores,'descend'), 'Horizontal', 'on');
title('Chi2 scores');
set(gca, 'ydir', 'reverse');

%% Relieff
[~,relieff_score] = relieff(X,resp,10);
subplot 233;
bar(sort(relieff_score,'descend'), 'Horizontal', 'on');
title('Relieff scores');
set(gca, 'ydir', 'reverse');

%% Anova
p = zeros(Nvars,1);
for i = 1:Nvars
    p(i) = anova1(X(:,i),resp,'off');
end
anova_score = -log(p);
subplot 234;
bar(sort(anova_score,'descend'), 'Horizontal', 'on');
title('Anova scores');
set(gca, 'ydir', 'reverse');

%% kruskalwallis
p = zeros(Nvars,1);
for i = 1:Nvars
    p(i) = kruskalwallis(X(:,i),resp,'off');
end
kw_score = -log(p);
subplot 235;
bar(sort(kw_score,'descend'), 'Horizontal', 'on');
title('kruskalwallis scores');
set(gca, 'ydir', 'reverse');
