# Supplementary material for: A machine learning approach for identifying anatomical biomarkers of early mild cognitive impairment
Source: PeerJ. 2024 Dec 13;12:e18490. doi: 10.7717/peerj.18490 (PMC11648692; doi:10.7717/peerj.18490)
Supplement: Supplemental Information 1 [file peerj-12-18490-s001.zip › code_Aug2024/train_GaussNaiveBayes.m]

function mdl = train_GaussNaiveBayes(X,Y,~,~,isCategoricalPredictor)
% mdl - Bayesian trained model
if ~exist('isCategoricalPredictor','var')
    isCategoricalPredictor = [];
end

distributionNames =  repmat({'Normal'}, 1, size(X,2));
distributionNames(isCategoricalPredictor) = {'mvmn'};

mdl = fitcnb(X,Y,'DistributionNames', distributionNames, 'ClassNames', [1; 2]);
