# Supplementary material for: A machine learning approach for identifying anatomical biomarkers of early mild cognitive impairment
Source: PeerJ. 2024 Dec 13;12:e18490. doi: 10.7717/peerj.18490 (PMC11648692; doi:10.7717/peerj.18490)
Supplement: Supplemental Information 1 [file peerj-12-18490-s001.zip › code_Aug2024/train_KNN_BayesianOptim.m]

function mdl = train_KNN_BayesianOptim(X, Y, Niter, K, cost)
% mdl - Bayesian trained model

num = optimizableVariable('NumNeighbors', [5,30], 'Type', 'integer');
dst = optimizableVariable('Distance', {'cityblock', 'chebychev', 'correlation', 'cosine', ...
    'euclidean', 'hamming', 'jaccard', 'mahalanobis', 'minkowski', 'seuclidean', 'spearman'}, 'Type', 'categorical');

cv = cvpartition(Y, 'Kfold', K);

if (nargin > 4)
    fun = @(x)kfoldLoss(fitcknn(X,Y,'Cost',cost,'CVPartition',cv,'NumNeighbors',x.NumNeighbors,...
        'Distance',char(x.Distance),'NSMethod','exhaustive'));
else
    fun = @(x)kfoldLoss(fitcknn(X,Y,'CVPartition',cv,'NumNeighbors',x.NumNeighbors,...
        'Distance',char(x.Distance),'NSMethod','exhaustive'));
end

results = bayesopt(fun, [num,dst], 'MaxObjectiveEvaluations', Niter, ...
    'AcquisitionFunctionName', 'expected-improvement-plus', 'Verbose', 1, 'PlotFcn', []);

if (nargin > 4)
    mdl = fitcknn(X, Y, 'Cost', cost, 'NumNeighbors', results.XAtMinObjective.NumNeighbors, ...
        'Distance', char(results.XAtMinObjective.Distance));
else
    mdl = fitcknn(X, Y, 'NumNeighbors', results.XAtMinObjective.NumNeighbors, ...
        'Distance', char(results.XAtMinObjective.Distance));
end

% mdl = fitcknn(X,Y,'OptimizeHyperparameters','auto',...
%     'HyperparameterOptimizationOptions',struct('AcquisitionFunctionName',...
%     'expected-improvement-plus','MaxObjectiveEvaluations',Niter,'Kfold',K));
