# Supplementary material for: A machine learning approach for identifying anatomical biomarkers of early mild cognitive impairment
Source: PeerJ. 2024 Dec 13;12:e18490. doi: 10.7717/peerj.18490 (PMC11648692; doi:10.7717/peerj.18490)
Supplement: Supplemental Information 1 [file peerj-12-18490-s001.zip › code_Aug2024/train_KSVM_BayesianOptim.m]

function mdl = train_KSVM_BayesianOptim(X, Y, Niter, K, cost)
% mdl - Bayesian trained model

kernel = optimizableVariable('KernelFunction', {'linear','gaussian','rbf','polynomial'}, 'Type', 'categorical');
scale = optimizableVariable('KernelScale', [1e-1,1e1]);
boxconst = optimizableVariable('BoxConstraint', [1e-1,1e1]);

cv = cvpartition(Y, 'Kfold', K);

if (nargin > 4)
    fun = @(x)kfoldLoss(fitcsvm(X,Y,'Cost',cost,'CVPartition',cv,'KernelFunction',char(x.KernelFunction),...
        'KernelScale',x.KernelScale,'BoxConstraint',x.BoxConstraint));
else
    fun = @(x)kfoldLoss(fitcsvm(X,Y,'CVPartition',cv,'KernelFunction',char(x.KernelFunction),...
        'KernelScale',x.KernelScale,'BoxConstraint',x.BoxConstraint));
end

results = bayesopt(fun, [kernel,scale,boxconst], 'MaxObjectiveEvaluations', Niter, ...
    'AcquisitionFunctionName', 'expected-improvement-plus', 'Verbose', 1, 'PlotFcn', []);

if (nargin > 4)
    mdl = fitcsvm(X, Y, 'Cost', cost, 'KernelFunction', char(results.XAtMinObjective.KernelFunction), ...
        'KernelScale', results.XAtMinObjective.KernelScale,'BoxConstraint', results.XAtMinObjective.BoxConstraint);
else
    mdl = fitcsvm(X, Y, 'KernelFunction', char(results.XAtMinObjective.KernelFunction), ...
        'KernelScale', results.XAtMinObjective.KernelScale,'BoxConstraint', results.XAtMinObjective.BoxConstraint);
end
