# Supplementary material for: A machine learning approach for identifying anatomical biomarkers of early mild cognitive impairment
Source: PeerJ. 2024 Dec 13;12:e18490. doi: 10.7717/peerj.18490 (PMC11648692; doi:10.7717/peerj.18490)
Supplement: Supplemental Information 1 [file peerj-12-18490-s001.zip › code_Aug2024/train_LogisticReg_BayesianOptim.m]

function mdl = train_LogisticReg_BayesianOptim(X, Y, Niter, K, cost)
% mdl - Bayesian trained model

lmbd = optimizableVariable('Lambda', [1,1e3]/length(Y));
sct = optimizableVariable('ScoreTransform', {'none','doublelogit','invlogit','logit'}, 'Type', 'categorical');

cv = cvpartition(Y, 'Kfold', K);

if (nargin > 4)
    fun = @(x)kfoldLoss(fitclinear(X,Y,'Cost',cost,'ObservationsIn','rows','CVPartition',cv,...
        'Learner','logistic','Solver','sparsa','Regularization','lasso',...
        'Lambda',x.Lambda,'ScoreTransform',char(x.ScoreTransform),'GradientTolerance',1e-8));
else
    fun = @(x)kfoldLoss(fitclinear(X,Y,'ObservationsIn','rows','CVPartition',cv,...
        'Learner','logistic','Solver','sparsa','Regularization','lasso',...
        'Lambda',x.Lambda,'ScoreTransform',char(x.ScoreTransform),'GradientTolerance',1e-8));
end

results = bayesopt(fun, [lmbd sct], 'MaxObjectiveEvaluations', Niter, ...
    'AcquisitionFunctionName', 'expected-improvement-plus', 'Verbose', 1, 'PlotFcn', []);

if (nargin > 4)
    mdl = fitclinear(X, Y, 'Cost', cost, 'ObservationsIn', 'rows', 'Learner', 'logistic', 'Solver', 'sparsa', ...
        'Regularization', 'lasso', 'Lambda', results.XAtMinObjective.Lambda, ...
        'ScoreTransform', char(results.XAtMinObjective.ScoreTransform), 'GradientTolerance', 1e-8);
else
    mdl = fitclinear(X, Y, 'ObservationsIn', 'rows', 'Learner', 'logistic', 'Solver', 'sparsa', ...
        'Regularization', 'lasso', 'Lambda', results.XAtMinObjective.Lambda, ...
        'ScoreTransform', char(results.XAtMinObjective.ScoreTransform), 'GradientTolerance', 1e-8);
end
