# Supplementary material for: A machine learning approach for identifying anatomical biomarkers of early mild cognitive impairment
Source: PeerJ. 2024 Dec 13;12:e18490. doi: 10.7717/peerj.18490 (PMC11648692; doi:10.7717/peerj.18490)
Supplement: Supplemental Information 1 [file peerj-12-18490-s001.zip › code_Aug2024/train_NaiveBayes_BayesianOptim - Copy.m]

function mdl = train_NaiveBayes_BayesianOptim(X, Y, Niter, K, cost)
% mdl - Bayesian trained model

cv = cvpartition(Y, 'Kfold', K);

if (nargin > 4)
    mdl = fitcnb(X, Y, 'Cost', cost, 'OptimizeHyperparameters', 'all', 'CVPartition', cv, ...
        'HyperparameterOptimizationOptions', struct('AcquisitionFunctionName', ...
        'expected-improvement-plus', 'MaxObjectiveEvaluations', Niter, 'Kfold', K, ...
        'ShowPlots', false));
else
    mdl = fitcnb(X, Y, 'OptimizeHyperparameters', 'all', 'CVPartition', cv, ...
        'HyperparameterOptimizationOptions', struct('AcquisitionFunctionName', ...
        'expected-improvement-plus', 'MaxObjectiveEvaluations', Niter, 'Kfold', K, ...
        'ShowPlots', false));
end
