# Supplementary material for: A machine learning approach for identifying anatomical biomarkers of early mild cognitive impairment
Source: PeerJ. 2024 Dec 13;12:e18490. doi: 10.7717/peerj.18490 (PMC11648692; doi:10.7717/peerj.18490)
Supplement: Supplemental Information 3 [file peerj-12-18490-s003.zip]

Archive with 2 entries (2 files):
- Excel raw data/ADNI.xlsx
- Excel raw data/OASIS-3.xlsx
