# Supplementary material for: A machine learning approach for identifying anatomical biomarkers of early mild cognitive impairment
Source: PeerJ. 2024 Dec 13;12:e18490. doi: 10.7717/peerj.18490 (PMC11648692; doi:10.7717/peerj.18490)
Supplement: Supplemental Information 3 [file peerj-12-18490-s003.zip › Excel raw data/ADNI.xlsx]

## Sheet: aparc_volume_lh
lh.aparc.volume	Group	MMSE	AGE	PTGENDER	PTEDUCAT	EstimatedTotalIntraCranialVol	Left-Lateral-Ventricle	Right-Lateral-Ventricle	Lateral-Ventricle	Left-Inf-Lat-Vent	Right-Inf-Lat-Vent	Inf-Lat-Vent	Left-Cerebellum-White-Matter	Right-Cerebellum-White-Matter	Cerebellum-White-Matter	Left-Caudate	Right-Caudate	Caudate	3rd-Ventricle	Left-Hippocampus	Right-Hippocampus	Hippocampus	Left-Amygdala	Right-Amygdala	Amygdala	Left-Accumbens-area	Right-Accumbens-area	Accumbens-area	Left-choroid-plexus	Right-choroid-plexus	choroid-plexus	BrainSegVol-to-eTIV	MaskVol-to-eTIV	WM	GM	Cortical_thickness	lh_bankssts_volume	rh_bankssts_volume	bankssts_volume	lh_caudalanteriorcingulate_volume	rh_caudalanteriorcingulate_volume	caudalanteriorcingulate_volume	lh_caudalmiddlefrontal_volume	rh_caudalmiddlefrontal_volume	caudalmiddlefrontal_volume	lh_cuneus_volume	rh_cuneus_volume	cuneus_volume	lh_entorhinal_volume
002_S_4213	1	28	78	2	14	1.37388e+06	19131.4	19970.7	39102.1	498.2	463.5	961.7	11246.6	11008.2	22254.8	3003	3054.4	6057.4	1812.1	3772.1	3425.4	7197.5	1517.6	1796.1	3313.7	295.3	504	799.3	636.2	536.5	1172.7	0.713863	1.09179	1091.79	1091785	2.49	1539	1553	3092	1796	2039	3835	6381	4120	10501	3354	3289	6643	1726
006_S_4150	1	28	73.9	1	14	1.589e+06	11437	10424.2	21861.2	584.8	650.1	1234.9	13443.7	13046.7	26490.4	2623.6	2799.8	5423.4	2203.3	4205.7	4279.5	8485.2	1579.6	1765.1	3344.7	424.4	531	955.4	582.1	487	1069.1	0.699575	1.04659	1046.59	1046588	2.88	2092	2116	4208	1613	1752	3365	4428	5847	10275	3048	3331	6379	2588
006_S_4357	1	30	73.7	2	16	1.13521e+06	7481.9	7254.2	14736.1	113.2	366.8	480	11289.9	11363	22652.9	2738.1	2735.4	5473.5	1088.3	3834.7	3971.8	7806.5	1258	1470	2728	413.9	427.9	841.8	496.3	360.5	856.8	0.818664	1.22459	1224.59	1.22459e+06	2.90	1931	1377	3308	1303	1713	3016	4520	4559	9079	2506	2667	5173	1710
006_S_4449	1	28	66.9	2	12	1.78745e+06	16970.8	19530.9	36501.7	688.1	752.8	1440.9	17725.9	15631.3	33357.2	3626.5	3357.4	6983.9	1512.9	4295.2	4388.4	8683.6	1617.5	1827	3444.5	265.9	382	647.9	884.3	718.4	1602.7	0.698087	1.02053	1020.53	1020535	2.99	2103	1747	3850	1548	2019	3567	3920	4063	7983	4250	3981	8231	1875
010_S_4345	1	30	69.7	1	20	1.57156e+06	17210.3	11057.1	28267.4	606.3	468.1	1074.4	15261.3	14926	30187.3	3633.8	3571.5	7205.3	2372.9	4573.3	4833.6	9406.9	1687.5	1777.8	3465.3	372	435.5	807.5	1062.1	804.7	1866.8	0.703543	0.991947	991.947	991947	2.39	2990	2400	5390	1421	2425	3846	5039	3796	8835	2760	3228	5988	2198
010_S_4442	1	30	74.2	2	17	1.21237e+06	7170.2	6998.1	14168.3	181.5	229.8	411.3	37684.5	34810.6	72495.1	3245	3346.9	6591.9	1027.1	3489.2	3539.7	7028.9	1383.4	1761	3144.4	270.2	409	679.2	497.6	373.3	870.9	0.841462	1.31052	1310.52	1.31052e+06	2.59	2197	1705	3902	1288	1417	2705	6446	4517	10963	2895	3203	6098	1605
011_S_4075	1	29	73.4	1	16	1.56426e+06	13940.6	17048.7	30989.3	676.4	609.9	1286.3	15751.8	16577	32328.8	3691.9	3751.1	7443	1354.1	3647.9	3652.4	7300.3	1492.2	1650.2	3142.4	435.1	587.3	1022.4	701.4	830.4	1531.8	0.710183	1.02431	1024.31	1.02431e+06	3.02	2510	2252	4762	1914	1674	3588	5521	4945	10466	3086	3141	6227	2194
011_S_4120	1	30	81.8	2	17	1.3936e+06	20681.8	15368.7	36050.5	695.1	480.4	1175.5	13130.6	12382.9	25513.5	3291.2	3568.3	6859.5	1437.7	2804.7	3596.8	6401.5	1286.5	1518.3	2804.8	453.7	449.6	903.3	691.6	967.2	1658.8	0.705127	1.03524	1035.24	1035240	2.71	1520	1700	3220	1673	1752	3425	4875	4903	9778	3076	3280	6356	1885
011_S_4222	1	30	82.3	2	16	1.4054e+06	32597.6	23828.3	56425.9	1360.4	1066.5	2426.9	13091.8	13904	26995.8	3037.5	2779.8	5817.3	1820.4	2589.1	2737	5326.1	1031.2	1333.5	2364.7	206.8	381.4	588.2	832.9	871.7	1704.6	0.720213	1.01449	1014.49	1014486	2.72	1520	1801	3321	1675	1563	3238	4962	5577	10539	2665	2805	5470	924
012_S_4545	1	30	67	2	19	1.48259e+06	11002.9	10170.8	21173.7	425.1	303.7	728.8	16582.2	15540.7	32122.9	3400.4	3635.6	7036	1139.6	4163.9	4181.3	8345.2	1710.8	1769	3479.8	623.7	596.1	1219.8	558.3	642.8	1201.1	0.798044	1.10942	1109.42	1.10942e+06	2.92	1934	1929	3863	1421	2043	3464	6033	6061	12094	3205	2766	5971	2090
012_S_4643	1	29	65.1	2	16	1.51029e+06	13547.5	15154.2	28701.7	479.5	271.8	751.3	13028.7	12124.3	25153	2818.9	3094	5912.9	1502.8	3711.2	3216	6927.2	1546	1625.7	3171.7	532.6	622.4	1155	746.4	608.4	1354.8	0.693171	1.02776	1027.76	1027759	2.63	1773	1885	3658	2077	1296	3373	4692	4937	9629	2554	3081	5635	1770
013_S_4580	1	30	69.7	2	16	1.36115e+06	8753	9136	17889	408	242.2	650.2	13484.8	12323.1	25807.9	4107	4564.2	8671.2	1596.2	3749.2	3967	7716.2	1506.8	1501.7	3008.5	350.4	452	802.4	449.5	478.1	927.6	0.723091	1.05914	1059.14	1059137	2.80	1852	1786	3638	1060	1958	3018	5063	4493	9556	2679	3236	5915	1666
014_S_4080	1	28	78.6	2	16	1.37543e+06	26477.2	17221.9	43699.1	502.7	307.4	810.1	11955.7	11258.6	23214.3	3167.4	3351.4	6518.8	1602.9	3305.2	3586.4	6891.6	1310.5	1668.2	2978.7	353	367.6	720.6	697.7	813.1	1510.8	0.729646	1.03834	1038.34	1038335	2.63	1557	1953	3510	1608	1763	3371	6890	6179	13069	2313	2752	5065	1885
014_S_4093	1	29	70	2	16	1.69502e+06	50131.7	51082.5	101214	1718.3	2048.4	3766.7	15486.9	14606.6	30093.5	3739.5	3745.5	7485	3604.5	3833.1	3826.7	7659.8	1658.7	1693.9	3352.6	235.3	401.2	636.5	843.8	899.1	1742.9	0.704081	1.01942	1019.42	1019423	2.98	2193	2342	4535	1764	1777	3541	4851	5933	10784	3144	2837	5981	1841
014_S_4401	1	30	67.5	2	20	1.43329e+06	10772.5	9858.5	20631	307.3	584.7	892	12678.6	12624.2	25302.8	3790.2	3985.8	7776	1107.1	4070.9	4194.3	8265.2	1629.3	1659.2	3288.5	559.8	619.4	1179.2	572.1	746.6	1318.7	0.790501	1.06311	1063.11	1063110	2.72	2479	2301	4780	1615	1939	3554	6025	6017	12042	3915	4016	7931	2077
014_S_4576	1	30	70.5	2	14	1.13879e+06	8614	6598.5	15212.5	240.5	165.8	406.3	14673.2	14093	28766.2	3466.1	3662.6	7128.7	856.7	3982.6	4035.9	8018.5	1515.7	1744	3259.7	576.2	602.2	1178.4	769.6	808.5	1578.1	0.843718	1.21344	1213.44	1213436	2.78	2159	1642	3801	1431	1505	2936	6930	5658	12588	2108	2258	4366	1936
018_S_4257	1	29	78.9	1	12	1.78231e+06	35521.6	22909.4	58431	1786.9	1328.5	3115.4	13436.5	12467.4	25903.9	3599.2	3622.8	7222	2763.1	3418.7	3780.9	7199.6	1004	1794.2	2798.2	344	444.2	788.2	1237.1	1083.9	2321	0.706667	1.08088	1080.88	1080884	2.35	2155	1832	3987	1335	1789	3124	6875	6925	13800	2357	2261	4618	3295
018_S_4313	1	25	77	2	18	1.42079e+06	14881.2	13070.5	27951.7	410.4	305.7	716.1	12249	12331.1	24580.1	3201.9	3702.3	6904.2	1681.4	3913.8	3955	7868.8	1767.1	1875.6	3642.7	407.2	497.9	905.1	412	628.7	1040.7	0.744385	1.0674	1067.4	1067405	2.91	1897	1987	3884	1988	2523	4511	5769	5446	11215	2396	2543	4939	1568
018_S_4399	1	28	77.9	2	16	1.30984e+06	10166.5	10811	20977.5	212.1	572.6	784.7	14812.3	13648.5	28460.8	3478.7	3565.3	7044	918.8	3731.7	3851.2	7582.9	1550.8	1819.6	3370.4	490.3	503.7	994	617	565.3	1182.3	0.747775	1.09908	1099.08	1099081	2.81	1692	1837	3529	1177	1878	3055	4276	4167	8443	2246	2187	4433	1529
019_S_4367	1	29	65.1	2	18	1.07317e+06	7714.9	8201.1	15916	239.3	430.8	670.1	16209.9	15964.8	32174.7	3315.7	3810.9	7126.6	723.2	3929.3	3898.2	7827.5	1472.2	1936.2	3408.4	498.6	509	1007.6	513.9	380.8	894.7	1.02192	1.383	1383	1382999	2.65	2293	2048	4341	1244	2152	3396	6108	5199	11307	2014	2939	4953	2023
019_S_4835	1	26	79.3	1	16	1.67432e+06	22425.7	21547.9	43973.6	496.4	853.6	1350	14009.4	13501.6	27511	3207.6	3239	6446.6	1433.3	4501.2	4686.9	9188.1	1422	1601.9	3023.9	437	615.5	1052.5	973.5	808.3	1781.8	0.711468	1.07171	1071.71	1.07171e+06	2.87	2376	2102	4478	2180	1963	4143	5858	7018	12876	3913	4345	8258	2240
022_S_4173	1	30	69.8	2	12	1.30771e+06	7351.6	9289.9	16641.5	398.8	658.5	1057.3	13294.9	12719.3	26014.2	2957.4	3100.1	6057.5	1510.8	3506.8	3385.9	6892.7	1082.2	1047.4	2129.6	318.6	431.3	749.9	614	810.3	1424.3	0.744411	1.05087	1050.87	1050873	2.72	2213	1830	4043	1356	1787	3143	3896	4417	8313	3163	3385	6548	1390
022_S_4196	1	30	78.4	1	14	1.46516e+06	11219.1	12076.9	23296	854.1	599.4	1453.5	12189.8	12267.2	24457	3295.4	3210.4	6505.8	1500.9	3728.3	3658.2	7386.5	1276.4	1674.2	2950.6	509.6	467.2	976.8	618.8	534.7	1153.5	0.73261	1.05147	1051.47	1.05147e+06	2.32	2596	2093	4689	1173	1772	2945	4516	4490	9006	2455	2614	5069	2173
022_S_4266	1	30	69.8	2	14	1.48869e+06	10297.2	9545.4	19842.6	307.7	323.5	631.2	15182.6	13531.9	28714.5	3643	3813.9	7456.9	1179.9	3824.2	4039.5	7863.7	1661.3	1629.6	3290.9	461.1	567	1028.1	710.7	879.1	1589.8	0.772571	1.07474	1074.74	1074744	2.44	3306	2260	5566	2114	1977	4091	5620	5509	11129	3448	3308	6756	1436
022_S_4291	1	30	75.5	2	20	1.40041e+06	33302.5	28890.8	62193.3	426.3	774.5	1200.8	12180.3	11371.9	23552.2	3682.6	3683	7365.6	2776.4	3519	3549.8	7068.8	1338	1536.5	2874.5	365.3	345.7	711	750.7	716.1	1466.8	0.694084	0.942238	942.238	942238	2.98	1815	1865	3680	2251	1694	3945	4976	5880	10856	2912	3069	5981	1865
022_S_4320	1	30	70.7	2	12	1.51904e+06	20993.8	20500.1	41493.9	494	689.8	1183.8	10873.6	10786.5	21660.1	3192.7	3131	6323.7	1765.6	4053.7	4462.6	8516.3	1455.4	1663.9	3119.3	327.9	358.3	686.2	684.2	613.6	1297.8	0.699919	0.982292	982.292	982292	2.69	2409	2118	4527	1796	1866	3662	6352	6321	12673	2926	3582	6508	1899
023_S_4020	1	29	66.5	1	16	1.62238e+06	10605.2	9535	20140.2	557.3	449.2	1006.5	14913	13912.8	28825.8	4194.6	4344.1	8538.7	1758.4	4224.5	4346.5	8571	1888.3	1936.8	3825.1	395.2	561.5	956.7	574.6	673.2	1247.8	0.745079	1.03749	1037.49	1.03749e+06	2.69	2397	1921	4318	1443	1263	2706	5880	5773	11653	2866	3771	6637	1943
023_S_4164	1	30	72.6	1	12	1.66374e+06	23758.1	17168.7	40926.8	748.1	610.3	1358.4	16872.3	14005.3	30877.6	3632.5	3636	7268.5	1587	3726.3	4002	7728.3	1473	1385.9	2858.9	403.8	413.8	817.6	951.8	957.6	1909.4	0.690261	1.00082	1000.82	1000823	2.52	2416	2178	4594	1496	1794	3290	5521	5391	10912	3482	3234	6716	1652
023_S_4448	1	29	63.8	2	16	1.36471e+06	7947.4	6528.4	14475.8	377.3	538.5	915.8	11928.9	11005.8	22934.7	3352.4	3479.1	6831.5	1002.6	3755.6	4244.2	7999.8	1867.7	1794.3	3662	582	519	1101	588.1	474.7	1062.8	0.766311	1.0828	1082.8	1082796	2.46	1885	1812	3697	1956	1259	3215	4669	4851	9520	3378	4136	7514	1570
024_S_4084	1	30	68.4	2	18	1.46489e+06	6692.8	6251.9	12944.7	263.7	193.9	457.6	16049	15354.1	31403.1	3091.5	3326	6417.5	1261.9	4130.7	4427.2	8557.9	1739.9	2107.8	3847.7	534.2	533.4	1067.6	501.8	629	1130.8	0.748997	1.05286	1052.86	1052864	2.79	2369	1692	4061	1588	2087	3675	6420	5450	11870	2683	3022	5705	2068
024_S_4158	1	30	84.3	1	18	1.42789e+06	17309.7	18472.5	35782.2	1070	1020.6	2090.6	11934.4	11448.7	23383.1	2748.7	2780	5528.7	2133	3187.4	3351.2	6538.6	1253.8	1576	2829.8	296.4	282.5	578.9	899.5	893.6	1793.1	0.688138	1.02428	1024.28	1.02428e+06	2.22	1981	2040	4021	1507	1930	3437	4480	4179	8659	2311	3148	5459	1896
031_S_4021	1	29	66.5	1	20	1.66965e+06	27786.2	23699.7	51485.9	1078.5	791.4	1869.9	16230.5	15602.6	31833.1	3141.4	3159.6	6301	2828.3	3880.2	4297.5	8177.7	1629.7	1864.2	3493.9	443.3	533.5	976.8	1071.7	723.8	1795.5	0.678219	0.992333	992.333	992333	2.61	2190	1457	3647	1166	1921	3087	5066	4924	9990	3337	3046	6383	1928
031_S_4032	1	30	70.2	2	14	1.05286e+06	10024.1	6664.5	16688.6	382.5	331.9	714.4	12327.4	12447	24774.4	3015.6	2881.1	5896.7	1048	3265.4	3458.2	6723.6	1353.9	1622.9	2976.8	397.3	570.7	968	411.9	489.7	901.6	0.867134	1.32168	1321.68	1321681	2.83	1617	1754	3371	1278	1444	2722	3732	4500	8232	2643	2715	5358	1356
031_S_4496	1	30	76.1	2	16	1.53324e+06	23630.8	21537.3	45168.1	798.1	535.9	1334	13121.9	12780.7	25902.6	2698.6	2713.8	5412.4	1636.9	3790.3	3913.4	7703.7	1423.3	1806.6	3229.9	335.1	441.3	776.4	696.8	661.3	1358.1	0.663249	0.999308	999.308	999308	2.76	2000	2035	4035	1318	2319	3637	5429	5499	10928	2569	2881	5450	1814
032_S_4348	1	30	66.1	2	17	1.29472e+06	8730.6	8480.9	17211.5	473.7	223.6	697.3	12292.4	12135.7	24428.1	2991.1	3065.1	6056.2	1208.7	3490.1	3511.6	7001.7	1211.9	1301	2512.9	408.1	427.3	835.4	824.9	819.9	1644.8	0.707558	1.00442	1004.42	1.00442e+06	2.90	2261	2012	4273	1213	1634	2847	3538	3400	6938	2129	2163	4292	1169
032_S_4386	1	30	84.7	2	16	1.37453e+06	10715.2	12253.6	22968.8	700.9	854.2	1555.1	12067.9	11850	23917.9	2939.9	3016.9	5956.8	1343.2	3141.9	3185.9	6327.8	1333.5	1456.9	2790.4	275	403.9	678.9	575.1	619.3	1194.4	0.707006	1.02757	1027.57	1.02757e+06	2.81	2586	1817	4403	1765	1961	3726	6321	5023	11344	3081	2824	5905	1676
032_S_4429	1	30	77	1	14	1.60312e+06	20606.4	20683.9	41290.3	506.7	637	1143.7	11698.5	12454.3	24152.8	4050	4072.3	8122.3	1499.3	3919.1	4058.2	7977.3	1744.1	1868.2	3612.3	517	639.7	1156.7	657.7	782.3	1440	0.711829	0.997262	997.262	997262	2.32	2285	2354	4639	1888	2228	4116	6015	5205	11220	2857	3532	6389	1950
032_S_4921	1	30	66.7	1	20	1.71972e+06	26120.3	19782.8	45903.1	411.4	488.1	899.5	15445.2	15009.4	30454.6	4721	4775.3	9496.3	2769.3	3647.1	3988.6	7635.7	1651.9	1737.4	3389.3	416.1	371.6	787.7	770.5	880.9	1651.4	0.703565	0.985155	985.155	985155	2.66	2328	2332	4660	2582	1981	4563	6010	4552	10562	3332	4196	7528	1755
033_S_4177	1	30	84.9	1	20	1.71672e+06	21748.2	24983.7	46731.9	906.2	955.1	1861.3	13864	12620.6	26484.6	3506	4130.1	7636.1	2179	4363.2	4787.3	9150.5	1893.3	1942.3	3835.6	419.7	604.1	1023.8	1098.5	1131	2229.5	0.685606	1.00509	1005.09	1.00509e+06	2.28	2181	2265	4446	1755	2746	4501	4988	5036	10024	3389	4271	7660	2171
033_S_4505	1	29	80.4	2	20	1.38076e+06	15613.3	20509.8	36123.1	665	694.3	1359.3	12018.8	11512.3	23531.1	3391	3481.1	6872.1	2127.1	3230	3139	6369	1546.8	1545.5	3092.3	359.9	542.8	902.7	802.8	683.7	1486.5	0.670853	0.983108	983.108	983108	2.78	1987	1670	3657	1731	2169	3900	4358	4167	8525	2268	2487	4755	1659
035_S_4082	1	30	75.4	1	17	1.86957e+06	37088.3	20442.1	57530.4	1972.2	1102.6	3074.8	15624.8	15537.9	31162.7	3293.6	3168.6	6462.2	2754.2	3865	4244.8	8109.8	1546.1	1811	3357.1	279.3	437.5	716.8	966.5	861.7	1828.2	0.705343	1.01887	1018.87	1018867	2.47	2271	2384	4655	2321	1285	3606	7376	6479	13855	2931	3742	6673	2419
035_S_4464	1	30	70.4	1	16	1.51595e+06	15531.7	8832.8	24364.5	614	435.9	1049.9	12848.4	12602.5	25450.9	3201.3	3012.8	6214.1	1254.9	4287.5	4527.8	8815.3	2177.3	2189.6	4366.9	502.2	563.5	1065.7	737.5	798.2	1535.7	0.726498	1.0296	1029.6	1.0296e+06	2.79	2749	1940	4689	1776	2004	3780	5435	5449	10884	2969	3127	6096	1661
036_S_4389	1	30	81.1	1	18	1.73242e+06	16495.4	14260.2	30755.6	376.4	508.3	884.7	15145.1	14387.6	29532.7	3098.8	3169.2	6268	2240.2	4309.6	4388.7	8698.3	2009.4	1799.1	3808.5	509	506.9	1015.9	1137.8	856.1	1993.9	0.718286	1.1086	1108.6	1.1086e+06	2.82	2415	2699	5114	2203	2155	4358	5992	6445	12437	3637	4030	7667	2361
036_S_4491	1	30	84.1	1	19	1.49534e+06	20857.6	16314.8	37172.4	1635.2	1655.7	3290.9	11803.4	10997.8	22801.2	3235	3543.9	6778.9	2628	3462.2	3837.2	7299.4	1546.8	1719.5	3266.3	394.5	464.7	859.2	957.7	1037.4	1995.1	0.660485	0.96711	967.11	967110	2.56	1870	1529	3399	1704	1612	3316	4778	5420	10198	2315	3179	5494	1976
036_S_4878	1	29	72.9	2	14	1.25389e+06	11147.8	11298.3	22446.1	270.5	298.6	569.1	10443.9	10108	20551.9	2906.4	2979.9	5886.3	1109.1	3518.9	3532.3	7051.2	1606.3	1553.6	3159.9	376.4	427.2	803.6	622.8	727.2	1350	0.727877	1.0717	1071.7	1071705	2.76	1897	1794	3691	1987	1606	3593	4752	3801	8553	2473	2619	5092	1354
037_S_4028	1	30	63.5	2	18	1.17993e+06	5232.5	4645.4	9877.9	334.5	418.7	753.2	15546.4	15307.9	30854.3	2492.2	2539.6	5031.8	649.3	3150.9	3675.4	6826.3	1269.3	1485.7	2755	556.5	542.5	1099	315.4	613.6	929	0.834603	1.14056	1140.56	1140561	2.68	1843	1584	3427	1382	1557	2939	3826	2790	6616	3218	3111	6329	1180
037_S_4308	1	30	74	1	16	1.61043e+06	28868.6	27189.8	56058.4	583.5	479.9	1063.4	16977.1	15406.5	32383.6	3437	3356.6	6793.6	1952.8	4041	3998.9	8039.9	1658.7	1801.1	3459.8	436.2	430.6	866.8	767	840.7	1607.7	0.711391	1.05079	1050.79	1.05079e+06	2.61	2020	2230	4250	2126	1558	3684	6899	6402	13301	3042	3231	6273	2393
037_S_4410	1	29	69.1	2	14	1.292e+06	7414.7	8345.8	15760.5	316.8	342.7	659.5	13487.4	13544.1	27031.5	3108	3221.8	6329.8	875.2	3142.1	3469.2	6611.3	1173.2	1515.4	2688.6	402.6	450.4	853	321	446.5	767.5	0.744911	1.01849	1018.49	1018489	2.38	1643	1844	3487	1427	1738	3165	4845	4779	9624	2326	2470	4796	1318
041_S_4037	1	27	75.6	1	16	1.73666e+06	21971	16152.6	38123.6	802.9	911.2	1714.1	17430.5	17936.6	35367.1	3340.3	3429.9	6770.2	1503	4051.7	4361.6	8413.3	1409.4	1787.3	3196.7	367	486.4	853.4	863.9	847.8	1711.7	0.704547	1.00289	1002.89	1002894	2.88	2201	1541	3742	1780	1457	3237	7252	5639	12891	3033	3732	6765	1637
041_S_4060	1	30	84.4	1	18	1.57577e+06	20531.2	22234.7	42765.9	450.3	474.9	925.2	12444.2	12203.8	24648	4042.8	3737.5	7780.3	1723	4019.2	4207.9	8227.1	1736.2	1959.7	3695.9	479.8	514.3	994.1	725.4	742.7	1468.1	0.711789	1.03452	1034.52	1034519	2.68	2204	2470	4674	1837	1749	3586	6239	5691	11930	3219	2801	6020	2274
041_S_4200	1	30	70.2	2	18	1.4855e+06	10546.5	10335.8	20882.3	492.2	512.1	1004.3	15323.1	15451.7	30774.8	3398.7	3499.9	6898.6	1331.7	4161.1	4009.5	8170.6	1939.6	2172.3	4111.9	392.7	648	1040.7	758.9	882.9	1641.8	0.726207	1.00711	1007.11	1007108	2.83	2196	1864	4060	1763	2401	4164	4597	4232	8829	3373	3886	7259	1739
053_S_4578	1	27	69.2	2	14	1.6538e+06	22884.9	21547.8	44432.7	501.9	398.7	900.6	15914.8	13536.5	29451.3	2834	3137	5971	1822.6	4305.7	4569.5	8875.2	1805	1904.2	3709.2	467.5	509.4	976.9	1031.4	770.1	1801.5	0.738027	0.995441	995.441	995441	2.57	2214	2486	4700	1588	2396	3984	6173	5481	11654	3376	4056	7432	1815
068_S_4174	1	29	73.7	2	18	1.33349e+06	8088	6910.2	14998.2	207.4	293.7	501.1	14621	14497.7	29118.7	3665.9	3403.5	7069.4	1156.5	3985.9	4249.6	8235.5	1654.6	1705.6	3360.2	397.6	447.9	845.5	605	515.4	1120.4	0.77953	1.11223	1112.23	1112230	2.73	2717	2379	5096	1752	1706	3458	5471	5720	11191	3230	3598	6828	1570
068_S_4340	1	29	66.7	2	16	1.62739e+06	11451.4	7447.9	18899.3	268	393.5	661.5	15487.1	15718.7	31205.8	4413.3	4992.6	9405.9	900.7	4164.4	4461.9	8626.3	1647	1820	3467	607.7	568.9	1176.6	519.4	686.9	1206.3	0.737099	1.01186	1011.86	1011857	2.96	2019	2462	4481	2327	1616	3943	5855	5008	10863	2775	2751	5526	1814
068_S_4424	1	26	66.2	2	12	1.15848e+06	4522.7	4011.3	8534	308.4	333.5	641.9	12164.9	11399.7	23564.6	2668	2821.3	5489.3	664.8	3376.2	3610.2	6986.4	1255.1	1451.5	2706.6	438.3	464.3	902.6	262.4	330.3	592.7	0.789851	1.10312	1103.12	1103115	2.78	1992	1907	3899	1505	1784	3289	5079	6199	11278	2536	2929	5465	1755
070_S_4856	1	30	65	2	18	1.49316e+06	40248.7	37154.2	77402.9	733.5	571.1	1304.6	16163.7	15010.9	31174.6	4021.3	4387.8	8409.1	2256.7	4112.8	4178.2	8291	1559.1	1762.3	3321.4	560.4	597.1	1157.5	882.5	713	1595.5	0.738393	1.05755	1057.55	1057550	3.07	1901	2294	4195	2118	2066	4184	5950	6192	12142	2281	2943	5224	1833
070_S_5040	1	30	75.9	2	18	1.30079e+06	9988.6	7708	17696.6	545.1	396.4	941.5	14486.7	13590.6	28077.3	2694.2	2693.4	5387.6	1316	3790.5	3797.6	7588.1	1364	1394.1	2758.1	429.2	499.3	928.5	763.1	792.6	1555.7	0.734305	1.04621	1046.21	1046214	2.48	1848	1729	3577	1060	1653	2713	5165	4303	9468	2635	2409	5044	1729
072_S_4103	1	29	70.9	1	20	1.13257e+06	15071.5	14238.8	29310.3	551.4	621.8	1173.2	13281.3	12217.6	25498.9	2248	2318.6	4566.6	1590.3	2792.1	2960.6	5752.7	1336	1523.1	2859.1	358.7	326.7	685.4	593.1	714.6	1307.7	0.759394	1.13694	1136.94	1136936	2.56	1745	1897	3642	1421	1195	2616	3188	3792	6980	2271	2683	4954	1374
072_S_4391	1	26	74.4	1	12	1.32638e+06	14371.6	10976.6	25348.2	490.9	475.3	966.2	13896.8	13471.2	27368	3030.6	2920.7	5951.3	1487.4	3497.6	3508.9	7006.5	1517.6	1297.3	2814.9	513.5	531.9	1045.4	746.5	1030.1	1776.6	0.705914	1.04055	1040.55	1.04055e+06	2.84	1990	1878	3868	970	1357	2327	6041	4828	10869	2680	3361	6041	1934
073_S_4155	1	28	77.6	2		1.3273e+06	12741.5	8692.9	21434.4	517.9	496.1	1014	11454.5	10934.5	22389	3702.8	3468.9	7171.7	1179.7	3261.1	3937.1	7198.2	1530.9	1665.8	3196.7	257.9	420.2	678.1	720.8	760	1480.8	0.7112	1.04281	1042.81	1.04281e+06	2.63	2037	1710	3747	1236	1579	2815	4044	4123	8167	2590	2999	5589	1481
073_S_4382	1	28	75.9	2	16	1.21871e+06	11014	8144.2	19158.2	294.7	346.9	641.6	12817.4	13122.4	25939.8	2551.4	2615.1	5166.5	1662.2	3484.4	3772.4	7256.8	1469.5	1611.4	3080.9	460.6	418.2	878.8	537.2	434	971.2	0.734385	1.05725	1057.25	1057254	2.93	1885	1807	3692	1259	1563	2822	5521	4504	10025	2447	3092	5539	1114
073_S_4393	1	30	73.5	1	20	1.7988e+06	14900.7	16526.9	31427.6	903.7	591	1494.7	16227.5	16440.2	32667.7	3568.3	3586.8	7155.1	2322.1	3735.2	4313	8048.2	1603.7	1808.9	3412.6	554.5	600.2	1154.7	887	1100.5	1987.5	0.735712	1.02867	1028.67	1028673	2.67	1834	2278	4112	1485	1662	3147	7059	7250	14309	3442	3792	7234	2074
073_S_4739	1	30	65.2	1	18	1.6059e+06	19197.7	22046.3	41244	495.5	736.3	1231.8	13525.1	13791.8	27316.9	2902.4	3070.3	5972.7	1826	3743.5	4036.9	7780.4	1518.7	1659.4	3178.1	422.4	410.8	833.2	899.8	961.9	1861.7	0.701812	0.995567	995.567	995567	2.68	1916	1738	3654	1339	1289	2628	5340	4634	9974	2767	2880	5647	2347
073_S_4762	1	30	73.8	1	20	1.37587e+06	18909.4	15428.5	34337.9	531.6	303.7	835.3	13248.6	13590	26838.6	2510.1	2685.8	5195.9	1543.1	3536.2	3650.6	7186.8	1395.9	1406.8	2802.7	362.2	377.9	740.1	687.7	754.9	1442.6	0.721071	1.0317	1031.7	1.0317e+06	3.02	1848	2045	3893	1665	1180	2845	5048	4840	9888	2533	2805	5338	1785
073_S_5023	1	30	63.9	2	18	1.49317e+06	10756.8	9664.7	20421.5	326.8	273.1	599.9	13455.2	13608.4	27063.6	3158.7	3187.8	6346.5	1108	3747.5	3918.1	7665.6	1374.5	1611	2985.5	360	417.3	777.3	727	484.2	1211.2	0.710796	0.992528	992.528	992528	2.33	2275	1880	4155	1297	1669	2966	5599	4201	9800	3021	2979	6000	2091
082_S_4208	1	30	78.2	1	20	1.66876e+06	32149.3	27717.8	59867.1	787.3	476.7	1264	11434.1	11423.8	22857.9	3401.9	3380.2	6782.1	2386.7	3631.8	3558.6	7190.4	1588.3	1889.3	3477.6	396.6	486.3	882.9	1457.4	1720.1	3177.5	0.682735	0.988387	988.387	988387	2.76	2172	1932	4104	1417	2416	3833	7165	5728	12893	3416	3191	6607	1987
082_S_4224	1	29	75.1	1	20	1.62586e+06	20649.5	13473.1	34122.6	574.1	698.4	1272.5	15419.4	12892.2	28311.6	3224.7	3102.9	6327.6	1737.1	3648.2	3628.2	7276.4	1479.4	1687.6	3167	333.4	494.4	827.8	1014.6	994.1	2008.7	0.70591	0.995955	995.955	995955	2.57	2262	2009	4271	1628	1799	3427	5956	5815	11771	2425	2921	5346	1501
082_S_4339	1	29	84.3	1	17	1.6793e+06	19061.6	23507.6	42569.2	1026.7	1884.3	2911	12788.7	10861.1	23649.8	3099.1	3525.2	6624.3	3026.6	4121.7	4281.2	8402.9	1367.1	1793.2	3160.3	342	433.1	775.1	1268.5	1197.8	2466.3	0.662781	0.97622	976.22	976220	2.45	1932	2254	4186	1799	1859	3658	6819	5484	12303	2782	3090	5872	1639
082_S_4428	1	29	72.6	1	18	1.61661e+06	16072.2	13111.7	29183.9	434.8	566.9	1001.7	13959.8	13954.6	27914.4	2968.8	3083.8	6052.6	1541	3528.6	3580.6	7109.2	1622.4	1648.4	3270.8	431.9	412.2	844.1	525.3	608.2	1133.5	0.729864	1.06422	1064.22	1.06422e+06	2.56	2587	2268	4855	1481	2703	4184	5615	7296	12911	2166	2573	4739	1876
099_S_4104	1	30	72.4	1	20	1.42759e+06	16703.8	7854.6	24558.4	975	925.6	1900.6	10243.4	10472.3	20715.7	3552.8	3515.7	7068.5	1521.7	3508.5	3743.4	7251.9	1406.1	1702.8	3108.9	372.5	477.6	850.1	636.4	697	1333.4	0.734033	1.06591	1065.91	1065907	3.05	2215	2053	4268	1161	1452	2613	6051	6161	12212	3177	3536	6713	1943
100_S_4469	1	29	66.1	1	19	1.43343e+06	10576.9	11432.3	22009.2	309.6	481.8	791.4	12141.7	11338.4	23480.1	3084.7	3212.3	6297	1244	4021.1	3923.7	7944.8	1551	1869.9	3420.9	643.7	674.4	1318.1	516.1	618.9	1135	0.736129	1.05895	1058.95	1058950	2.95	2347	2016	4363	2254	1859	4113	6290	5204	11494	2131	2879	5010	1788
116_S_4010	1	29	70.8	2	18	1.24984e+06	19653.7	14124.2	33777.9	169.1	155.1	324.2	12139	11570.8	23709.8	2733.8	2765.2	5499	1278.1	2665.1	2805.3	5470.4	1267.6	1440.3	2707.9	302.6	439.6	742.2	378.3	191.9	570.2	0.742309	1.04839	1048.39	1048386	2.67	1684	1863	3547	1128	1327	2455	5445	5275	10720	2940	3196	6136	1378
116_S_4043	1	29	82.1	1	20	1.5883e+06	17793.4	14762.1	32555.5	532.3	685.9	1218.2	14882.7	13518	28400.7	2687.5	2675.1	5362.6	1846.3	4208.5	4139.1	8347.6	1533.9	1787.9	3321.8	466.3	439.4	905.7	989.4	945.5	1934.9	0.698352	1.00113	1001.13	1.00113e+06	2.95	2219	1964	4183	1595	2432	4027	5896	4746	10642	3139	3615	6754	2395
116_S_4453	1	29	65.9	1	16	1.56976e+06	19744.8	14900.3	34645.1	603.3	650.9	1254.2	13529.4	13492.7	27022.1	2774.4	2896.3	5670.7	1259.4	3807.1	4153.6	7960.7	1642.4	1737.8	3380.2	454.2	556.7	1010.9	928.9	851.8	1780.7	0.706431	1.04567	1045.67	1045673	2.23	2113	1856	3969	1398	1155	2553	5825	5759	11584	2733	3821	6554	2395
116_S_4483	1	30	69.5	2	15	1.37119e+06	14157.6	14820.3	28977.9	358.9	257.2	616.1	13533.3	11851.4	25384.7	3199.2	3426.1	6625.3	1064.9	3928.6	3954	7882.6	1652.1	1700.9	3353	429.3	413.6	842.9	681.9	1011.2	1693.1	0.740986	1.03449	1034.49	1034492	2.45	1642	1771	3413	1111	1755	2866	4814	4884	9698	2605	3341	5946	1765
123_S_4362	1	28	67.8	2	12	1.37143e+06	7236.7	5532.5	12769.2	284.2	275.5	559.7	12987.4	12784.4	25771.8	2920.9	2962.6	5883.5	914.8	3653	4055.3	7708.3	1642.6	1699.7	3342.3	462.3	535.2	997.5	464.4	473.7	938.1	0.747771	1.09164	1091.64	1091636	2.62	2338	2062	4400	1972	1900	3872	6134	5382	11516	2887	2899	5786	1562
128_S_4599	1	30	59.9	1	16	1.67896e+06	25000.9	21040.3	46041.2	112.5	318.2	430.7	14453.7	14134.1	28587.8	3731.6	3695.1	7426.7	1000	3620.5	3846.5	7467	1954.1	2136.3	4090.4	586.2	575	1161.2	562.3	954.6	1516.9	0.777821	1.07743	1077.43	1077426	2.82	2669	2560	5229	1903	2179	4082	8337	8375	16712	2596	3433	6029	1837
128_S_4609	1	26	81.7	2	14	1.41093e+06	35686.6	30947.8	66634.4	1485.5	1083.8	2569.3	12594.1	12465.9	25060	2928.3	2737.4	5665.7	2694.5	2850.4	3101.8	5952.2	1322.5	1466.1	2788.6	304.8	487.1	791.9	801.3	1018.3	1819.6	0.69852	1.03838	1038.38	1038385	2.69	1327	1669	2996	1151	1595	2746	4204	3683	7887	3109	4007	7116	1787
128_S_4832	1	29	69.7	1	16	1.63308e+06	19675.2	18819.8	38495	645	553.2	1198.2	14524.6	14105.6	28630.2	3160.2	3407.3	6567.5	1832.2	3763.3	4072.3	7835.6	1512.3	1742.1	3254.4	352.6	446.4	799	1060.6	1019.1	2079.7	0.71714	0.988212	988.212	988212	2.29	2302	2198	4500	1151	2114	3265	5417	4790	10207	3117	3326	6443	1559
129_S_4369	1	29	68.3	1	20	1.29573e+06	7268	7220.6	14488.6	294.6	389.7	684.3	14054.8	15669.2	29724	2843.8	2801.3	5645.1	982.4	3613.9	3857.3	7471.2	1675.8	1721.9	3397.7	464.8	567	1031.8	314.8	433.2	748	0.805617	1.12652	1126.53	1126525	2.93	1632	1864	3496	1236	1918	3154	6799	6439	13238	2648	2564	5212	1986
129_S_4371	1	28	67.7	1	18	1.51697e+06	14781.2	15544	30325.2	740.9	636.5	1377.4	12139.6	11425	23564.6	3152.4	3105.2	6257.6	1226.2	3695.7	3251.8	6947.5	1527.9	1460.8	2988.7	344.7	459.5	804.2	838	831	1669	0.687471	0.995649	995.649	995649	2.82	1931	1876	3807	1468	2000	3468	4809	4726	9535	3094	3258	6352	1988
129_S_4396	1	30	78.4	2	12	1.28029e+06	13478.3	11580	25058.3	646.4	448.7	1095.1	10239.4	9638.8	19878.2	3141.6	3198	6339.6	1155	3125.8	3680.7	6806.5	1287.4	1547.6	2835	327.6	462.4	790	1044.5	865.7	1910.2	0.692172	1.05266	1052.66	1052659	2.73	1895	1646	3541	1135	1865	3000	4840	3772	8612	2077	2374	4451	1641
130_S_4343	1	30	79.6	1	16	1.4993e+06	7467	7594.5	15061.5	381	324.5	705.5	13004.7	13306.7	26311.4	3639.5	3589.1	7228.6	1372.8	3854.8	4172.8	8027.6	1503.1	1909.8	3412.9	385.4	541.2	926.6	431.3	473.3	904.6	0.730793	1.06657	1066.57	1066572	2.64	1800	2092	3892	1214	1770	2984	4474	5310	9784	2890	2944	5834	1817
130_S_4352	1	29	83.6	1	16	1.57526e+06	25041.2	21635.5	46676.7	660.3	649.3	1309.6	13804.6	12833.8	26638.4	2392	2628.8	5020.8	2968.2	3142.5	3543.5	6686	1466.1	2007.6	3473.7	335.5	512.4	847.9	932	703.6	1635.6	0.685666	1.06411	1064.11	1064108	2.54	2118	1524	3642	2125	1743	3868	5936	6041	11977	2802	3143	5945	1546
136_S_4269	1	30	65.6	2	20	1.2276e+06	20697.7	8857	29554.7	779.4	457.4	1236.8	15234.3	12753.6	27987.9	3027.8	3177.6	6205.4	2261.5	4132	4852.4	8984.4	2037.8	1965.5	4003.3	596.9	646.7	1243.6	842.1	509.3	1351.4	0.867321	1.27489	1274.88	1274885	2.62	2138	1811	3949	937	1974	2911	5592	4796	10388	3008	3310	6318	3130
137_S_4466	1	30	79.8	1	16	1.54114e+06	27687.3	22679	50366.3	1825.8	1043.7	2869.5	13698.1	12145.8	25843.9	3205.6	3413.9	6619.5	3106.2	3419.6	3972.1	7391.7	1307.9	1749.2	3057.1	309.6	397.9	707.5	981.1	1018.7	1999.8	0.711354	1.02971	1029.71	1.02971e+06	2.48	1900	2162	4062	1833	2086	3919	6645	4509	11154	2743	3282	6025	1795
137_S_4482	1	28	77.2	2	16	1.32952e+06	9759.8	7742.2	17502	330.3	267.6	597.9	13872.8	11480.1	25352.9	2961.3	2851.9	5813.2	1588.4	3645.8	3882	7527.8	1394	1449.6	2843.6	465.9	445.9	911.8	508.5	458.1	966.6	0.711867	1.06481	1064.81	1064805	2.30	1642	1985	3627	1091	2115	3206	3787	4170	7957	2340	2733	5073	1454
137_S_4520	1	30	67.8	1	16	1.57611e+06	7626.9	8341.1	15968	519.1	580.9	1100	16525.6	15182.2	31707.8	3332.7	3440.6	6773.3	954.4	4518.8	4792.2	9311	2115.2	2195.3	4310.5	553.1	609.4	1162.5	370.5	679.3	1049.8	0.761243	1.02779	1027.79	1.02779e+06	3.10	3130	2215	5345	1763	2137	3900	5433	6066	11499	3788	5316	9104	1767
137_S_4587	1	29	65.7	2	16	1.12704e+06	19403.2	18899.1	38302.3	686.7	636.9	1323.6	12689.4	12635.8	25325.2	2800.7	2773.3	5574	1870.5	4126.9	3797.3	7924.2	1399.5	1396.4	2795.9	254.7	397.1	651.8	689	673.3	1362.3	0.869889	1.28959	1289.59	1.28959e+06	2.59	1998	1966	3964	1987	1130	3117	6519	5975	12494	2644	3327	5971	1947
137_S_4632	1	29	67.7	1	18	1.61972e+06	24325.6	17528.1	41853.7	730.8	825.4	1556.2	15661.9	14995.2	30657.1	3433.3	4134.1	7567.4	2186.4	4102.1	4259.8	8361.9	2012.8	2243.9	4256.7	456.3	617.3	1073.6	980.8	955.6	1936.4	0.738898	1.02139	1021.39	1.02139e+06	2.74	2860	1890	4750	2013	1615	3628	4786	5622	10408	3292	3303	6595	2183
153_S_4125	1	30	75.8	2	12	1.3106e+06	15952.9	13743.1	29696	446.2	298.2	744.4	12859.1	12094.8	24953.9	3454.1	3152.6	6606.7	1337	3475.9	3697.2	7173.1	1695.7	1787.5	3483.2	363.7	402.1	765.8	656.4	714.8	1371.2	0.723914	1.01436	1014.36	1014359	3.08	2197	2188	4385	1413	1410	2823	4745	4398	9143	2346	3052	5398	1466
153_S_4139	1	29	70.5	2	17	1.25577e+06	9317.5	8032.7	17350.2	376.3	409.5	785.8	12489.6	11305.9	23795.5	2648.6	2614.8	5263.4	1233.5	3085	3353.7	6438.7	1097.9	1168.8	2266.7	325.9	356.3	682.2	563.1	606.7	1169.8	0.718108	1.02494	1024.94	1024941	2.79	2088	1879	3967	947	1662	2609	5126	5072	10198	2340	2696	5036	1486
153_S_4151	1	29	70.5	2	17	1.28862e+06	11423.9	9809	21232.9	495.7	302.8	798.5	9595.1	8634.6	18229.7	3019	3038.4	6057.4	1459.4	3533.9	3678.7	7212.6	1343.3	1791.5	3134.8	301.8	354.7	656.5	647.9	763.4	1411.3	0.700519	1.00232	1002.32	1.00232e+06	2.62	1724	1690	3414	1135	1575	2710	4870	4651	9521	1974	2501	4475	1134
153_S_4372	1	30	70	2	18	1.30754e+06	10777.2	10774.5	21551.7	287.6	266.4	554	15505.1	14606.9	30112	2513	2551.9	5064.9	1193	3934.9	3982.3	7917.2	1652.7	1716.2	3368.9	400.3	413.4	813.7	766.9	612.4	1379.3	0.737041	1.0574	1057.4	1057401	2.92	2181	1946	4127	1333	1910	3243	4341	4213	8554	2559	3183	5742	1731
941_S_4066	1	29	78.7	2	18	1.42148e+06	33510.2	21492.4	55002.6	648.5	439.3	1087.8	12944.5	12501.8	25446.3	3120.2	3234.5	6354.7	1793.7	2812	3124.8	5936.8	1066.8	1226.6	2293.4	340.9	414.2	755.1	1086.6	1183.9	2270.5	0.666289	0.978545	978.545	978545	2.82	2366	2258	4624	918	1640	2558	4805	4325	9130	2573	2751	5324	1165
941_S_4255	1	29	72.4	1	16	1.58335e+06	19587.1	14226.3	33813.4	607.4	550.7	1158.1	12932.6	12568.1	25500.7	3059.8	3211.7	6271.5	1435.3	3423.4	3324.2	6747.6	1399.8	1523.3	2923.1	511.1	548.7	1059.8	776.3	932.9	1709.2	0.693839	1.01006	1010.06	1010057	2.29	1864	1742	3606	1574	1957	3531	7107	5576	12683	2164	3060	5224	1671
941_S_4292	1	28	70.9	1	15	1.44744e+06	11735.5	13586.4	25321.9	508.3	275.2	783.5	12597	11765.1	24362.1	2672.9	2950	5622.9	1195.6	3697.9	3648.5	7346.4	1542.3	1892.4	3434.7	411.9	446.8	858.7	666	806.7	1472.7	0.71879	1.03011	1030.11	1.03011e+06	2.37	1566	1707	3273	2124	1142	3266	4990	5107	10097	2743	3405	6148	1708
002_S_1261	2	30	71.1	2	16	1.48284e+06	18016.7	21410.8	39427.5	1207.4	1046.8	2254.2	14851.6	13194.5	28046.1	3225.3	3336.7	6562	1341.4	3033.7	3072.9	6106.6	1065.9	1282.2	2348.1	165.3	274.8	440.1	769.7	748.5	1518.2	0.696122	1.0114	1011.4	1011401	2.83	2189	1957	4146	1988	1821	3809	5728	5423	11151	3237	3395	6632	1243
002_S_4262	2	29	72.8	2	16	1.56962e+06	38406.8	48958.1	87364.9	1698.1	3154.2	4852.3	9783	9634.4	19417.4	3575	3595	7170	2576.6	3580.8	3480.4	7061.2	1404.7	1505.1	2909.8	226.5	291	517.5	1187.1	1009.8	2196.9	0.641257	0.958689	958.689	958689	2.54	1845	1745	3590	1548	1849	3397	6235	5100	11335	3139	2911	6050	1820
002_S_4270	2	28	74.6	2	16	1.46312e+06	20212.7	14646.6	34859.3	314	273.3	587.3	13185.4	12184.7	25370.1	3316.1	3531.7	6847.8	1314.8	3092.8	3165.8	6258.6	1499.6	1432.3	2931.9	481	480.5	961.5	778.1	662.4	1440.5	0.726411	1.01753	1017.53	1.01753e+06	2.90	1816	1552	3368	1655	2293	3948	5024	4200	9224	2967	3036	6003	1438
003_S_4288	2	29	72.5	2	14	1.30064e+06	19820.2	22060	41880.2	979.8	1063.5	2043.3	11044.2	10327.6	21371.8	2932.1	3170.2	6102.3	1959.7	3104	3377.8	6481.8	1116.8	1458.1	2574.9	178.3	368.9	547.2	1077.9	1143.7	2221.6	0.704405	1.03725	1037.25	1037250	2.76	1548	1558	3106	1255	1993	3248	4171	4504	8675	2690	2820	5510	1662
009_S_4337	2	26	72	1	12	1.51161e+06	25707.1	25014.2	50721.3	1886.1	1108.4	2994.5	13063.4	12217	25280.4	3574.6	3608.2	7182.8	2757.6	4219.2	4069.4	8288.6	1453.5	1916.2	3369.7	431.3	471.2	902.5	912.7	1217.1	2129.8	0.69166	0.98946	989.46	989460	2.64	2971	1866	4837	1092	1765	2857	4164	4047	8211	2815	2917	5732	2076
009_S_4388	2	29	66.8	1	18	1.61209e+06	17977.8	19241.1	37218.9	703.1	502.5	1205.6	15623.4	14710.9	30334.3	3243.1	3494	6737.1	2316.3	4128.3	4375.2	8503.5	1748.9	2069.2	3818.1	460.4	558.5	1018.9	819.1	925.6	1744.7	0.738338	1.07116	1071.16	1.07116e+06	2.37	2108	2068	4176	1896	1710	3606	6481	6602	13083	3271	3880	7151	1679
011_S_0002	2	28	74.3	1	16	1.98348e+06	60547.3	57090.2	117638	2989	2505	5494	14976.7	13330.2	28306.9	4004.2	4463.9	8468.1	3851.4	4096	4193.9	8289.9	1629.2	1732.2	3361.4	442.6	414.4	857	983.6	1033.3	2016.9	0.693874	1.02537	1025.38	1025375	2.42	2040	1864	3904	937	2173	3110	7154	7110	14264	3349	3771	7120	2670
011_S_4105	2	30	70.8	2	18	1.45877e+06	27652.4	24058.1	51710.5	1017.5	646.4	1663.9	12309.5	11255.9	23565.4	4277.3	4053.7	8331	1917.5	3485.9	3820.8	7306.7	1371.7	1207.7	2579.4	373.9	429.5	803.4	719.4	641.2	1360.6	0.710781	1.0208	1020.8	1020799	2.96	1715	1880	3595	998	1735	2733	5265	4506	9771	3179	3287	6466	1451
011_S_4278	2	27	75	1	14	1.58818e+06	28219.7	27857.5	56077.2	709.4	873.2	1582.6	13044.6	11902	24946.6	3468	3774.8	7242.8	2004.3	2684.9	3322.1	6007	1611.6	1522.8	3134.4	363.2	451.4	814.6	566.5	794	1360.5	0.692245	0.96435	964.35	964350	2.90	2137	1993	4130	2229	1392	3621	5377	5824	11201	2543	3419	5962	2350
013_S_4579	2	30	84.9	1	12	1.4868e+06	16457.8	21820.4	38278.2	1830.9	1244.5	3075.4	11375.7	10963.5	22339.2	3269.4	3240.7	6510.1	1850.6	3464.5	3490.6	6955.1	1575.6	1675.5	3251.1	275.6	439	714.6	933.1	770.6	1703.7	0.673455	1.01334	1013.34	1.01334e+06	2.51	1679	1759	3438	2103	1704	3807	4449	4311	8760	3190	2971	6161	1603
014_S_6199	2	28	69.1	1	16	1.60979e+06	36565	37893.8	74458.8	709.1	660.9	1370	12928.5	12520.9	25449.4	2927.7	2884.2	5811.9	1682.3	3768.1	3565.6	7333.7	1379.7	1618.1	2997.8	218.2	308.5	526.7	455.8	472.3	928.1	0.68078	0.979479	979.479	979479	2.58	1898	1485	3383	1633	1790	3423	5358	5194	10552	3191	4311	7502	1221
018_S_4400	2	30	71.1	1	20	1.49469e+06	8900.2	12097.7	20997.9	263.7	348.8	612.5	12571.3	12111.7	24683	2949.2	3007.4	5956.6	973.2	4146.7	4164.6	8311.3	1795.5	1956.4	3751.9	454.4	502.3	956.7	471.3	471.7	943	0.691316	1.02657	1026.57	1026569	2.91	2285	1948	4233	2153	2483	4636	4987	4963	9950	2850	3037	5887	1524
031_S_4218	2	29	80.7	1	16	1.66674e+06	35882.7	27037.3	62920	1461.5	844.9	2306.4	14127.1	13265.2	27392.3	3001.4	3084	6085.4	2676.8	3606.3	3809.5	7415.8	1883.8	1745.6	3629.4	294.8	368.1	662.9	1224.6	847.8	2072.4	0.687222	1.01417	1014.17	1.01417e+06	2.80	1949	2252	4201	1818	1731	3549	6083	6048	12131	2985	4185	7170	2032
031_S_4474	2	28	85.6	1	18	1.76562e+06	41264.2	35629	76893.2	1435.2	1402.3	2837.5	12755.3	12197.9	24953.2	3122.1	3548.5	6670.6	2815.4	3323.4	3694.2	7017.6	1309.2	1525.2	2834.4	256.5	455.4	711.9	1301.8	1066.9	2368.7	0.642012	0.960205	960.205	960205	2.31	1897	1688	3585	1721	2065	3786	6397	6733	13130	2645	2774	5419	1746
032_S_4277	2	28	71.4	2	18	1.27968e+06	7880.2	7154.4	15034.6	380.6	349.7	730.3	14024	13018.4	27042.4	2799.2	3015.8	5815	954	2865.7	3095.5	5961.2	1099.1	1312.3	2411.4	463.4	529.3	992.7	592.6	498.2	1090.8	0.732975	1.01982	1019.82	1.01982e+06	2.90	1810	1704	3514	1256	1327	2583	3722	3791	7513	2404	2627	5031	902
033_S_4179	2	30	83	1	20	1.70495e+06	32299.4	25607.5	57906.9	1514.1	1627.9	3142	13643.6	12393.7	26037.3	3860.5	4096.2	7956.7	2465.4	3731.4	3778.4	7509.8	1720.1	1837.8	3557.9	308.7	494.8	803.5	1401.4	1315.3	2716.7	0.708335	0.982265	982.265	982265	2.89	1929	1587	3516	1667	2130	3797	6536	6687	13223	3327	4215	7542	2134
037_S_4071	2	24	84.5	1	13	1.70265e+06	49658.7	52086.3	101745	3103.9	2383.7	5487.6	14192.9	13999.2	28192.1	3620	5814.4	9434.4	3470.4	4106.2	4204.8	8311	1481.8	1966.5	3448.3	272.3	204.6	476.9	1224.9	1028.6	2253.5	0.733369	1.0238	1023.8	1023804	2.26	2758	2020	4778	1393	2339	3732	5682	5212	10894	2658	2869	5527	2448
041_S_4041	2	30	77.9	2	18	1.21569e+06	13271.9	11041.7	24313.6	323.6	618.6	942.2	10617.2	10602.2	21219.4	2852.3	3038.1	5890.4	1155.5	2960.7	2478.5	5439.2	1290.5	1196.4	2486.9	291.8	313.2	605	472.1	512.7	984.8	0.687501	1.02565	1025.65	1.02565e+06	2.84	1564	1649	3213	1217	1551	2768	5156	3842	8998	2697	3172	5869	1176
099_S_4076	2	30	72.6	2	20	1.46967e+06	15061.4	16707.8	31769.2	512.2	425.7	937.9	13569.8	14055.1	27624.9	2762.8	2911.2	5674	1252.6	3759.1	3812.1	7571.2	1468.2	1505.8	2974	363.9	420.6	784.5	983.5	851.9	1835.4	0.691819	1.00819	1008.19	1008192	3.01	2193	1781	3974	972	1907	2879	4981	4616	9597	2393	2725	5118	1897
116_S_4092	2	29	81.5	2	14	1.51071e+06	23275.5	20152.4	43427.9	671.7	823.1	1494.8	13167.7	11843.8	25011.5	3666.3	3895.1	7561.4	1751.6	3492.7	3778.9	7271.6	1342.2	1443	2785.2	518.6	546.5	1065.1	926	927.8	1853.8	0.718327	1.00724	1007.24	1007237	2.81	2704	1788	4492	1665	1837	3502	5163	5821	10984	2873	2996	5869	1632
135_S_4446	2	30	68.4	2	15	1.38524e+06	8213.5	8549.6	16763.1	193.6	277.4	471	12579.3	12570.9	25150.2	3383.5	3580.3	6963.8	784.1	3634	3813.8	7447.8	1574.8	1794.9	3369.7	442.9	465.5	908.4	530	661.2	1191.2	0.712811	1.00461	1004.61	1.00461e+06	2.57	2459	2307	4766	1836	2259	4095	4015	4212	8227	2193	2734	4927	1705
135_S_4566	2	29	83.4	2	12	1.48739e+06	13874.3	13355.6	27229.9	308.8	508.3	817.1	13627.8	14444.1	28071.9	3235.1	3231.9	6467	1330	3613	3831.3	7444.3	1731.6	1599.2	3330.8	282.8	428.8	711.6	869.5	895.5	1765	0.671784	0.999723	999.723	999723	2.69	1432	1550	2982	1456	2304	3760	4403	4566	8969	3580	3402	6982	1545
941_S_4100	2	28	78.5	2	12	1.57804e+06	30650.9	26064.9	56715.8	1186.2	1240.7	2426.9	13440.4	13603.9	27044.3	3863	4066.8	7929.8	2415.1	3688.2	3717.1	7405.3	1523.9	1876.9	3400.8	486.3	440.8	927.1	1180.7	1111.9	2292.6	0.685447	0.962965	962.965	962965	2.57	2169	1892	4061	1660	1477	3137	5235	5611	10846	2893	3187	6080	1626
941_S_4365	2	29	80.3	1	20	1.70591e+06	32641.3	23957	56598.3	1710.5	874.1	2584.6	12865.8	11435.9	24301.7	2900.2	2568.2	5468.4	2245.7	3655.4	3766.5	7421.9	1480.8	1655.8	3136.6	217	352.6	569.6	1096.8	1318.3	2415.1	0.660748	0.992758	992.758	992758	2.49	2421	2203	4624	897	1527	2424	5673	4940	10613	2324	3262	5586	1534
[truncated: 91 more columns]

## Sheet: Means AI volumes
	Mean HC_1	Mean HC-MCI_2
AI bankssts_volume	6.8273	7.3013
AI caudalanteriorcingulate_volume	13.6411	15.4222
AI caudalmiddlefrontal_volume	6.0523	4.2181
AI cuneus_volume	6.792	6.8296
AI entorhinal_volume	6.9279	7.1668
AI fusiform_volume	3.7826	4.712
AI inferiorparietal_volume	9.7307	11.2035
AI inferiortemporal_volume	4.3198	4.0123
AI isthmuscingulate_volume	5.9467	5.5923
AI lateraloccipital_volume	3.7354	3.9526
AI lateralorbitofrontal_volume	2.8007	2.9535
AI lingual_volume	4.993	4.4144
AI medialorbitofrontal_volume	4.8687	3.9012
AI middletemporal_volume	5.3258	5.1337
AI parahippocampal_volume	5.5828	6.7757
AI paracentral_volume	6.2759	7.1835
AI parsopercularis_volume	10.428	10.6293
AI parsorbitalis_volume	9.7503	9.6861
AI parstriangularis_volume	8.2532	7.4059
AI pericalcarine_volume	8.9521	7.7489
AI postcentral_volume	3.9237	4.159
AI posteriorcingulate_volume	5.4019	7.583
AI precentral_volume	2.9405	3.516
AI precuneus_volume	3.2619	2.6865
AI rostralanteriorcingulate_volume	14.7361	13.629
AI rostralmiddlefrontal_volume	3.379	3.8012
AI superiorfrontal_volume	3.1749	3.8044
AI superiorparietal_volume	3.5492	3.4849
AI superiortemporal_volume	3.8289	4.5381
AI supramarginal_volume	6.8074	8.1358
AI frontalpole_volume	9.4674	14.3913
AI temporalpole_volume	6.1972	5.9299
AI transversetemporal_volume	14.285	15.5826
AI insula_volume	2.5185	3.6466
